# Supplementary material for: Single-Electron Redox Chemistry on the [Cp*Rh] Platform Enabled by a Nitrated Bipyridyl Ligand
Source: Molecules. 2018 Nov 2;23(11):2857. doi: 10.3390/molecules23112857 (PMC6278249; doi:10.3390/molecules23112857)
Supplement: Supplementary file 1 [file molecules-23-02857-s001.zip]

Archive with 10 entries (7 files):
- SI_For_Publication/
- SI_For_Publication/Complex3.xyz
- SI_For_Publication/.DS_Store
- __MACOSX/
- __MACOSX/SI_For_Publication/
- __MACOSX/SI_For_Publication/._.DS_Store
- SI_For_Publication/Complex3.cif
- __MACOSX/SI_For_Publication/._Complex3.cif
- SI_For_Publication/SI.pdf
- __MACOSX/SI_For_Publication/._SI.pdf
