# Supplementary material for: Single-Electron Redox Chemistry on the [Cp*Rh] Platform Enabled by a Nitrated Bipyridyl Ligand
Source: Molecules. 2018 Nov 2;23(11):2857. doi: 10.3390/molecules23112857 (PMC6278249; doi:10.3390/molecules23112857)
Supplement: Supplementary file 1 [file molecules-23-02857-s001.zip › SI_For_Publication/Complex3.xyz]

64
Complex3
Rh      0.433107    3.773916    5.879401
Cl      0.536056    4.170785    8.244585
O       6.317270    7.476527    5.419348
O       4.905951    9.001894    4.903162
O      -1.289873   10.129828    3.842722
O      -3.224204    9.603859    4.613097
N       2.069783    5.088369    5.683299
N      -0.478438    5.662938    5.567615
N       5.201118    7.865703    5.186271
N      -2.050657    9.379623    4.405280
C       3.333941    4.727153    5.897218
H       3.514115    3.835464    6.172273
C       4.395258    5.603080    5.734186
H       5.292329    5.329118    5.880621
C       4.090381    6.884883    5.352232
C       2.796928    7.305395    5.145391
H       2.600211    8.198210    4.889739
C       1.789817    6.362104    5.328558
C       0.353432    6.674908    5.229592
C      -0.134927    7.916555    4.847028
H       0.449274    8.622288    4.593206
C      -1.497170    8.081870    4.850445
C      -2.365453    7.090354    5.236182
H      -3.305342    7.228085    5.255828
C      -1.799111    5.880982    5.594705
H      -2.371438    5.175249    5.872079
C       1.221568    2.162796    4.644336
C       0.828357    1.656718    5.926627
C      -0.599160    1.871008    6.055368
C      -1.055713    2.527015    4.881319
C       0.083363    2.773768    4.024547
C       2.577050    2.044955    4.026987
H       2.775527    2.857833    3.515682
H       2.596687    1.268480    3.429041
H       3.248434    1.930867    4.732320
C       1.684414    0.947044    6.916655
H       2.615734    1.230951    6.805608
H       1.618422   -0.020641    6.771440
H       1.382103    1.163399    7.823338
C      -1.438030    1.418221    7.206599
H      -0.928289    1.512419    8.038110
H      -1.684781    0.478495    7.080176
H      -2.248916    1.966520    7.255899
C      -2.464579    2.843009    4.532191
H      -2.973204    3.017332    5.351012
H      -2.860718    2.082860    4.056274
H      -2.487527    3.636560    3.957430
C       0.060912    3.459611    2.697471
H      -0.661075    4.122561    2.684658
H      -0.090135    2.797787    1.990308
H       0.919385    3.908645    2.546764
P       2.827098   11.949609   -1.313530
F       3.326534   10.762567   -2.212036
F       1.532533   12.125245   -2.231317
F       3.612584   12.989537   -2.204958
F       2.293847   13.154853   -0.400136
F       4.098565   11.790486   -0.359256
F       2.038648   10.930321   -0.379147
N       4.357283    8.361461    8.317559
C       3.468529    6.162825    9.327967
H       2.602768    5.937088    8.927708
H       3.365046    6.263590   10.296884
H       4.110984    5.447334    9.141261
C       3.952210    7.408225    8.759795
