# Supplementary material for: Single-Electron Redox Chemistry on the [Cp*Rh] Platform Enabled by a Nitrated Bipyridyl Ligand
Source: Molecules. 2018 Nov 2;23(11):2857. doi: 10.3390/molecules23112857 (PMC6278249; doi:10.3390/molecules23112857)
Supplement: Supplementary file 1 [file molecules-23-02857-s001.zip › SI_For_Publication/Complex3.cif]

data_Complex3
_audit_creation_date              2018-04-30
_audit_creation_method
;
Olex2 1.2
(compiled 2017.08.10 svn.r3458 for OlexSys, GUI svn.r5381)
;
_shelx_SHELXL_version_number      '2014/7'
loop_
  _publ_author_name
  _publ_author_email
  _publ_author_address
 'Moore, W.' will.n.g.moore@ku.edu
;
1251 Wescoe Hall Dr., 6090 Malott Hall
Lawrence
KS 66045
;
_publ_contact_author_id_orcid     0000-0001-5074-9341
_publ_section_references
;
Bourhis, L.J., Dolomanov, O.V., Gildea, R.J., Howard, J.A.K., Puschmann, H.
 (2015). Acta Cryst. A71, 59-75.

Dolomanov, O.V., Bourhis, L.J., Gildea, R.J, Howard, J.A.K. & Puschmann, H.
 (2009), J. Appl. Cryst. 42, 339-341.

Sheldrick, G.M. (2015). Acta Cryst. C71, 3-8.
;
_chemical_name_common             ?
_chemical_name_systematic         ?
_chemical_formula_moiety          'C20 H21 Cl N4 O4 Rh, F6 P, C2 H3 N'
_chemical_formula_sum             'C22 H24 Cl F6 N5 O4 P Rh'
_chemical_formula_weight          705.79
_chemical_melting_point           ?
loop_
  _atom_type_symbol
  _atom_type_description
  _atom_type_scat_dispersion_real
  _atom_type_scat_dispersion_imag
  _atom_type_scat_source
 'C' 'C' 0.0181 0.0091 'International Tables Vol C Tables 4.2.6.8 and 6.1.1.4'
 'H' 'H' 0.0000 0.0000 'International Tables Vol C Tables 4.2.6.8 and 6.1.1.4'
 'Cl' 'Cl' 0.3639 0.7018 'International Tables Vol C Tables 4.2.6.8 and 6.1.1.4'
 'F' 'F' 0.0727 0.0534 'International Tables Vol C Tables 4.2.6.8 and 6.1.1.4'
 'N' 'N' 0.0311 0.0180 'International Tables Vol C Tables 4.2.6.8 and 6.1.1.4'
 'O' 'O' 0.0492 0.0322 'International Tables Vol C Tables 4.2.6.8 and 6.1.1.4'
 'P' 'P' 0.2955 0.4335 'International Tables Vol C Tables 4.2.6.8 and 6.1.1.4'
 'Rh' 'Rh' 0.0927 3.6045 'International Tables Vol C Tables 4.2.6.8 and 6.1.1.4'

_shelx_space_group_comment
;
The symmetry employed for this shelxl refinement is uniquely defined
by the following loop, which should always be used as a source of
symmetry information in preference to the above space-group names.
They are only intended as comments.
;
_space_group_crystal_system       'monoclinic'
_space_group_IT_number            14
_space_group_name_H-M_alt         'P 1 21/c 1'
_space_group_name_Hall            '-P 2ybc'
loop_
  _space_group_symop_operation_xyz
 'x, y, z'
 '-x, y+1/2, -z+1/2'
 '-x, -y, -z'
 'x, -y-1/2, z-1/2'

_cell_length_a                    12.1943(2)
_cell_length_b                    18.7645(4)
_cell_length_c                    13.4798(2)
_cell_angle_alpha                 90
_cell_angle_beta                  115.1390(10)
_cell_angle_gamma                 90
_cell_volume                      2792.29(9)
_cell_formula_units_Z             4
_cell_measurement_reflns_used     9024
_cell_measurement_temperature     200
_cell_measurement_theta_max       70.302
_cell_measurement_theta_min       4.005
_shelx_estimated_absorpt_T_max    0.765
_shelx_estimated_absorpt_T_min    0.509
_exptl_absorpt_coefficient_mu     7.088
_exptl_absorpt_correction_T_max   0.7533
_exptl_absorpt_correction_T_min   0.5350
_exptl_absorpt_correction_type    multi-scan
_exptl_absorpt_process_details
;
SADABS-2014/5 (Bruker,2014/5) was used for absorption correction.
wR2(int) was 0.1188 before and 0.0419 after correction.
The Ratio of minimum to maximum transmission is 0.7102.
The \l/2 correction factor is 0.00150.
;
_exptl_absorpt_special_details    ?
_exptl_crystal_colour             orange
_exptl_crystal_colour_primary     orange
_exptl_crystal_density_diffrn     1.679
_exptl_crystal_density_meas       ?
_exptl_crystal_density_method     ?
_exptl_crystal_description        plate
_exptl_crystal_F_000              1416
_exptl_crystal_size_max           0.11
_exptl_crystal_size_mid           0.075
_exptl_crystal_size_min           0.04
_exptl_transmission_factor_max    ?
_exptl_transmission_factor_min    ?
_diffrn_reflns_av_R_equivalents   0.0331
_diffrn_reflns_av_unetI/netI      0.0211
_diffrn_reflns_Laue_measured_fraction_full 0.971
_diffrn_reflns_Laue_measured_fraction_max 0.954
_diffrn_reflns_limit_h_max        14
_diffrn_reflns_limit_h_min        -12
_diffrn_reflns_limit_k_max        22
_diffrn_reflns_limit_k_min        -19
_diffrn_reflns_limit_l_max        16
_diffrn_reflns_limit_l_min        -15
_diffrn_reflns_number             34294
_diffrn_reflns_point_group_measured_fraction_full 0.971
_diffrn_reflns_point_group_measured_fraction_max 0.954
_diffrn_reflns_theta_full         66.000
_diffrn_reflns_theta_max          70.295
_diffrn_reflns_theta_min          4.004
_diffrn_ambient_temperature       199.99
_diffrn_detector                  'Bruker APEX2 area detector'
_diffrn_detector_area_resol_mean  7.9
_diffrn_detector_type             'CCD area detector'
_diffrn_measured_fraction_theta_full 0.971
_diffrn_measured_fraction_theta_max 0.954
_diffrn_measurement_device        'three-circle diffractometer'
_diffrn_measurement_device_type   'Bruker APEX2 microsource'
_diffrn_measurement_method        '\w and \f scans'
_diffrn_radiation_monochromator   'mirror optics'
_diffrn_radiation_probe           x-ray
_diffrn_radiation_type            CuK\a
_diffrn_radiation_wavelength      1.54178
_diffrn_source                    'microfocus sealed X-ray tube'
_diffrn_source_type               'Incoatec I\ms'
_reflns_Friedel_coverage          0.000
_reflns_Friedel_fraction_full     .
_reflns_Friedel_fraction_max      .
_reflns_number_gt                 4948
_reflns_number_total              5083
_reflns_special_details
;
 Reflections were merged by SHELXL according to the crystal
 class for the calculation of statistics and refinement.
 
 _reflns_Friedel_fraction is defined as the number of unique
 Friedel pairs measured divided by the number that would be
 possible theoretically, ignoring centric projections and
 systematic absences.
;
_reflns_threshold_expression      'I > 2\s(I)'
_computing_cell_refinement        'SAINT v8.34A (Bruker, 2013)'
_computing_data_collection        ?
_computing_data_reduction         'SAINT v8.34A (Bruker, 2013)'
_computing_molecular_graphics     'Olex2 (Dolomanov et al., 2009)'
_computing_publication_material   'Olex2 (Dolomanov et al., 2009)'
_computing_structure_refinement   'ShelXL (Sheldrick, 2015)'
_computing_structure_solution     'ShelXT (Sheldrick, 2015)'
_refine_diff_density_max          0.298
_refine_diff_density_min          -0.611
_refine_diff_density_rms          0.086
_refine_ls_extinction_coef        .
_refine_ls_extinction_method      'SHELXL-2014/7 (Sheldrick 2014'
_refine_ls_goodness_of_fit_ref    1.095
_refine_ls_hydrogen_treatment     constr
_refine_ls_matrix_type            full
_refine_ls_number_parameters      367
_refine_ls_number_reflns          5083
_refine_ls_number_restraints      0
_refine_ls_R_factor_all           0.0239
_refine_ls_R_factor_gt            0.0234
_refine_ls_restrained_S_all       1.095
_refine_ls_shift/su_max           0.001
_refine_ls_shift/su_mean          0.000
_refine_ls_structure_factor_coef  Fsqd
_refine_ls_weighting_details
'w=1/[\s^2^(Fo^2^)+(0.0281P)^2^+1.9051P] where P=(Fo^2^+2Fc^2^)/3'
_refine_ls_weighting_scheme       calc
_refine_ls_wR_factor_gt           0.0591
_refine_ls_wR_factor_ref          0.0595
_refine_special_details           ?
_olex2_refinement_description
;
1. Fixed Uiso
 At 1.2 times of:
  All C(H) groups
 At 1.5 times of:
  All C(H,H,H) groups
2.a Aromatic/amide H refined with riding coordinates:
 C1(H1), C2(H2), C4(H4), C7(H7), C9(H9), C10(H10)
2.b Idealised Me refined as rotating group:
 C16(H16A,H16B,H16C), C17(H17A,H17B,H17C), C18(H18A,H18B,H18C), C19(H19A,H19B,
 H19C), C20(H20A,H20B,H20C), C21(H,HA,HB)
;
_atom_sites_solution_hydrogens    geom
_atom_sites_solution_primary      iterative
_atom_sites_solution_secondary    ?
loop_
  _atom_site_label
  _atom_site_type_symbol
  _atom_site_fract_x
  _atom_site_fract_y
  _atom_site_fract_z
  _atom_site_U_iso_or_equiv
  _atom_site_adp_type
  _atom_site_occupancy
  _atom_site_site_symmetry_order
  _atom_site_calc_flag
  _atom_site_refinement_flags_posn
  _atom_site_refinement_flags_adp
  _atom_site_refinement_flags_occupancy
  _atom_site_disorder_assembly
  _atom_site_disorder_group
 Rh Rh 0.26177(2) 0.20112(2) 0.48180(2) 0.02092(6) Uani 1 1 d . . . . .
 Cl Cl 0.36123(5) 0.22227(3) 0.67562(4) 0.03574(12) Uani 1 1 d . . . . .
 O1 O 0.7266(2) 0.39844(14) 0.4441(3) 0.0941(9) Uani 1 1 d . . . . .
 O2 O 0.5910(2) 0.47973(12) 0.4018(2) 0.0778(7) Uani 1 1 d . . . . .
 O3 O 0.0421(2) 0.53984(12) 0.3149(3) 0.0856(8) Uani 1 1 d . . . . .
 O4 O -0.08688(16) 0.51181(9) 0.37803(14) 0.0483(4) Uani 1 1 d . . . . .
 N1 N 0.38844(14) 0.27117(8) 0.46573(13) 0.0249(3) Uani 1 1 d . . . . .
 N2 N 0.17502(14) 0.30179(8) 0.45625(13) 0.0232(3) Uani 1 1 d . . . . .
 N3 N 0.6261(2) 0.41918(12) 0.4250(2) 0.0539(6) Uani 1 1 d . . . . .
 N4 N 0.00136(18) 0.49986(10) 0.36100(17) 0.0433(5) Uani 1 1 d . . . . .
 C1 C 0.50034(18) 0.25192(11) 0.48326(17) 0.0322(4) Uani 1 1 d . . . . .
 H1 H 0.5257 0.2044 0.5058 0.039 Uiso 1 1 calc R . . . .
 C2 C 0.5811(2) 0.29860(12) 0.46990(19) 0.0365(5) Uani 1 1 d . . . . .
 H2 H 0.6603 0.2840 0.4819 0.044 Uiso 1 1 calc R . . . .
 C3 C 0.5414(2) 0.36691(12) 0.43860(18) 0.0352(5) Uani 1 1 d . . . . .
 C4 C 0.42737(19) 0.38932(11) 0.42165(17) 0.0316(4) Uani 1 1 d . . . . .
 H4 H 0.4014 0.4369 0.4007 0.038 Uiso 1 1 calc R . . . .
 C5 C 0.35183(17) 0.33905(10) 0.43666(15) 0.0247(4) Uani 1 1 d . . . . .
 C6 C 0.23023(17) 0.35572(10) 0.42855(14) 0.0238(4) Uani 1 1 d . . . . .
 C7 C 0.17546(18) 0.42189(10) 0.39720(16) 0.0294(4) Uani 1 1 d . . . . .
 H7 H 0.2136 0.4595 0.3764 0.035 Uiso 1 1 calc R . . . .
 C8 C 0.06388(19) 0.43070(10) 0.39748(16) 0.0308(4) Uani 1 1 d . . . . .
 C9 C 0.00752(19) 0.37786(11) 0.42909(16) 0.0301(4) Uani 1 1 d . . . . .
 H9 H -0.0688 0.3852 0.4307 0.036 Uiso 1 1 calc R . . . .
 C10 C 0.06776(18) 0.31341(11) 0.45847(15) 0.0268(4) Uani 1 1 d . . . . .
 H10 H 0.0315 0.2758 0.4812 0.032 Uiso 1 1 calc R . . . .
 C11 C 0.27890(19) 0.11526(10) 0.38059(16) 0.0285(4) Uani 1 1 d . . . . .
 C12 C 0.2960(2) 0.08829(10) 0.48567(16) 0.0295(4) Uani 1 1 d . . . . .
 C13 C 0.18389(19) 0.09971(10) 0.49622(16) 0.0290(4) Uani 1 1 d . . . . .
 C14 C 0.10127(18) 0.13467(10) 0.40001(16) 0.0282(4) Uani 1 1 d . . . . .
 C15 C 0.16171(18) 0.14782(10) 0.32980(15) 0.0274(4) Uani 1 1 d . . . . .
 C16 C 0.3663(2) 0.10898(12) 0.3300(2) 0.0394(5) Uani 1 1 d . . . . .
 H16A H 0.3629 0.1523 0.2881 0.059 Uiso 1 1 calc GR . . . .
 H16B H 0.3449 0.0676 0.2810 0.059 Uiso 1 1 calc GR . . . .
 H16C H 0.4485 0.1029 0.3878 0.059 Uiso 1 1 calc GR . . . .
 C17 C 0.4043(2) 0.05047(12) 0.5668(2) 0.0435(5) Uani 1 1 d . . . . .
 H17A H 0.4764 0.0656 0.5577 0.065 Uiso 1 1 calc GR . . . .
 H17B H 0.3933 -0.0011 0.5549 0.065 Uiso 1 1 calc GR . . . .
 H17C H 0.4144 0.0620 0.6411 0.065 Uiso 1 1 calc GR . . . .
 C18 C 0.1594(2) 0.07558(13) 0.59056(19) 0.0427(5) Uani 1 1 d . . . . .
 H18A H 0.2332 0.0806 0.6587 0.064 Uiso 1 1 calc GR . . . .
 H18B H 0.1343 0.0255 0.5802 0.064 Uiso 1 1 calc GR . . . .
 H18C H 0.0948 0.1048 0.5946 0.064 Uiso 1 1 calc GR . . . .
 C19 C -0.0277(2) 0.15151(13) 0.3714(2) 0.0412(5) Uani 1 1 d . . . . .
 H19A H -0.0379 0.1608 0.4385 0.062 Uiso 1 1 calc GR . . . .
 H19B H -0.0785 0.1110 0.3324 0.062 Uiso 1 1 calc GR . . . .
 H19C H -0.0517 0.1938 0.3243 0.062 Uiso 1 1 calc GR . . . .
 C20 C 0.1088(2) 0.18437(12) 0.22105(17) 0.0375(5) Uani 1 1 d . . . . .
 H20A H 0.0491 0.2197 0.2200 0.056 Uiso 1 1 calc GR . . . .
 H20B H 0.0692 0.1491 0.1631 0.056 Uiso 1 1 calc GR . . . .
 H20C H 0.1734 0.2083 0.2087 0.056 Uiso 1 1 calc GR . . . .
 P P 0.18129(6) 0.63682(4) -0.10764(5) 0.04354(15) Uani 1 1 d . . . . .
 F1 F 0.18767(18) 0.57356(12) -0.18127(16) 0.0842(6) Uani 1 1 d . . . . .
 F2 F 0.03981(15) 0.64618(11) -0.18285(14) 0.0714(5) Uani 1 1 d . . . . .
 F3 F 0.2114(2) 0.69224(13) -0.18069(19) 0.0920(7) Uani 1 1 d . . . . .
 F4 F 0.17271(17) 0.70105(9) -0.03279(15) 0.0639(4) Uani 1 1 d . . . . .
 F5 F 0.32228(14) 0.62834(10) -0.02944(15) 0.0659(4) Uani 1 1 d . . . . .
 F6 F 0.15259(16) 0.58250(9) -0.03107(15) 0.0662(4) Uani 1 1 d . . . . .
 N1S N 0.6774(2) 0.44560(13) 0.6816(2) 0.0640(7) Uani 1 1 d . . . . .
 C21 C 0.6434(3) 0.32843(16) 0.7644(2) 0.0566(7) Uani 1 1 d . . . . .
 H H 0.5570 0.3164 0.7316 0.085 Uiso 1 1 calc GR . . . .
 HA H 0.6722 0.3338 0.8438 0.085 Uiso 1 1 calc GR . . . .
 HB H 0.6889 0.2903 0.7491 0.085 Uiso 1 1 calc GR . . . .
 C22 C 0.6612(2) 0.39480(14) 0.71784(19) 0.0429(5) Uani 1 1 d . . . . .

loop_
  _atom_site_aniso_label
  _atom_site_aniso_U_11
  _atom_site_aniso_U_22
  _atom_site_aniso_U_33
  _atom_site_aniso_U_23
  _atom_site_aniso_U_13
  _atom_site_aniso_U_12
 Rh 0.02215(9) 0.01697(8) 0.02289(9) -0.00058(4) 0.00884(6) 0.00139(4)
 Cl 0.0387(3) 0.0383(3) 0.0246(2) -0.00353(19) 0.00801(19) 0.0012(2)
 O1 0.0561(15) 0.0782(17) 0.173(3) 0.0227(17) 0.0725(16) -0.0032(12)
 O2 0.0647(14) 0.0506(13) 0.128(2) 0.0193(13) 0.0501(14) -0.0117(10)
 O3 0.0803(16) 0.0498(12) 0.148(2) 0.0549(14) 0.0683(16) 0.0352(11)
 O4 0.0463(10) 0.0413(9) 0.0537(10) 0.0004(7) 0.0178(8) 0.0205(7)
 N1 0.0242(8) 0.0213(8) 0.0280(8) -0.0029(6) 0.0100(6) -0.0005(6)
 N2 0.0238(8) 0.0208(8) 0.0226(7) -0.0017(6) 0.0075(6) 0.0019(5)
 N3 0.0422(13) 0.0481(13) 0.0776(16) 0.0019(11) 0.0314(11) -0.0107(10)
 N4 0.0424(12) 0.0320(10) 0.0507(11) 0.0066(9) 0.0152(9) 0.0148(8)
 C1 0.0281(10) 0.0270(10) 0.0408(11) -0.0030(8) 0.0139(8) 0.0029(8)
 C2 0.0270(11) 0.0396(13) 0.0439(12) -0.0056(9) 0.0161(9) -0.0009(8)
 C3 0.0329(12) 0.0356(11) 0.0390(11) -0.0039(9) 0.0171(9) -0.0095(9)
 C4 0.0329(11) 0.0251(10) 0.0351(10) -0.0006(8) 0.0129(8) -0.0032(8)
 C5 0.0253(10) 0.0223(9) 0.0238(9) -0.0030(7) 0.0080(7) -0.0004(7)
 C6 0.0256(10) 0.0210(9) 0.0220(8) -0.0035(7) 0.0073(7) 0.0004(7)
 C7 0.0320(11) 0.0226(9) 0.0302(10) 0.0010(7) 0.0099(8) 0.0023(7)
 C8 0.0340(11) 0.0234(10) 0.0287(10) -0.0006(8) 0.0072(8) 0.0089(8)
 C9 0.0283(10) 0.0320(11) 0.0284(9) -0.0028(8) 0.0105(8) 0.0067(8)
 C10 0.0269(10) 0.0267(9) 0.0265(9) -0.0021(7) 0.0110(7) 0.0021(7)
 C11 0.0399(11) 0.0159(9) 0.0339(10) -0.0058(7) 0.0197(9) -0.0025(7)
 C12 0.0403(11) 0.0154(9) 0.0352(10) -0.0002(7) 0.0184(9) 0.0017(8)
 C13 0.0364(11) 0.0202(9) 0.0333(10) -0.0007(8) 0.0176(8) -0.0045(8)
 C14 0.0295(10) 0.0217(9) 0.0330(10) -0.0054(7) 0.0129(8) -0.0073(7)
 C15 0.0341(11) 0.0200(9) 0.0266(9) -0.0062(7) 0.0114(8) -0.0067(7)
 C16 0.0491(14) 0.0325(11) 0.0475(12) -0.0038(9) 0.0311(11) 0.0025(9)
 C17 0.0481(14) 0.0307(11) 0.0514(13) 0.0102(10) 0.0209(11) 0.0142(10)
 C18 0.0564(15) 0.0380(12) 0.0437(12) 0.0076(10) 0.0309(11) -0.0027(10)
 C19 0.0296(12) 0.0419(13) 0.0501(13) -0.0080(10) 0.0151(10) -0.0073(9)
 C20 0.0450(13) 0.0341(11) 0.0276(10) -0.0004(9) 0.0097(9) -0.0085(9)
 P 0.0391(3) 0.0531(4) 0.0369(3) -0.0048(3) 0.0148(2) -0.0145(3)
 F1 0.0768(13) 0.0991(15) 0.0756(12) -0.0412(11) 0.0314(10) -0.0088(11)
 F2 0.0475(10) 0.0977(14) 0.0542(9) -0.0088(9) 0.0075(7) -0.0052(9)
 F3 0.1001(17) 0.1096(17) 0.0865(14) 0.0355(12) 0.0591(13) -0.0055(12)
 F4 0.0682(11) 0.0581(11) 0.0610(10) -0.0132(7) 0.0233(9) -0.0093(7)
 F5 0.0383(9) 0.0714(11) 0.0763(11) -0.0050(9) 0.0130(7) -0.0141(7)
 F6 0.0674(11) 0.0610(10) 0.0800(11) 0.0121(9) 0.0409(9) -0.0080(8)
 N1S 0.0659(16) 0.0465(14) 0.0671(15) 0.0084(12) 0.0162(12) -0.0032(11)
 C21 0.0557(17) 0.0615(18) 0.0476(14) 0.0009(13) 0.0170(12) -0.0188(13)
 C22 0.0331(12) 0.0483(15) 0.0391(12) -0.0052(11) 0.0076(9) -0.0027(10)

_geom_special_details
;
 All esds (except the esd in the dihedral angle between two l.s. planes)
 are estimated using the full covariance matrix.  The cell esds are taken
 into account individually in the estimation of esds in distances, angles
 and torsion angles; correlations between esds in cell parameters are only
 used when they are defined by crystal symmetry.  An approximate (isotropic)
 treatment of cell esds is used for estimating esds involving l.s. planes.
;
loop_
  _geom_bond_atom_site_label_1
  _geom_bond_atom_site_label_2
  _geom_bond_distance
  _geom_bond_site_symmetry_2
  _geom_bond_publ_flag
 Rh Cl 2.4004(5) . ?
 Rh N1 2.1083(16) . ?
 Rh N2 2.1204(15) . ?
 Rh C11 2.1778(18) . ?
 Rh C12 2.1543(19) . ?
 Rh C13 2.1720(19) . ?
 Rh C14 2.1834(19) . ?
 Rh C15 2.1361(18) . ?
 O1 N3 1.205(3) . ?
 O2 N3 1.207(3) . ?
 O3 N4 1.208(3) . ?
 O4 N4 1.213(3) . ?
 N1 C1 1.332(3) . ?
 N1 C5 1.352(3) . ?
 N2 C6 1.353(2) . ?
 N2 C10 1.339(3) . ?
 N3 C3 1.491(3) . ?
 N4 C8 1.479(3) . ?
 C1 H1 0.9500 . ?
 C1 C2 1.386(3) . ?
 C2 H2 0.9500 . ?
 C2 C3 1.372(3) . ?
 C3 C4 1.376(3) . ?
 C4 H4 0.9500 . ?
 C4 C5 1.392(3) . ?
 C5 C6 1.473(3) . ?
 C6 C7 1.388(3) . ?
 C7 H7 0.9500 . ?
 C7 C8 1.372(3) . ?
 C8 C9 1.373(3) . ?
 C9 H9 0.9500 . ?
 C9 C10 1.383(3) . ?
 C10 H10 0.9500 . ?
 C11 C12 1.434(3) . ?
 C11 C15 1.433(3) . ?
 C11 C16 1.494(3) . ?
 C12 C13 1.449(3) . ?
 C12 C17 1.489(3) . ?
 C13 C14 1.420(3) . ?
 C13 C18 1.495(3) . ?
 C14 C15 1.446(3) . ?
 C14 C19 1.485(3) . ?
 C15 C20 1.494(3) . ?
 C16 H16A 0.9800 . ?
 C16 H16B 0.9800 . ?
 C16 H16C 0.9800 . ?
 C17 H17A 0.9800 . ?
 C17 H17B 0.9800 . ?
 C17 H17C 0.9800 . ?
 C18 H18A 0.9800 . ?
 C18 H18B 0.9800 . ?
 C18 H18C 0.9800 . ?
 C19 H19A 0.9800 . ?
 C19 H19B 0.9800 . ?
 C19 H19C 0.9800 . ?
 C20 H20A 0.9800 . ?
 C20 H20B 0.9800 . ?
 C20 H20C 0.9800 . ?
 P F1 1.5703(19) . ?
 P F2 1.5965(18) . ?
 P F3 1.5786(19) . ?
 P F4 1.6035(18) . ?
 P F5 1.5977(17) . ?
 P F6 1.5917(17) . ?
 N1S C22 1.127(3) . ?
 C21 H 0.9800 . ?
 C21 HA 0.9800 . ?
 C21 HB 0.9800 . ?
 C21 C22 1.451(4) . ?

loop_
  _geom_angle_atom_site_label_1
  _geom_angle_atom_site_label_2
  _geom_angle_atom_site_label_3
  _geom_angle
  _geom_angle_site_symmetry_1
  _geom_angle_site_symmetry_3
  _geom_angle_publ_flag
 N1 Rh Cl 87.44(4) . . ?
 N1 Rh N2 76.39(6) . . ?
 N1 Rh C11 97.32(7) . . ?
 N1 Rh C12 118.18(7) . . ?
 N1 Rh C13 157.32(7) . . ?
 N1 Rh C14 147.44(7) . . ?
 N1 Rh C15 109.77(7) . . ?
 N2 Rh Cl 90.92(4) . . ?
 N2 Rh C11 136.99(7) . . ?
 N2 Rh C12 163.26(7) . . ?
 N2 Rh C13 126.02(7) . . ?
 N2 Rh C14 98.54(7) . . ?
 N2 Rh C15 102.65(7) . . ?
 C11 Rh Cl 131.72(6) . . ?
 C11 Rh C14 64.22(8) . . ?
 C12 Rh Cl 97.64(6) . . ?
 C12 Rh C11 38.64(7) . . ?
 C12 Rh C13 39.14(8) . . ?
 C12 Rh C14 64.78(8) . . ?
 C13 Rh Cl 94.90(5) . . ?
 C13 Rh C11 64.53(7) . . ?
 C13 Rh C14 38.06(8) . . ?
 C14 Rh Cl 125.04(5) . . ?
 C15 Rh Cl 160.05(5) . . ?
 C15 Rh C11 38.78(8) . . ?
 C15 Rh C12 65.73(8) . . ?
 C15 Rh C13 65.31(7) . . ?
 C15 Rh C14 39.11(7) . . ?
 C1 N1 Rh 123.56(14) . . ?
 C1 N1 C5 119.62(17) . . ?
 C5 N1 Rh 116.82(12) . . ?
 C6 N2 Rh 116.03(12) . . ?
 C10 N2 Rh 124.49(13) . . ?
 C10 N2 C6 119.32(16) . . ?
 O1 N3 O2 125.1(2) . . ?
 O1 N3 C3 117.1(2) . . ?
 O2 N3 C3 117.6(2) . . ?
 O3 N4 O4 125.1(2) . . ?
 O3 N4 C8 116.7(2) . . ?
 O4 N4 C8 118.2(2) . . ?
 N1 C1 H1 118.8 . . ?
 N1 C1 C2 122.5(2) . . ?
 C2 C1 H1 118.8 . . ?
 C1 C2 H2 121.5 . . ?
 C3 C2 C1 117.0(2) . . ?
 C3 C2 H2 121.5 . . ?
 C2 C3 N3 118.7(2) . . ?
 C2 C3 C4 122.4(2) . . ?
 C4 C3 N3 118.8(2) . . ?
 C3 C4 H4 121.5 . . ?
 C3 C4 C5 116.96(19) . . ?
 C5 C4 H4 121.5 . . ?
 N1 C5 C4 121.56(18) . . ?
 N1 C5 C6 114.80(16) . . ?
 C4 C5 C6 123.55(17) . . ?
 N2 C6 C5 115.08(16) . . ?
 N2 C6 C7 121.45(18) . . ?
 C7 C6 C5 123.46(18) . . ?
 C6 C7 H7 121.4 . . ?
 C8 C7 C6 117.15(19) . . ?
 C8 C7 H7 121.4 . . ?
 C7 C8 N4 118.45(19) . . ?
 C7 C8 C9 122.78(18) . . ?
 C9 C8 N4 118.77(19) . . ?
 C8 C9 H9 121.8 . . ?
 C8 C9 C10 116.44(19) . . ?
 C10 C9 H9 121.8 . . ?
 N2 C10 C9 122.77(19) . . ?
 N2 C10 H10 118.6 . . ?
 C9 C10 H10 118.6 . . ?
 C12 C11 Rh 69.79(10) . . ?
 C12 C11 C16 126.19(19) . . ?
 C15 C11 Rh 69.04(10) . . ?
 C15 C11 C12 108.63(17) . . ?
 C15 C11 C16 125.15(19) . . ?
 C16 C11 Rh 128.40(14) . . ?
 C11 C12 Rh 71.57(10) . . ?
 C11 C12 C13 107.30(18) . . ?
 C11 C12 C17 127.3(2) . . ?
 C13 C12 Rh 71.09(11) . . ?
 C13 C12 C17 125.29(19) . . ?
 C17 C12 Rh 126.06(15) . . ?
 C12 C13 Rh 69.77(10) . . ?
 C12 C13 C18 125.2(2) . . ?
 C14 C13 Rh 71.41(11) . . ?
 C14 C13 C12 108.15(17) . . ?
 C14 C13 C18 126.6(2) . . ?
 C18 C13 Rh 126.48(15) . . ?
 C13 C14 Rh 70.53(11) . . ?
 C13 C14 C15 108.38(18) . . ?
 C13 C14 C19 126.71(19) . . ?
 C15 C14 Rh 68.68(10) . . ?
 C15 C14 C19 124.82(19) . . ?
 C19 C14 Rh 129.24(14) . . ?
 C11 C15 Rh 72.18(11) . . ?
 C11 C15 C14 107.26(17) . . ?
 C11 C15 C20 126.29(19) . . ?
 C14 C15 Rh 72.21(11) . . ?
 C14 C15 C20 126.35(19) . . ?
 C20 C15 Rh 123.97(13) . . ?
 C11 C16 H16A 109.5 . . ?
 C11 C16 H16B 109.5 . . ?
 C11 C16 H16C 109.5 . . ?
 H16A C16 H16B 109.5 . . ?
 H16A C16 H16C 109.5 . . ?
 H16B C16 H16C 109.5 . . ?
 C12 C17 H17A 109.5 . . ?
 C12 C17 H17B 109.5 . . ?
 C12 C17 H17C 109.5 . . ?
 H17A C17 H17B 109.5 . . ?
 H17A C17 H17C 109.5 . . ?
 H17B C17 H17C 109.5 . . ?
 C13 C18 H18A 109.5 . . ?
 C13 C18 H18B 109.5 . . ?
 C13 C18 H18C 109.5 . . ?
 H18A C18 H18B 109.5 . . ?
 H18A C18 H18C 109.5 . . ?
 H18B C18 H18C 109.5 . . ?
 C14 C19 H19A 109.5 . . ?
 C14 C19 H19B 109.5 . . ?
 C14 C19 H19C 109.5 . . ?
 H19A C19 H19B 109.5 . . ?
 H19A C19 H19C 109.5 . . ?
 H19B C19 H19C 109.5 . . ?
 C15 C20 H20A 109.5 . . ?
 C15 C20 H20B 109.5 . . ?
 C15 C20 H20C 109.5 . . ?
 H20A C20 H20B 109.5 . . ?
 H20A C20 H20C 109.5 . . ?
 H20B C20 H20C 109.5 . . ?
 F1 P F2 90.69(11) . . ?
 F1 P F3 90.96(13) . . ?
 F1 P F4 179.12(11) . . ?
 F1 P F5 90.76(11) . . ?
 F1 P F6 90.53(12) . . ?
 F2 P F4 88.58(10) . . ?
 F2 P F5 178.35(11) . . ?
 F3 P F2 90.35(12) . . ?
 F3 P F4 89.54(12) . . ?
 F3 P F5 90.41(12) . . ?
 F3 P F6 178.34(13) . . ?
 F5 P F4 89.96(10) . . ?
 F6 P F2 90.36(10) . . ?
 F6 P F4 88.98(10) . . ?
 F6 P F5 88.84(10) . . ?
 H C21 HA 109.5 . . ?
 H C21 HB 109.5 . . ?
 HA C21 HB 109.5 . . ?
 C22 C21 H 109.5 . . ?
 C22 C21 HA 109.5 . . ?
 C22 C21 HB 109.5 . . ?
 N1S C22 C21 178.3(3) . . ?

loop_
  _geom_torsion_atom_site_label_1
  _geom_torsion_atom_site_label_2
  _geom_torsion_atom_site_label_3
  _geom_torsion_atom_site_label_4
  _geom_torsion
  _geom_torsion_site_symmetry_1
  _geom_torsion_site_symmetry_2
  _geom_torsion_site_symmetry_3
  _geom_torsion_site_symmetry_4
  _geom_torsion_publ_flag
 Rh N1 C1 C2 178.60(16) . . . . ?
 Rh N1 C5 C4 -178.71(14) . . . . ?
 Rh N1 C5 C6 4.5(2) . . . . ?
 Rh N2 C6 C5 -8.9(2) . . . . ?
 Rh N2 C6 C7 172.33(14) . . . . ?
 Rh N2 C10 C9 -172.34(14) . . . . ?
 Rh C11 C12 C13 62.51(13) . . . . ?
 Rh C11 C12 C17 -121.7(2) . . . . ?
 Rh C11 C15 C14 -64.16(12) . . . . ?
 Rh C11 C15 C20 119.48(19) . . . . ?
 Rh C12 C13 C14 61.42(13) . . . . ?
 Rh C12 C13 C18 -121.0(2) . . . . ?
 Rh C13 C14 C15 58.41(13) . . . . ?
 Rh C13 C14 C19 -125.0(2) . . . . ?
 Rh C14 C15 C11 64.14(12) . . . . ?
 Rh C14 C15 C20 -119.51(19) . . . . ?
 O1 N3 C3 C2 -1.1(4) . . . . ?
 O1 N3 C3 C4 177.5(3) . . . . ?
 O2 N3 C3 C2 -177.0(3) . . . . ?
 O2 N3 C3 C4 1.6(4) . . . . ?
 O3 N4 C8 C7 12.8(3) . . . . ?
 O3 N4 C8 C9 -166.5(2) . . . . ?
 O4 N4 C8 C7 -168.1(2) . . . . ?
 O4 N4 C8 C9 12.5(3) . . . . ?
 N1 C1 C2 C3 0.8(3) . . . . ?
 N1 C5 C6 N2 2.9(2) . . . . ?
 N1 C5 C6 C7 -178.33(17) . . . . ?
 N2 C6 C7 C8 1.2(3) . . . . ?
 N3 C3 C4 C5 -179.17(19) . . . . ?
 N4 C8 C9 C10 177.62(18) . . . . ?
 C1 N1 C5 C4 1.7(3) . . . . ?
 C1 N1 C5 C6 -175.08(17) . . . . ?
 C1 C2 C3 N3 179.1(2) . . . . ?
 C1 C2 C3 C4 0.5(3) . . . . ?
 C2 C3 C4 C5 -0.6(3) . . . . ?
 C3 C4 C5 N1 -0.5(3) . . . . ?
 C3 C4 C5 C6 176.00(18) . . . . ?
 C4 C5 C6 N2 -173.77(17) . . . . ?
 C4 C5 C6 C7 5.0(3) . . . . ?
 C5 N1 C1 C2 -1.8(3) . . . . ?
 C5 C6 C7 C8 -177.45(17) . . . . ?
 C6 N2 C10 C9 2.8(3) . . . . ?
 C6 C7 C8 N4 -178.03(18) . . . . ?
 C6 C7 C8 C9 1.3(3) . . . . ?
 C7 C8 C9 C10 -1.7(3) . . . . ?
 C8 C9 C10 N2 -0.4(3) . . . . ?
 C10 N2 C6 C5 175.57(16) . . . . ?
 C10 N2 C6 C7 -3.2(3) . . . . ?
 C11 C12 C13 Rh -62.82(13) . . . . ?
 C11 C12 C13 C14 -1.4(2) . . . . ?
 C11 C12 C13 C18 176.16(19) . . . . ?
 C12 C11 C15 Rh 58.69(13) . . . . ?
 C12 C11 C15 C14 -5.5(2) . . . . ?
 C12 C11 C15 C20 178.18(18) . . . . ?
 C12 C13 C14 Rh -60.38(13) . . . . ?
 C12 C13 C14 C15 -2.0(2) . . . . ?
 C12 C13 C14 C19 174.63(19) . . . . ?
 C13 C14 C15 Rh -59.56(13) . . . . ?
 C13 C14 C15 C11 4.6(2) . . . . ?
 C13 C14 C15 C20 -179.07(18) . . . . ?
 C15 C11 C12 Rh -58.23(13) . . . . ?
 C15 C11 C12 C13 4.3(2) . . . . ?
 C15 C11 C12 C17 -180.0(2) . . . . ?
 C16 C11 C12 Rh 123.4(2) . . . . ?
 C16 C11 C12 C13 -174.07(19) . . . . ?
 C16 C11 C12 C17 1.7(3) . . . . ?
 C16 C11 C15 Rh -122.94(19) . . . . ?
 C16 C11 C15 C14 172.90(18) . . . . ?
 C16 C11 C15 C20 -3.5(3) . . . . ?
 C17 C12 C13 Rh 121.3(2) . . . . ?
 C17 C12 C13 C14 -177.27(19) . . . . ?
 C17 C12 C13 C18 0.3(3) . . . . ?
 C18 C13 C14 Rh 122.1(2) . . . . ?
 C18 C13 C14 C15 -179.48(19) . . . . ?
 C18 C13 C14 C19 -2.9(3) . . . . ?
 C19 C14 C15 Rh 123.76(19) . . . . ?
 C19 C14 C15 C11 -172.10(18) . . . . ?
 C19 C14 C15 C20 4.3(3) . . . . ?

loop_
  _refln_index_h
  _refln_index_k
  _refln_index_l
  _refln_F_squared_meas
  _refln_F_squared_sigma
  _refln_scale_group_code
 1 0 0 282.487 11.3735 2
 1 0 0 372.751 11.3127 1
 2 0 0 4450.84 149.985 2
 3 0 0 902.045 30.1564 1
 3 0 0 874.354 30.5877 2
 4 0 0 19.3098 2.3433 1
 4 0 0 17.9473 0.84353 16
 5 0 0 732.691 25.395 13
 5 0 0 802.521 28.4089 2
 6 0 0 10.1382 2.48683 2
 -6 0 0 13.8133 1.90305 1
 6 0 0 11.174 1.18161 13
 7 0 0 19.0971 1.0731 17
 7 0 0 20.8643 1.69782 13
 8 0 0 155.075 6.00196 5
 8 0 0 161.609 5.59587 17
 8 0 0 155.236 5.88551 4
 9 0 0 1056.65 33.963 17
 9 0 0 1017.02 34.2475 4
 10 0 0 341.066 13.1077 4
 0 -1 0 -4.4059 0.29112 2
 0 1 0 -4.3749 0.21341 1
 1 -1 0 3000.53 113.937 2
 1 1 0 3464.36 126.905 2
 -1 1 0 3736.74 121.866 1
 2 -1 0 427.108 14.8344 1
 2 -1 0 444.673 15.7573 2
 2 1 0 429.307 15.1744 1
 3 -1 0 686.992 21.932 2
 3 -1 0 538.157 20.4671 1
 3 1 0 551.225 20.888 1
 3 1 0 612.349 20.94 2
 4 -1 0 630.796 23.3893 2
 4 -1 0 614.833 20.6082 16
 4 1 0 604.227 22.5509 2
 4 1 0 655.989 22.739 1
 4 1 0 636.836 20.5056 16
 5 -1 0 649.759 21.4938 13
 5 -1 0 670.996 21.1199 16
 5 -1 0 641.115 20.9659 16
 5 -1 0 573.698 24.2898 2
 -5 1 0 691.818 22.5167 1
 5 1 0 616.789 23.6031 2
 5 1 0 617.144 21.3574 13
 5 1 0 682.977 23.908 1
 6 -1 0 154.485 6.3007 13
 6 -1 0 169.13 9.41868 2
 -6 1 0 176.636 7.89416 1
 7 -1 0 3182.49 101.357 17
 7 -1 0 3012.24 101.157 13
 -7 -1 0 3134.88 103.306 1
 7 1 0 3117.5 101.076 17
 8 -1 0 86.9429 3.79959 5
 8 -1 0 87.089 3.65414 4
 8 -1 0 81.8336 4.06717 13
 8 -1 0 88.8373 3.37225 17
 8 1 0 87.1261 3.6567 4
 8 1 0 93.0914 3.41946 17
 9 -1 0 757.434 24.4825 17
 9 -1 0 743.85 24.9689 5
 9 -1 0 738.478 24.7652 4
 9 -1 0 730.624 24.6301 12
 9 1 0 725.983 24.7712 4
 9 1 0 751.963 24.5135 17
 10 -1 0 484.381 18.5047 5
 10 -1 0 549.969 17.6705 17
 10 1 0 550.76 18.0782 4
 0 -2 0 3292.91 114.306 14
 0 -2 0 4017.88 128.855 2
 0 2 0 3484.19 114.042 1
 0 2 0 3157.87 113.978 14
 1 -2 0 739.221 27.8753 2
 1 2 0 914.461 27.9762 1
 1 2 0 831.454 27.2442 14
 1 2 0 818.533 30.4229 14
 2 -2 0 2518.41 87.6656 2
 2 2 0 2411.2 84.594 1
 -2 2 0 2530.77 82.2775 1
 3 -2 0 1.73867 1.49973 2
 3 -2 0 2.22488 0.51128 16
 3 2 0 1.27276 1.31595 1
 -3 2 0 2.10641 0.72254 1
 3 2 0 2.4171 0.60027 16
 3 2 0 2.09324 0.92344 2
 4 -2 0 768.389 24.022 16
 4 -2 0 811.684 27.4976 2
 4 -2 0 748.347 24.2961 13
 4 2 0 762.129 24.0867 16
 4 2 0 732.374 25.5146 2
 4 2 0 640.447 25.9681 1
 -4 2 0 674.794 24.681 1
 5 -2 0 63.5091 2.42284 16
 5 -2 0 69.5024 5.3521 2
 5 -2 0 60.8833 2.85067 13
 5 2 0 59.2498 2.62118 16
 5 2 0 63.1248 2.451 16
 5 2 0 66.5008 4.84671 1
 -5 2 0 65.6667 3.42935 1
 6 -2 0 314.273 14.7041 2
 6 -2 0 294.528 10.7278 13
 6 2 0 297.064 13.5442 1
 7 -2 0 18.3121 1.12554 17
 7 -2 0 19.3707 1.43162 5
 7 -2 0 19.8059 1.69544 13
 7 -2 0 20.5597 3.61155 2
 -7 -2 0 21.5309 2.87451 1
 7 2 0 18.6001 1.13616 17
 7 2 0 17.68 1.36311 4
 8 -2 0 842.994 26.9645 17
 8 -2 0 825.052 27.8491 13
 8 -2 0 823.699 27.1872 4
 8 -2 0 819.486 27.3616 5
 8 2 0 818.331 26.9926 17
 8 2 0 815.105 27.2101 4
 8 2 0 796.389 27.2766 3
 9 -2 0 270.334 9.89444 5
 9 -2 0 270.903 9.68993 4
 9 -2 0 270.095 9.58959 12
 9 -2 0 289.505 9.50108 17
 9 2 0 256.327 9.52586 11
 9 2 0 278.053 9.78102 4
 9 2 0 269.664 9.53307 17
 10 -2 0 412.042 13.7625 17
 10 -2 0 424.384 13.9901 12
 10 -2 0 423.749 14.3442 5
 10 2 0 415.047 14.1233 4
 10 2 0 390.427 14.5846 17
 10 2 0 373.43 14.3099 9
 0 -3 0 0.74397 0.60927 14
 0 -3 0 0.47276 0.67805 2
 0 3 0 0.56271 0.54333 1
 0 3 0 0.71487 0.57223 14
 1 -3 0 3237.81 102.666 14
 1 -3 0 3181.83 106.438 2
 -1 -3 0 2976.53 102.734 14
 1 3 0 3028.84 102.235 14
 2 -3 0 737.481 27.9612 2
 -2 -3 0 915.525 26.7965 2
 -2 3 0 779.595 26.5891 1
 2 3 0 761.864 27.2712 1
 3 -3 0 464.509 17.2938 2
 3 -3 0 472.899 14.6932 16
 3 3 0 438.036 14.7553 16
 -3 3 0 383.222 14.7255 1
 3 3 0 411.656 14.8976 2
 3 3 0 467.194 16.4275 1
 4 -3 0 865.106 30.5537 2
 4 -3 0 894.247 27.0666 16
 4 -3 0 832.031 27.196 13
 4 3 0 832.867 27.1455 16
 -4 3 0 714.668 27.3663 1
 4 3 0 808.215 29.3554 1
 5 -3 0 9.33537 0.89125 16
 5 -3 0 7.38947 1.02169 13
 5 -3 0 8.39918 2.44522 2
 5 3 0 10.2456 1.0282 16
 5 3 0 6.35981 2.13059 1
 6 -3 0 36.9951 1.75859 17
 6 -3 0 39.3125 2.28114 13
 6 -3 0 39.4583 1.70265 16
 6 -3 0 47.9552 5.07549 2
 6 3 0 39.6252 4.23359 1
 7 -3 0 111.506 4.50479 5
 7 -3 0 124.22 8.87299 2
 7 -3 0 112.632 4.35647 4
 7 -3 0 111.713 4.45257 6
 7 -3 0 118.884 4.93184 13
 7 -3 0 112.292 4.21234 17
 7 -3 0 112.569 4.41549 18
 7 3 0 114.227 4.27634 17
 7 3 0 108.955 4.3715 4
 7 3 0 105.561 4.459 3
 8 -3 0 31.9913 2.3077 13
 8 -3 0 30.4817 1.67995 17
 8 -3 0 29.4641 1.8529 4
 8 -3 0 31.2498 1.95329 5
 8 -3 0 32.0135 1.88529 18
 8 -3 0 30.6974 1.91522 6
 8 3 0 25.8152 1.88653 3
 8 3 0 30.4106 1.88 4
 8 3 0 31.6212 1.81176 17
 9 -3 0 577.928 18.8795 5
 9 -3 0 568.353 18.4547 17
 9 -3 0 527.074 18.6004 4
 9 -3 0 552.261 18.5016 12
 9 3 0 551.611 18.659 4
 9 3 0 548.606 18.7847 3
 9 3 0 534.283 18.5746 17
 9 3 0 532.612 18.4623 11
 10 -3 0 203.133 7.31975 12
 10 -3 0 200.916 7.17389 17
 10 -3 0 199.962 7.64191 5
 10 3 0 202.232 7.34901 9
 10 3 0 198.502 7.32718 11
 10 3 0 195.355 7.48411 4
 10 3 0 195.454 7.32996 17
 11 -3 0 49.096 2.82188 5
 11 -3 0 48.292 2.51925 12
 0 -4 0 2618.39 85.765 14
 0 4 0 2704.66 87.1152 14
 0 4 0 2464.07 86.9056 1
 1 -4 0 636.137 21.472 2
 1 -4 0 642.683 20.0112 14
 -1 -4 0 606.434 20.1737 14
 -1 -4 0 609.095 21.7767 2
 -1 4 0 528.884 19.803 1
 1 4 0 584.629 20.0257 14
 -1 4 0 606.611 19.9113 14
 1 4 0 577.908 20.6568 1
 2 -4 0 638.833 21.8545 2
 2 4 0 499.38 20.5657 1
 -2 4 0 632.076 19.6685 1
 3 -4 0 141.875 7.53512 2
 3 -4 0 136.081 5.26944 16
 3 4 0 137.69 5.41774 16
 -3 4 0 142.608 5.19236 1
 3 4 0 147.017 6.88114 1
 4 -4 0 18.5253 1.37554 16
 4 -4 0 16.9952 1.31804 13
 4 -4 0 18.9764 3.07385 2
 4 4 0 21.4074 2.82433 1
 4 4 0 17.9652 1.52286 16
 5 -4 0 2.95664 1.93586 2
 5 -4 0 3.0847 0.84077 13
 5 -4 0 5.29247 0.81041 16
 5 4 0 6.31612 2.23421 1
 5 4 0 3.71585 0.85249 16
 6 -4 0 758.146 25.2338 17
 6 -4 0 806.453 25.8347 13
 6 -4 0 722.207 30.5986 2
 6 -4 0 788.174 25.2813 16
 6 4 0 777.847 25.3278 17
 6 4 0 767.864 25.2449 16
 6 4 0 745.843 29.2922 1
 7 -4 0 15.5259 1.34021 6
 7 -4 0 18.7128 1.42589 5
 7 -4 0 14.8324 1.19827 17
 7 -4 0 14.7365 1.29403 18
 7 -4 0 21.1451 1.8681 13
 7 4 0 16.5758 1.3727 17
 7 4 0 17.111 1.41121 4
 7 4 0 14.9734 1.41391 3
 8 -4 0 682.021 22.8604 4
 8 -4 0 700.004 22.849 17
 8 -4 0 679.252 22.9172 18
 8 -4 0 676.179 22.9841 6
 8 -4 0 686.336 23.08 5
 8 -4 0 704.115 23.6393 13
 8 4 0 674.997 22.9582 4
 8 4 0 674.878 23.0697 3
 8 4 0 688.213 23.0289 17
 9 -4 0 49.9739 2.60175 18
 9 -4 0 47.0827 2.73876 5
 9 -4 0 46.1741 2.59663 6
 9 -4 0 48.0691 2.44407 17
 9 -4 0 45.8956 2.45771 12
 9 4 0 44.1387 2.53553 4
 9 4 0 51.2713 2.73019 17
 9 4 0 46.5374 2.43018 11
 9 4 0 45.8413 2.48836 7
 9 4 0 44.9282 2.45412 9
 9 4 0 45.0394 2.7146 3
 10 -4 0 4.15364 0.97244 12
 10 -4 0 4.26858 0.83477 17
 10 -4 0 4.46892 1.12458 5
 10 4 0 3.76023 0.98279 17
 10 4 0 2.26155 1.03558 4
 10 4 0 3.43665 0.95784 11
 10 4 0 3.44438 0.87759 7
 10 4 0 4.39532 1.12014 3
 10 4 0 2.96494 0.95788 9
 11 -4 0 1.98708 0.94337 5
 11 -4 0 2.59851 0.47762 10
 11 -4 0 0.75259 0.77708 12
 11 4 0 2.50793 0.89662 9
 11 4 0 2.46965 0.88492 11
 12 -4 0 11.2103 0.78916 10
 12 -4 0 13.2352 1.18418 12
 0 -5 0 -3.8518 0.83295 2
 0 -5 0 -2.9147 0.89622 14
 0 5 0 -3.6571 0.81205 14
 0 5 0 -3.1798 0.80977 1
 1 -5 0 187.863 7.96384 2
 -1 -5 0 167.62 6.38002 2
 1 -5 0 176.27 6.54813 14
 1 5 0 165.628 6.62282 14
 -1 5 0 182.233 6.45246 1
 -1 5 0 177.876 6.50014 14
 1 5 0 167.453 7.20699 1
 2 -5 0 188.827 6.97688 16
 -2 -5 0 176.993 7.05392 14
 2 -5 0 202.726 8.96408 2
 2 5 0 186.388 8.12803 1
 -2 5 0 197.21 6.6067 1
 -2 5 0 192.585 6.76827 14
 2 5 0 171.535 6.26909 14
 2 5 0 194.67 7.188 16
 2 5 0 187.196 6.28553 14
 3 -5 0 94.0846 4.05921 16
 3 -5 0 94.9927 3.8011 13
 3 -5 0 99.5308 6.19925 2
 3 5 0 99.7385 5.54684 1
 3 5 0 97.8228 4.24756 16
 4 -5 0 0.63489 0.67165 16
 4 -5 0 0.10951 1.47601 2
 4 -5 0 0.15278 0.59164 13
 4 5 0 0.84564 1.52942 1
 5 -5 0 1.34883 0.68803 16
 5 -5 0 3.91633 2.06476 2
 5 -5 0 1.2556 0.70673 13
 5 5 0 3.10844 1.86897 1
 5 5 0 2.71766 0.90195 16
 6 -5 0 193.431 6.92853 16
 6 -5 0 175.018 6.76126 17
 6 -5 0 194.663 7.25944 13
 6 -5 0 211.36 11.9869 2
 6 5 0 180.763 6.96627 17
 6 5 0 193.307 10.5232 1
 6 5 0 180.974 6.97577 16
 7 -5 0 159.017 6.01654 5
 7 -5 0 154.966 5.90183 18
 7 -5 0 154.964 5.8089 4
 7 -5 0 158.272 5.58738 16
 7 -5 0 155.434 5.96414 6
 7 -5 0 156.756 5.88669 17
 7 -5 0 161.831 6.44725 13
 7 5 0 157.05 5.91573 4
 7 5 0 157.24 6.02518 3
 7 5 0 156.975 6.11142 17
 8 -5 0 14.9195 1.49566 6
 8 -5 0 16.1147 1.63182 5
 8 -5 0 14.5033 1.33769 4
 8 -5 0 14.7701 1.76014 13
 8 -5 0 15.9766 1.49067 18
 8 -5 0 15.8426 1.43264 17
 8 5 0 14.4541 1.63744 17
 8 5 0 14.3961 1.51526 3
 8 5 0 16.2976 1.55451 4
 9 -5 0 0.05804 0.77295 6
 9 -5 0 0.26679 0.42559 10
 9 -5 0 0.09566 0.69653 8
 9 -5 0 1.90037 0.83877 12
 9 -5 0 1.04991 0.90644 5
 9 -5 0 0.13765 0.76379 18
 9 -5 0 1.93661 0.7673 17
 9 5 0 0.2149 0.83456 4
 9 5 0 -0.3619 0.80011 11
 9 5 0 0.88382 0.99418 3
 9 5 0 -0.0586 0.82799 17
 9 5 0 0.05582 0.83646 7
 10 -5 0 61.5209 2.51183 10
 10 -5 0 61.1879 2.9928 17
 10 -5 0 62.4275 3.07852 18
 10 -5 0 64.4914 3.00797 12
 10 -5 0 62.0668 3.29569 5
 10 -5 0 62.3931 3.13041 6
 10 5 0 64.7218 3.35134 3
 10 5 0 62.8105 3.037 7
 10 5 0 63.2288 3.10886 11
 10 5 0 62.2132 3.05548 9
 10 5 0 65.9208 3.31206 17
 10 5 0 65.96 3.27672 4
 11 -5 0 1.9798 0.47068 10
 11 -5 0 1.5987 0.87433 12
 11 -5 0 1.16905 0.9312 5
 11 -5 0 2.49848 0.66132 17
 11 5 0 2.19364 0.49865 10
 11 5 0 2.34657 0.90776 11
 11 5 0 2.44498 0.91377 9
 12 -5 0 12.3941 1.13255 12
 12 -5 0 11.558 0.8126 10
 0 -6 0 2.31565 1.1528 14
 0 -6 0 1.77678 1.10907 2
 0 6 0 1.7431 1.05677 1
 -1 -6 0 1500.62 56.6713 2
 1 -6 0 1446.25 47.5918 14
 1 -6 0 1497.71 49.2505 2
 -1 -6 0 1422.9 47.815 14
 1 6 0 1409.02 47.7003 14
 -1 6 0 1431.73 47.596 14
 2 -6 0 222.875 9.89578 2
 2 -6 0 221.293 7.98049 16
 2 6 0 211.571 8.14313 16
 -2 6 0 190.782 7.64211 14
 2 6 0 226.962 9.19989 1
 2 6 0 205.448 7.43178 14
 3 -6 0 72.5099 3.09703 13
 3 -6 0 78.9385 5.54625 2
 3 -6 0 76.5013 3.55879 16
 3 6 0 74.4173 4.86261 1
 3 6 0 74.8514 3.76046 16
 4 -6 0 556.114 19.2532 16
 4 -6 0 556.919 18.9393 13
 4 -6 0 565.809 22.9034 2
 4 6 0 593.189 21.9248 1
 4 6 0 548.213 19.4547 16
 5 -6 0 4.5984 2.2428 2
 5 -6 0 2.669 0.72048 17
 5 -6 0 1.73473 0.76336 13
 5 6 0 2.83595 1.95917 1
 5 6 0 2.6165 1.02144 16
 5 6 0 2.5807 0.90396 17
 6 -6 0 317.74 11.6611 16
 6 -6 0 352.87 11.9245 13
 6 -6 0 320.593 11.4446 5
 6 -6 0 321.508 11.4273 6
 6 -6 0 330.168 11.4821 17
 6 -6 0 317.722 11.3776 18
 6 -6 0 357.281 17.2915 2
 6 6 0 315.674 11.3862 4
 6 6 0 333.652 11.7843 17
 6 6 0 320.918 11.4748 3
 6 6 0 329.682 11.8541 16
 6 6 0 354.995 16.0221 1
 7 -6 0 23.9645 1.71472 6
 7 -6 0 27.4567 1.80926 17
 7 -6 0 27.6155 2.09291 13
 7 -6 0 24.9727 1.60657 16
 7 -6 0 23.8498 1.67516 18
 7 -6 0 25.2039 1.65795 4
 7 -6 0 25.2104 1.75271 5
 7 6 0 21.155 1.75462 3
 7 6 0 28.5407 1.37482 16
 7 6 0 26.8832 2.12132 17
 7 6 0 25.4781 1.75386 4
 8 -6 0 13.1152 1.34307 4
 8 -6 0 14.9872 1.48531 18
 8 -6 0 16.432 1.55683 6
 8 -6 0 12.474 1.44789 5
 8 -6 0 13.9458 1.52205 17
 8 -6 0 13.0164 1.26194 12
 8 6 0 14.4995 1.73082 17
 8 6 0 13.6217 1.46056 4
 8 6 0 10.1057 1.38481 3
 9 -6 0 62.71 2.58019 10
 9 -6 0 65.678 3.01967 12
 9 -6 0 64.0689 2.94852 8
 9 -6 0 62.639 3.20405 6
 9 -6 0 60.9106 3.27022 5
 9 -6 0 63.8201 3.15079 18
 9 -6 0 63.9059 3.19798 17
 9 6 0 62.3706 3.28479 4
 9 6 0 61.1549 3.10282 9
 9 6 0 66.1083 3.14601 7
 9 6 0 62.1893 2.54514 10
 9 6 0 66.7006 3.61501 17
 9 6 0 66.2613 3.43402 3
 9 6 0 63.2358 3.1529 11
 10 -6 0 16.132 1.3928 8
 10 -6 0 21.2155 2.01836 5
 10 -6 0 17.9864 1.79393 6
 10 -6 0 16.3011 1.54335 18
 10 -6 0 18.8278 1.70162 12
 10 -6 0 20.2775 1.19612 10
 10 -6 0 19.0958 1.69601 17
 10 6 0 20.8321 2.07473 17
 10 6 0 18.2862 1.1716 10
 10 6 0 21.8424 1.7921 7
 10 6 0 20.3243 1.96206 3
 10 6 0 15.2412 1.49885 11
 10 6 0 19.5429 1.90089 4
 10 6 0 19.2856 2.03684 17
 10 6 0 13.5128 1.42307 9
 11 -6 0 9.29855 1.13178 12
 11 -6 0 11.503 0.89992 10
 11 -6 0 10.6461 1.16808 17
 11 -6 0 7.39876 1.24792 5
 11 6 0 10.7663 0.89722 10
 11 6 0 8.23725 1.10856 7
 11 6 0 9.85222 1.41779 3
 11 6 0 9.75461 1.24829 11
 11 6 0 11.9194 1.3146 9
 12 -6 0 36.8809 1.56594 10
 12 -6 0 37.3301 1.96788 12
 12 6 0 37.5204 1.56129 10
 12 6 0 36.581 2.07171 11
 0 -7 0 -1.7763 0.86827 14
 0 -7 0 -0.677 0.88333 2
 0 7 0 -1.3909 0.83045 1
 0 7 0 -1.4705 0.95571 14
 1 -7 0 242.117 9.13933 14
 -1 -7 0 254.065 9.43079 14
 1 -7 0 251 9.31746 16
 1 -7 0 268.235 10.7723 2
 1 7 0 261.745 9.39418 14
 1 7 0 252.682 9.61382 16
 -1 7 0 233.446 9.18335 14
 1 7 0 250.067 10.0554 1
 2 -7 0 235.273 8.28016 13
 2 -7 0 231.116 8.93885 16
 2 -7 0 249.647 10.9837 2
 2 7 0 237.099 8.53336 14
 2 7 0 261.555 10.3915 1
 -2 7 0 228.322 8.75831 14
 2 7 0 240.36 9.26308 16
 3 -7 0 880.171 29.9081 13
 3 -7 0 924.755 33.6155 2
 3 -7 0 918.361 30.5505 16
 3 7 0 927.011 32.5207 1
 3 7 0 896.518 30.7756 16
 4 -7 0 240.433 12.1524 2
 4 -7 0 228.931 8.25923 13
 4 -7 0 228.791 8.73832 16
 4 7 0 220.344 8.94003 16
 4 7 0 230.872 10.9944 1
 5 -7 0 206.047 7.87664 16
 5 -7 0 215.448 11.951 2
 5 -7 0 194.327 7.35419 17
 5 -7 0 205.49 7.56076 13
 5 7 0 196.916 7.74118 17
 5 7 0 192.214 8.01725 16
 5 7 0 203.735 10.7531 1
 6 -7 0 366.06 12.3094 13
 6 -7 0 338.023 11.699 4
 6 -7 0 342.538 11.9571 17
 6 -7 0 338.054 11.8313 5
 6 -7 0 333.753 11.7542 18
 6 -7 0 340.241 12.271 16
 6 -7 0 323.464 11.7845 6
 6 7 0 333.841 11.8272 4
 6 7 0 340.682 11.8674 3
 6 7 0 356.98 12.4076 17
 6 7 0 338.437 12.475 16
 7 -7 0 270.206 9.38855 6
 7 -7 0 254.603 9.42231 16
 7 -7 0 257.104 9.19041 4
 7 -7 0 267.239 9.83464 13
 7 -7 0 264.967 9.48107 17
 7 -7 0 256.651 9.27462 18
 7 -7 0 261.609 9.3798 5
 7 7 0 265.035 9.90304 17
 7 7 0 252.499 9.29676 16
 7 7 0 257.384 9.40739 3
 7 7 0 249.447 9.33105 4
 8 -7 0 2.126 0.93308 17
 8 -7 0 4.01915 0.87222 12
 8 -7 0 1.82578 0.84784 18
 8 -7 0 4.67883 1.06718 5
 8 -7 0 2.51386 0.87161 6
 8 7 0 3.95431 1.03298 11
 8 7 0 5.51628 1.4019 17
 8 7 0 3.33483 1.13099 3
 8 7 0 4.39258 1.14795 4
 9 -7 0 76.27 3.69578 5
 9 -7 0 73.7061 3.34764 12
 9 -7 0 74.7753 3.29503 8
 9 -7 0 75.996 3.54298 18
 9 -7 0 71.6722 3.61096 17
 9 -7 0 78.0519 3.61611 6
 9 -7 0 75.5636 2.971 10
 9 7 0 76.1244 3.71515 3
 9 7 0 73.611 3.69149 4
 9 7 0 71.6361 2.88863 10
 9 7 0 70.6294 3.39403 11
 9 7 0 70.4235 3.45783 9
 9 7 0 71.3755 4.02752 17
 9 7 0 71.1042 3.36122 7
 10 -7 0 121.803 5.10715 5
 10 -7 0 107.694 4.86341 17
 10 -7 0 118.169 4.8411 18
 10 -7 0 123.101 4.76577 12
 10 -7 0 112.225 4.86244 6
 10 -7 0 118.302 4.34036 10
 10 -7 0 117.707 4.61447 8
 10 7 0 117.044 5.12208 3
 10 7 0 115.051 4.81823 9
 10 7 0 119.468 4.2793 10
 10 7 0 120.233 5.06607 4
 10 7 0 117.522 4.77507 7
 10 7 0 114.748 5.28643 17
 10 7 0 116.373 4.85161 11
 11 -7 0 155.754 5.64935 8
 11 -7 0 159.058 5.83828 12
 11 -7 0 151.65 5.83749 18
 11 -7 0 155.71 5.47553 10
 11 -7 0 156.066 5.9109 6
 11 -7 0 152.617 6.09199 5
 11 7 0 163.012 5.88173 7
 11 7 0 156.694 5.4471 10
 11 7 0 158.584 6.17535 3
 11 7 0 140.051 6.20009 4
 11 7 0 155.712 5.95333 11
 11 7 0 154.103 5.95493 9
 12 -7 0 14.0842 1.30503 12
 12 -7 0 15.5247 0.91315 10
 12 7 0 13.6079 1.20795 11
 12 7 0 15.6322 1.44017 7
 12 7 0 15.579 0.9212 10
 0 -8 0 873.051 29.7784 14
 0 8 0 879.413 29.8898 14
 0 8 0 899.257 30.2362 1
 -1 -8 0 54.6459 3.18528 14
 1 -8 0 56.5613 2.99789 14
 1 -8 0 54.6368 4.03844 2
 1 -8 0 54.8142 3.11991 16
 1 8 0 57.4501 3.7892 1
 1 8 0 56.4078 3.46632 16
 -1 8 0 55.1014 3.16365 14
 1 8 0 57.9913 3.26432 14
 2 -8 0 3014.01 91.2139 16
 2 8 0 2884.34 91.4582 16
 2 8 0 2291.81 92.0255 1
 2 8 0 2917.05 91.8103 14
 -2 8 0 2834.41 91.5493 14
 3 -8 0 172.762 9.29056 2
 3 -8 0 152.571 5.97942 13
 3 -8 0 162.552 6.76259 16
 3 8 0 160.312 7.03448 16
 3 8 0 172.975 8.48754 1
 4 -8 0 186.976 7.57869 16
 4 -8 0 198.956 10.9102 2
 4 -8 0 183.16 7.06479 17
 4 -8 0 180.434 6.90265 13
 4 8 0 188.453 9.77566 1
 4 8 0 186.715 7.47473 17
 4 8 0 187.954 7.86223 16
 5 -8 0 33.398 2.01001 5
 5 -8 0 37.3941 4.86528 2
 5 -8 0 37.2716 2.19054 13
 5 -8 0 39.4829 2.19461 6
 5 -8 0 41.7334 2.15099 18
 5 -8 0 33.9396 2.56665 16
 5 -8 0 34.3865 2.14665 17
 5 8 0 32.4072 2.03848 3
 5 8 0 33.4587 2.5797 17
 5 8 0 40.7336 2.92603 16
 5 8 0 32.0358 4.14039 1
 5 8 0 34.469 2.1192 4
 6 -8 0 791.999 26.1874 6
 6 -8 0 806.756 26.1482 18
 6 -8 0 763.851 26.1897 5
 6 -8 0 796.333 26.8848 16
 6 -8 0 805.984 26.4469 17
 6 -8 0 801.671 26.6176 13
 6 -8 0 755.121 26.0596 4
 6 8 0 792.913 26.242 3
 6 8 0 789.715 26.9229 17
 6 8 0 766.781 26.2178 4
 6 8 0 777.222 27.0769 16
 7 -8 0 68.0084 3.05093 18
 7 -8 0 66.1741 3.09479 6
 7 -8 0 64.6281 3.01835 4
 7 -8 0 67.3799 3.332 17
 7 -8 0 61.727 3.29685 16
 7 -8 0 63.6133 3.1192 5
 7 8 0 61.4755 3.14117 3
 7 8 0 60.5821 3.28171 16
 7 8 0 66.4964 3.79148 17
 7 8 0 62.5982 3.15006 4
 8 -8 0 89.6915 3.82043 12
 8 -8 0 93.8766 4.17018 5
 8 -8 0 88.2622 3.55054 10
 8 -8 0 93.3394 3.85399 8
 8 -8 0 94.0628 4.35296 17
 8 -8 0 97.0027 4.16652 6
 8 -8 0 96.1601 4.0872 18
 8 8 0 89.5467 3.95703 7
 8 8 0 84.4287 4.01869 9
 8 8 0 91.0359 4.01258 11
 8 8 0 90.4184 4.78827 17
 8 8 0 92.8185 4.19852 4
 8 8 0 89.906 3.46948 10
 8 8 0 93.2323 4.28925 3
 9 -8 0 379.417 13.1882 18
 9 -8 0 372.641 12.9187 8
 9 -8 0 382.677 13.0446 12
 9 -8 0 382.77 12.726 10
 9 -8 0 389.784 13.4542 5
 9 -8 0 379.873 13.2755 6
 9 -8 0 365.398 13.4585 17
 9 8 0 369.693 13.9733 17
 9 8 0 376.108 13.1342 11
 9 8 0 368.669 13.1667 9
 9 8 0 377.166 13.9212 17
 9 8 0 380.24 13.423 4
 9 8 0 367.908 12.6038 10
 9 8 0 372.463 13.0642 7
 9 8 0 378.914 13.4372 3
 10 -8 0 386.396 12.8778 12
 10 -8 0 380.801 12.738 8
 10 -8 0 365.715 12.5294 10
 10 -8 0 385.006 13.2431 5
 10 -8 0 369.187 12.944 18
 10 -8 0 367.509 13.0146 6
 10 -8 0 330.042 13.1051 17
 10 8 0 381.92 13.286 3
 10 8 0 367.463 12.4562 10
 10 8 0 382.734 12.9239 7
 10 8 0 384.066 13.0052 11
 10 8 0 359.801 13.5334 17
 10 8 0 375.802 13.2247 4
 10 8 0 374.93 12.995 9
 11 -8 0 34.4061 2.02172 12
 11 -8 0 33.9105 1.61066 10
 11 -8 0 33.3531 1.87102 8
 11 -8 0 35.1179 2.05019 18
 11 -8 0 43.0112 2.20433 6
 11 -8 0 31.8727 2.21421 5
 11 8 0 33.2982 2.36975 3
 11 8 0 30.7801 2.18379 9
 11 8 0 31.8875 2.32179 4
 11 8 0 35.9793 2.13558 7
 11 8 0 35.4082 2.25598 11
 11 8 0 31.1018 1.58958 10
 12 -8 0 56.7251 2.36389 8
 12 -8 0 58.7864 2.21114 10
 12 -8 0 57.4189 2.49326 12
 12 8 0 58.661 2.65141 11
 12 8 0 61.1743 2.60267 7
 12 8 0 58.6349 2.23016 10
 0 -9 0 -0.3208 0.97044 14
 0 9 0 -0.1155 1.07039 14
 1 -9 0 1632.7 57.0435 2
 1 -9 0 1691.57 55.0926 14
 -1 -9 0 1617.69 55.3395 14
 -1 9 0 1688.36 55.4379 14
 1 9 0 1699.26 55.3156 14
 1 9 0 1689.44 55.786 16
 1 9 0 1673.31 56.3179 1
 2 -9 0 1.38408 1.4195 2
 2 -9 0 2.12141 1.07764 16
 2 9 0 0.63979 1.46337 1
 2 9 0 1.11021 1.31137 16
 -2 9 0 1.94622 1.36379 14
 2 9 0 1.81881 0.97357 14
 3 -9 0 787.822 32.9228 2
 3 -9 0 984.573 30.3525 16
 3 9 0 823.257 31.9975 1
 3 9 0 939.785 30.6301 16
 4 -9 0 325.302 15.5871 2
 4 -9 0 306.663 11.1635 17
 4 -9 0 308.643 11.876 16
 4 9 0 300.168 12.0992 16
 4 9 0 312.705 11.7564 17
 4 9 0 331.759 14.5941 1
 5 -9 0 1464.1 47.0929 17
 5 -9 0 1376.41 46.65 4
 5 -9 0 1386.62 46.7477 5
 5 -9 0 1435.51 46.6534 18
 5 -9 0 1415.77 46.6892 6
 5 -9 0 1470.14 47.8555 16
 5 9 0 1416.68 46.8035 4
 5 9 0 1445.43 48.0999 16
 5 9 0 1475.85 47.7127 17
 5 9 0 1391.69 46.7104 3
 6 -9 0 103.561 4.39715 5
 6 -9 0 109.415 5.17471 16
 6 -9 0 113.427 4.7586 17
 6 -9 0 104.585 4.28662 18
 6 -9 0 101.436 4.25768 4
 6 -9 0 103.814 4.33497 6
 6 9 0 114.92 5.30056 17
 6 9 0 101.478 4.44567 4
 6 9 0 104.399 4.40151 3
 6 9 0 105.902 5.35077 16
 7 -9 0 14.6035 1.73428 17
 7 -9 0 12.475 1.24213 12
 7 -9 0 12.5105 1.74817 16
 7 -9 0 12.3554 1.46347 5
 7 -9 0 10.5173 1.27016 4
 7 -9 0 12.5733 1.34567 6
 7 -9 0 12.4348 1.3092 18
 7 9 0 12.8404 1.80124 16
 7 9 0 19.7993 1.75532 4
 7 9 0 12.3935 1.95345 17
 7 9 0 19.3581 1.85767 3
 8 -9 0 454.442 15.282 12
 8 -9 0 462.231 15.4451 18
 8 -9 0 379.069 15.0591 16
 8 -9 0 441.493 15.0065 10
 8 -9 0 466.17 15.9247 17
 8 -9 0 470.815 15.5508 6
 8 -9 0 472.623 15.7111 5
 8 9 0 430.27 15.2589 7
 8 9 0 449.662 16.4055 17
 8 9 0 449.329 15.3717 11
 8 9 0 452.444 15.6272 3
 8 9 0 457.752 15.7056 4
 8 9 0 431.081 15.4008 9
 8 9 0 442.694 14.8921 10
 9 -9 0 159.173 6.8484 17
 9 -9 0 171.299 6.58132 6
 9 -9 0 167.905 6.2432 8
 9 -9 0 166.005 6.47746 18
 9 -9 0 167.796 6.36761 12
 9 -9 0 166.894 6.07878 10
 9 -9 0 171.962 6.75094 5
 9 9 0 171.351 6.43624 7
 9 9 0 168.669 6.75828 3
 9 9 0 169.108 5.99573 10
 9 9 0 173.375 6.83594 4
 9 9 0 169.515 7.46928 17
 9 9 0 167.947 6.49148 11
 9 9 0 166.307 6.54407 9
 10 -9 0 275.396 9.6574 18
 10 -9 0 275.482 9.28959 10
 10 -9 0 273.232 9.56742 12
 10 -9 0 246.79 9.92926 17
 10 -9 0 269.398 9.71044 6
 10 -9 0 266.674 9.88687 5
 10 -9 0 277.102 9.44316 8
 10 9 0 279.712 9.99709 3
 10 9 0 263.053 10.3029 17
 10 9 0 256.533 9.90843 4
 10 9 0 276.843 9.74145 9
 10 9 0 278.599 9.6415 7
 10 9 0 270.889 9.69544 11
 10 9 0 271.87 9.21787 10
 11 -9 0 127.7 4.97782 12
 11 -9 0 133.503 5.50568 5
 11 -9 0 131.933 4.71813 10
 11 -9 0 135.009 4.88256 8
 11 9 0 129.907 5.13873 11
 11 9 0 132.383 4.7148 10
 11 9 0 135.558 5.07399 7
 11 9 0 131.255 5.17882 9
 12 -9 0 200.718 7.14232 12
 12 -9 0 199.571 6.94318 8
 12 -9 0 206.642 6.86618 10
 12 9 0 207.806 7.15082 11
 12 9 0 204.739 6.88714 10
 12 9 0 199.311 7.50556 9
 12 9 0 214.972 7.11689 7
 0 -10 0 2807.74 97.3098 14
 0 10 0 3147.45 97.7578 14
 -1 -10 0 11.8883 1.83918 14
 -1 10 0 8.31775 1.70717 14
 1 10 0 7.32901 1.63137 14
 2 -10 0 2399.38 92.402 2
 2 -10 0 2837.56 90.406 16
 2 10 0 3003.17 92.22 1
 2 10 0 2859.08 89.5808 14
 -2 10 0 2643.01 91.4679 14
 3 -10 0 35.5484 2.77795 16
 3 -10 0 34.1101 4.31042 2
 3 -10 0 35.5637 2.5575 17
 3 10 0 33.2589 3.12783 16
 3 10 0 37.6984 2.99117 17
 3 10 0 35.3936 3.78388 1
 3 10 0 35.5262 2.89154 17
 4 -10 0 765.173 26.1481 4
 4 -10 0 762.061 26.0018 18
 4 -10 0 771.906 26.1648 5
 4 -10 0 835.238 26.6442 17
 4 -10 0 762.833 26.0477 6
 4 -10 0 751.158 31.3124 2
 4 -10 0 815.294 27.5166 16
 4 10 0 771.124 26.2144 4
 4 10 0 826.334 27.3393 17
 4 10 0 741.418 26.0611 3
 4 10 0 796.625 27.785 16
 4 10 0 827.697 30.5317 1
 4 10 0 826.958 27.4374 17
 5 -10 0 102.237 4.28613 6
 5 -10 0 108.604 4.29517 18
 5 -10 0 112.061 4.83078 17
 5 -10 0 110.76 5.48884 16
 5 -10 0 103.976 4.39008 5
 5 -10 0 104.06 4.33495 4
 5 10 0 121.637 5.55651 17
 5 10 0 107.966 4.48046 4
 5 10 0 111.193 5.79638 16
 5 10 0 104.236 4.38769 3
 6 -10 0 932.551 30.7022 18
 6 -10 0 951.242 30.907 5
 6 -10 0 932.128 30.7715 6
 6 -10 0 879.908 31.8207 16
 6 -10 0 964.28 31.3061 17
 6 -10 0 901.264 30.7232 4
 6 10 0 943.839 31.9361 17
 6 10 0 927.858 32.1804 16
 6 10 0 933.913 30.8505 3
 6 10 0 904.449 30.9204 4
 7 -10 0 418.309 16.3108 16
 7 -10 0 449.046 15.3229 10
 7 -10 0 475.678 16.2189 17
 7 -10 0 529.922 15.7097 8
 7 -10 0 468 15.8442 5
 7 -10 0 472.431 15.7039 6
 7 -10 0 459.311 15.6003 18
 7 -10 0 451.758 15.4553 12
 7 -10 0 449.388 15.6206 4
 7 10 0 465.209 16.932 17
 7 10 0 426.017 16.3937 16
 7 10 0 446.605 15.5191 11
 7 10 0 450.303 15.8604 4
 7 10 0 423.888 15.7248 9
 7 10 0 472.035 15.8466 3
 7 10 0 432.004 15.2033 10
 7 10 0 423.476 15.5505 7
 7 10 0 470.986 16.8632 17
 8 -10 0 410.462 14.0318 8
 8 -10 0 414.361 14.2837 18
 8 -10 0 420.737 14.1743 12
 8 -10 0 421.396 14.5504 5
 8 -10 0 429.496 14.4011 6
 8 -10 0 411.585 14.8522 17
 8 -10 0 401.934 13.9238 10
 8 10 0 412.151 14.3527 9
 8 10 0 411.279 14.6068 4
 8 10 0 422.188 14.5358 3
 8 10 0 392.826 14.2112 11
 8 10 0 411.403 15.5286 17
 8 10 0 401.795 13.8106 10
 8 10 0 401.354 14.1367 7
 9 -10 0 140.029 6.20111 17
 9 -10 0 149.98 5.52514 8
 9 -10 0 146.078 5.38756 10
 9 -10 0 144.983 5.6152 12
 9 -10 0 150.762 5.76747 18
 9 -10 0 138.887 5.93448 5
 9 -10 0 154.933 5.88593 6
 9 10 0 144.635 6.76604 17
 9 10 0 142.432 6.0666 4
 9 10 0 146.073 5.30558 10
 9 10 0 148.142 5.7061 7
 9 10 0 146.164 6.00719 3
 9 10 0 146.675 5.78577 11
 9 10 0 142.383 5.83437 9
 10 -10 0 151.404 6.61451 17
 10 -10 0 175.386 6.08098 8
 10 -10 0 167.068 5.91648 10
 10 -10 0 167.303 6.18609 12
 10 -10 0 166.367 6.31131 6
 10 -10 0 164.86 6.48459 5
 10 -10 0 165.419 6.24267 18
 10 10 0 167.741 6.32358 11
 10 10 0 151.064 6.85992 17
 10 10 0 173.875 6.5797 3
 10 10 0 162.945 6.54834 4
 10 10 0 172.975 6.2561 7
 10 10 0 167.695 5.88011 10
 10 10 0 165.419 6.36748 9
 11 -10 0 431.894 14.235 8
 11 -10 0 413.391 14.3037 12
 11 -10 0 420.36 14.1092 10
 11 10 0 431.446 14.1309 10
 11 10 0 422.398 14.4535 9
 11 10 0 423.865 14.4402 11
 11 10 0 439.824 14.3934 7
 12 -10 0 147.141 4.94881 10
 12 10 0 145.399 5.21142 10
 0 -11 0 0.31342 0.93619 14
 0 11 0 0.011 1.13882 14
 -1 -11 0 1233.52 43.1369 14
 -1 11 0 1312.46 43.5023 14
 1 11 0 1297.64 43.0853 14
 2 11 0 8.60507 1.90102 16
 -2 11 0 3.96515 1.4521 14
 2 11 0 6.26565 1.15688 14
 3 -11 0 1040.7 34.9003 16
 3 11 0 1043.86 34.8445 17
 3 11 0 1007.5 35.2478 16
 3 11 0 997.427 33.4078 4
 -3 11 0 977.819 33.2307 4
 4 -11 0 270.183 10.6565 16
 4 -11 0 241.602 8.99697 6
 4 -11 0 278.017 9.75854 17
 4 -11 0 240.406 8.94643 18
 4 -11 0 252.89 9.16505 5
 4 11 0 241.049 9.04091 3
 4 11 0 270.221 11.0009 16
 4 11 0 260.622 9.25599 4
 4 11 0 265.765 10.5461 17
 5 -11 0 753.051 25.7105 6
 5 -11 0 772.202 25.866 5
 5 -11 0 728.963 25.7662 4
 5 -11 0 759.052 25.6567 18
 5 -11 0 791.084 27.3225 16
 5 -11 0 809.131 26.4144 17
 5 11 0 740.772 25.751 3
 5 11 0 795.733 27.1407 17
 5 11 0 793.378 27.6842 16
 5 11 0 809.752 27.3042 17
 5 11 0 754.687 25.9115 4
 6 -11 0 112.678 4.74212 5
 6 -11 0 113.808 5.16134 17
 6 -11 0 115.828 4.54409 18
 6 -11 0 106.507 5.66046 16
 6 -11 0 111.897 4.43184 12
 6 -11 0 108.44 4.63693 4
 6 -11 0 110.112 4.56474 6
 6 11 0 115.871 5.84655 17
 6 11 0 106.756 5.89704 16
 6 11 0 108.498 4.68904 3
 6 11 0 112.309 4.87134 4
 6 11 0 117.151 5.98638 17
 7 -11 0 549.823 18.6052 5
 7 -11 0 465.619 19.1637 16
 7 -11 0 561.521 19.1104 17
 7 -11 0 546.478 18.24 12
 7 -11 0 559.143 18.3804 18
 7 -11 0 535.062 18.1068 8
 7 -11 0 548.88 18.4426 6
 7 -11 0 537.507 18.4636 4
 7 -11 0 538.047 18.0779 10
 7 11 0 535.913 18.4177 9
 7 11 0 565.784 19.9575 17
 7 11 0 546.341 17.9811 10
 7 11 0 571.554 18.7702 4
 7 11 0 536.515 18.2942 11
 7 11 0 547.451 18.2647 7
 7 11 0 553.655 18.6095 3
 7 11 0 488.638 19.2522 16
 8 -11 0 216.34 8.68335 17
 8 -11 0 219.816 7.72562 10
 8 -11 0 215.29 7.76911 8
 8 -11 0 222.705 8.03386 18
 8 -11 0 212.299 8.24646 5
 8 -11 0 218.145 8.08998 6
 8 -11 0 215.365 7.90899 12
 8 11 0 214.785 8.13464 9
 8 11 0 220.123 8.41352 4
 8 11 0 216.711 8.23321 3
 8 11 0 217.158 7.62143 10
 8 11 0 227.884 9.43767 17
 8 11 0 216.743 8.00137 11
 8 11 0 207.853 7.89484 7
 9 -11 0 407.722 13.5719 8
 9 -11 0 397.063 13.7896 18
 9 -11 0 403.654 13.7318 12
 9 -11 0 401.935 13.8731 6
 9 -11 0 403.606 14.0747 5
 9 -11 0 408.769 13.5144 10
 9 -11 0 388.179 14.3829 17
 9 11 0 400.68 13.7546 7
 9 11 0 398.659 14.9509 17
 9 11 0 389.162 14.042 3
 9 11 0 385.813 13.8903 9
 9 11 0 410.792 13.8488 11
 9 11 0 399.064 14.1525 4
 9 11 0 394.631 13.4246 10
 10 -11 0 306.229 10.5611 10
 10 -11 0 319.408 10.7915 12
 10 -11 0 317.547 10.6656 8
 10 -11 0 305.747 10.8875 6
 10 -11 0 308.741 11.0584 5
 10 -11 0 301.59 10.8134 18
 10 11 0 310.373 11.1068 3
 10 11 0 317.724 10.9207 11
 10 11 0 300.43 11.1375 4
 10 11 0 315.025 10.96 9
 10 11 0 318.402 10.5657 10
 10 11 0 322.193 10.843 7
 11 -11 0 71.5697 2.85311 8
 11 -11 0 71.5041 2.72531 10
 11 -11 0 74.8965 2.97283 12
 11 11 0 71.5889 3.12517 9
 11 11 0 73.1659 2.77886 10
 11 11 0 69.2871 3.06725 11
 11 11 0 74.9452 3.03956 7
 0 12 0 1601.08 53.1398 4
 0 12 0 1659.49 54.8015 14
 -1 -12 0 79.5006 4.44555 14
 1 12 0 80.3059 3.39197 4
 1 12 0 81.4189 4.38321 14
 -1 12 0 78.4479 3.41549 4
 -2 12 0 1112.34 37.2079 4
 2 12 0 1120.77 37.2783 4
 -2 12 0 1170.17 39.1741 14
 3 -12 0 102.273 4.1703 5
 3 -12 0 104.358 5.58167 16
 3 12 0 103.404 4.21956 4
 3 12 0 101.972 5.98089 16
 -3 12 0 101.67 4.09183 4
 4 -12 0 733.995 25.1308 16
 4 -12 0 699.739 23.3237 5
 4 -12 0 659.608 23.0943 6
 4 -12 0 672.036 23.0529 18
 4 12 0 668.413 23.1657 3
 4 12 0 723.126 24.9342 17
 -4 12 0 700.582 23.1688 4
 4 12 0 691.756 23.3849 4
 4 12 0 713.367 25.4552 16
 5 -12 0 8.16682 0.96149 18
 5 -12 0 10.0959 1.55595 17
 5 -12 0 7.57235 1.71407 16
 5 -12 0 6.71586 0.92847 6
 5 -12 0 8.67363 1.15126 5
 5 12 0 8.77667 1.18533 3
 5 12 0 9.95643 2.16686 16
 5 12 0 10.2423 1.44747 4
 5 12 0 10.3952 2.15739 17
 6 -12 0 623.531 20.2613 6
 6 -12 0 607.924 20.166 18
 6 -12 0 593.209 19.9472 10
 6 -12 0 577.707 21.705 16
 6 -12 0 582.737 19.9261 8
 6 -12 0 614.743 20.9987 17
 6 -12 0 601.743 20.3977 5
 6 -12 0 589.476 20.0545 12
 6 12 0 595.688 20.1366 11
 6 12 0 592.438 20.0574 7
 6 12 0 632.38 20.5852 4
 6 12 0 589.25 19.8674 10
 6 12 0 599.076 20.3485 3
 6 12 0 578.561 21.9194 16
 6 12 0 608.053 21.9014 17
 6 12 0 592.258 20.2536 9
 7 -12 0 116.81 4.55296 10
 7 -12 0 121.247 5.56093 17
 7 -12 0 118.151 4.85611 6
 7 -12 0 115.543 5.01955 5
 7 -12 0 118.988 4.72375 12
 7 -12 0 116.591 4.78341 18
 7 -12 0 114.724 4.5629 8
 7 12 0 124.362 6.38481 17
 7 12 0 117.881 4.73578 7
 7 12 0 118.662 5.05003 3
 7 12 0 115.231 4.79052 11
 7 12 0 121.806 5.23154 4
 7 12 0 116.485 4.94037 9
 7 12 0 114.657 4.47374 10
 8 -12 0 110.831 4.54783 18
 8 -12 0 107.604 4.28178 10
 8 -12 0 107.654 4.58759 6
 8 -12 0 111.965 4.33011 8
 8 -12 0 113.566 4.52413 12
 8 -12 0 105.424 4.7882 5
 8 -12 0 112.055 5.29156 17
 8 12 0 113.73 4.6562 11
 8 12 0 113.349 5.00575 4
 8 12 0 111.507 4.76606 9
 8 12 0 109.644 4.53113 7
 8 12 0 112.51 4.86306 3
 8 12 0 108.255 4.23394 10
 8 12 0 108.581 5.85676 17
 9 -12 0 69.999 3.47054 5
 9 -12 0 71.7361 2.9595 10
 9 -12 0 71.7499 3.21091 18
 9 -12 0 69.9287 3.01992 8
 9 -12 0 65.7881 3.74148 17
 9 -12 0 69.3432 3.23174 12
 9 -12 0 73.2487 3.27084 6
 9 12 0 66.0677 3.59228 4
 9 12 0 72.7917 3.26925 7
 9 12 0 71.5582 3.33561 11
 9 12 0 76.953 3.50766 9
 9 12 0 71.3764 2.9529 10
 9 12 0 75.5137 4.37071 17
 9 12 0 69.8066 3.50266 3
 10 -12 0 114.33 4.793 6
 10 -12 0 123.296 4.49126 8
 10 -12 0 121.601 4.42616 10
 10 -12 0 110.753 4.72994 18
 10 -12 0 118.636 4.96473 5
 10 -12 0 127.848 4.64851 12
 10 12 0 123.26 4.44755 10
 10 12 0 125.021 5.18187 3
 10 12 0 124.424 4.83866 9
 10 12 0 127.099 4.71657 7
 10 12 0 124.721 4.79934 11
 11 -12 0 154.322 5.32763 10
 11 -12 0 153.563 5.48116 12
 11 -12 0 156.837 5.40536 8
 11 12 0 158.944 5.58705 11
 11 12 0 159.423 5.38507 10
 11 12 0 154.395 5.52978 7
 11 12 0 152.977 5.55856 9
 11 12 0 154.642 5.37339 10
 0 13 0 0.76554 0.73003 4
 0 13 0 0.96634 1.21944 14
 1 13 0 319.151 11.1593 4
 -1 13 0 327.195 12.9961 14
 -1 13 0 316.984 11.1491 4
 1 13 0 318.133 12.2394 14
 -2 13 0 225.422 9.88013 14
 -2 13 0 216.652 7.97809 4
 2 13 0 222.431 8.04495 4
 -3 13 0 272.131 9.51254 4
 3 13 0 266.032 9.59719 4
 3 13 0 265.349 11.7495 16
 4 -13 0 90.6684 3.97811 5
 4 -13 0 96.4709 5.55387 16
 4 13 0 91.4734 5.80558 16
 -4 13 0 89.2548 3.87216 4
 4 13 0 96.4329 4.11702 4
 5 -13 0 257.443 11.0598 16
 5 -13 0 267.042 9.56045 5
 5 -13 0 263.654 9.33477 6
 5 -13 0 260.657 9.26071 18
 5 -13 0 254.72 9.20951 12
 5 13 0 261.392 11.505 16
 5 13 0 255.056 9.27262 11
 -5 13 0 266.351 9.39507 4
 5 13 0 263.617 9.63464 4
 5 13 0 254.612 9.43118 3
 5 13 0 274.009 11.1832 17
 5 13 0 273.024 9.56533 9
 6 -13 0 14.1592 1.43889 6
 6 -13 0 15.5498 1.44973 18
 6 -13 0 14.882 1.37873 8
 6 -13 0 17.7117 2.53749 16
 6 -13 0 16.0702 1.35769 10
 6 -13 0 15.6337 1.43912 12
 6 -13 0 19.2871 2.22772 17
 6 -13 0 16.6494 1.71331 5
 6 13 0 15.6315 2.56233 17
 6 13 0 13.0397 1.29774 7
 6 13 0 14.1494 1.65841 4
 6 13 0 13.2568 1.37402 11
 6 13 0 13.442 1.50864 9
 6 13 0 16.0137 1.3792 10
 6 13 0 17.0858 2.65817 16
 -6 13 0 16.2029 1.58392 4
 6 13 0 13.2332 1.49135 3
 7 -13 0 778.347 26.5292 17
 7 -13 0 775.643 25.5183 12
 7 -13 0 733.922 25.3318 8
 7 -13 0 772.246 25.3749 10
 7 -13 0 750.143 25.5644 18
 7 -13 0 750.553 25.6398 6
 7 -13 0 783.186 25.8842 5
 7 13 0 799.013 27.4204 17
 7 13 0 757.68 25.3181 10
 7 13 0 818.93 26.0663 4
 7 13 0 745.869 25.5474 11
 7 13 0 771.309 25.808 3
 7 13 0 762.984 25.6998 9
 7 13 0 746.425 25.4734 7
 8 -13 0 64.4075 3.17669 6
 8 -13 0 63.9153 3.1113 18
 8 -13 0 63.6795 2.89236 8
 8 -13 0 70.8912 3.12126 12
 8 -13 0 65.7995 3.83252 17
 8 -13 0 66.0446 2.8645 10
 8 -13 0 69.8697 3.40896 5
 8 13 0 62.6183 3.1784 11
 8 13 0 66.4775 3.10979 7
 8 13 0 66.3546 4.4509 17
 8 13 0 65.9725 2.86845 10
 8 13 0 64.0774 3.35078 3
 8 13 0 71.836 3.38436 9
 8 13 0 71.3901 3.58247 4
 9 -13 0 381.857 13.4081 6
 9 -13 0 381.232 13.5941 5
 9 -13 0 393.637 13.162 10
 9 -13 0 373.772 13.3361 18
 9 -13 0 398.917 13.1998 8
 9 -13 0 396.349 13.3361 12
 9 13 0 390.031 13.7045 4
 9 13 0 394.483 13.5092 9
 9 13 0 408.776 13.4554 11
 9 13 0 396.537 13.1634 10
 9 13 0 391.549 13.3457 7
 9 13 0 391.603 13.6257 3
 10 -13 0 47.3743 1.96151 10
 10 -13 0 47.5593 2.05961 8
 10 -13 0 48.1768 2.22396 12
 10 13 0 46.0603 2.03204 10
 10 13 0 45.9111 2.32901 9
 10 13 0 43.8425 2.32594 11
 10 13 0 46.6322 2.26309 7
 11 -13 0 53.8338 2.06308 8
 11 -13 0 50.4195 1.99984 10
 11 13 0 53.473 2.06123 10
 11 13 0 58.0035 2.22902 7
 0 14 0 1128.75 37.1926 4
 -1 14 0 116.058 4.66284 4
 1 14 0 114.868 4.66974 4
 -2 14 0 291.76 10.4002 4
 2 14 0 296.627 10.4437 4
 -3 14 0 26.6835 1.89742 4
 3 14 0 25.8944 1.91643 4
 4 -14 0 8.1267 1.84658 16
 4 -14 0 10.3941 1.21369 5
 4 14 0 12.1403 1.47488 4
 4 14 0 7.81275 1.10774 9
 4 14 0 15.1091 2.76444 16
 4 14 0 10.8473 1.23377 11
 -4 14 0 11.1994 1.42589 4
 5 -14 0 63.9552 3.15005 5
 5 -14 0 54.3592 4.24168 16
 5 -14 0 65.179 2.88898 12
 5 -14 0 62.6196 2.89087 6
 5 -14 0 59.847 2.80801 18
 5 14 0 60.5432 2.74505 10
 5 14 0 61.4887 3.09211 9
 5 14 0 60.0241 3.05386 3
 5 14 0 65.5993 3.27496 4
 -5 14 0 63.3533 3.09187 4
 6 -14 0 1.60624 0.64034 8
 6 -14 0 1.51543 0.62666 10
 6 -14 0 1.97933 0.76107 18
 6 -14 0 1.43566 0.82916 12
 6 -14 0 2.24323 0.7795 6
 6 -14 0 1.30727 0.90867 5
 6 14 0 0.65594 1.12075 4
 -6 14 0 1.43436 0.9852 4
 6 14 0 0.86073 0.7803 7
 6 14 0 1.1988 0.95131 3
 6 14 0 1.1277 0.89052 11
 6 14 0 0.99202 0.69912 10
 6 14 0 4.19493 1.86909 17
 6 14 0 -0.0044 0.8534 9
 7 -14 0 27.0352 2.10618 5
 7 -14 0 28.554 1.98111 6
 7 -14 0 25.0853 1.85052 12
 7 -14 0 26.4336 1.69756 10
 7 -14 0 28.5697 2.60556 17
 7 -14 0 26.8549 1.70708 8
 7 -14 0 29.3616 1.95148 18
 7 14 0 32.1284 1.79321 10
 7 14 0 26.8221 1.90001 7
 7 14 0 29.4197 2.03785 11
 7 14 0 27.5656 3.34548 17
 7 14 0 33.3194 2.42221 4
 7 14 0 29.8654 2.21066 3
 7 14 0 32.3163 2.24464 9
 8 -14 0 22.4976 2.26981 17
 8 -14 0 21.188 1.84705 5
 8 -14 0 22.3724 1.45696 10
 8 -14 0 20.8394 1.52015 8
 8 -14 0 23.1404 1.68818 18
 8 -14 0 23.6219 1.69606 12
 8 -14 0 20.0293 1.68167 6
 8 14 0 21.4852 1.53376 10
 8 14 0 20.6251 1.76243 11
 8 14 0 23.7498 2.1092 4
 8 14 0 22.7319 1.95625 9
 8 14 0 20.1694 2.534 17
 8 14 0 23.3213 1.78176 7
 8 14 0 21.4694 1.959 3
 9 -14 0 55.2408 2.38767 8
 9 -14 0 50.6188 2.60099 18
 9 -14 0 53.9286 2.64873 6
 9 -14 0 51.9169 2.79639 5
 9 -14 0 57.0941 2.35154 10
 9 -14 0 56.909 2.55889 12
 9 14 0 58.7986 3.81513 4
 9 14 0 56.1842 2.42031 10
 9 14 0 58.2753 2.79522 9
 9 14 0 56.5599 2.60843 7
 9 14 0 52.495 3.02559 3
 9 14 0 57.9878 2.692 11
 10 -14 0 48.9062 2.10112 12
 10 -14 0 48.175 1.98306 8
 10 -14 0 47.9198 1.91706 10
 10 14 0 46.5576 2.15084 7
 10 14 0 46.176 2.20661 9
 10 14 0 48.6655 2.00568 10
 10 14 0 46.9776 2.16237 11
 0 15 0 1.20114 0.85847 4
 1 15 0 91.6666 3.97297 4
 -1 15 0 91.9295 3.97404 4
 -2 15 0 21.2703 1.82359 4
 2 15 0 27.7679 1.97726 4
 3 15 0 92.1043 4.01411 4
 3 15 0 87.5286 3.73404 9
 -3 15 0 86.8696 3.85257 4
 3 15 0 86.9999 3.63277 11
 -3 15 0 83.2105 3.59457 9
 4 15 0 70.5159 3.28878 9
 -4 15 0 64.8149 3.2348 4
 4 15 0 70.757 3.49473 4
 4 15 0 69.8888 5.22389 16
 4 15 0 68.1382 3.12108 11
 5 -15 0 30.6493 1.88527 12
 5 -15 0 28.3325 2.06696 5
 -5 15 0 28.6076 2.02892 4
 5 15 0 32.8085 2.20325 9
 5 15 0 29.0971 1.96118 11
 5 15 0 29.6961 2.23816 4
 6 -15 0 2.86335 0.77981 18
 6 -15 0 2.27246 0.94856 5
 6 -15 0 3.77191 0.75763 8
 6 -15 0 2.23301 0.82617 12
 6 -15 0 4.88382 0.87904 6
 6 15 0 4.25081 0.82919 10
 6 15 0 2.81347 0.98031 9
 6 15 0 4.97015 1.3048 4
 6 15 0 1.3476 0.84337 11
 6 15 0 4.76828 1.88003 17
 6 15 0 3.40926 1.05728 3
 6 15 0 3.33479 0.86825 7
 -6 15 0 3.02857 1.08605 4
 7 -15 0 -0.0297 0.69104 6
 7 -15 0 0.15508 0.54659 10
 7 -15 0 1.0444 0.87394 5
 7 -15 0 1.40103 0.65776 8
 7 -15 0 0.44991 0.73689 12
 7 -15 0 1.54102 0.70659 18
 7 15 0 -0.1429 0.81041 3
 7 15 0 1.84143 1.09572 4
 7 15 0 1.5809 1.52405 17
 7 15 0 1.53718 0.6858 10
 7 15 0 1.2811 0.93374 9
 7 15 0 1.26634 0.76113 7
 7 15 0 -0.6788 0.77996 11
 8 -15 0 79.5912 3.14014 10
 8 -15 0 79.6186 3.34813 6
 8 -15 0 81.1596 3.3221 12
 8 -15 0 78.4769 3.13416 8
 8 -15 0 76.0448 3.27574 18
 8 -15 0 79.1589 3.55429 5
 8 15 0 81.0436 3.43293 11
 8 15 0 80.9353 3.23541 10
 8 15 0 76.5556 3.5564 3
 8 15 0 81.1345 3.36655 7
 8 15 0 84.5991 3.55895 9
 8 15 0 81.5894 3.70211 4
 9 -15 0 8.86984 0.88648 12
 9 -15 0 10.0503 0.90333 8
 9 -15 0 10.1672 0.86398 10
 9 15 0 10.4597 1.03854 11
 9 15 0 8.38926 0.88665 7
 9 15 0 10.1104 1.05719 9
 9 15 0 10.3349 1.04799 10
 10 -15 0 16.7467 0.92817 8
 10 15 0 16.5926 1.0006 10
 10 15 0 19.1133 1.25251 9
 10 15 0 18.3125 1.35647 11
 10 15 0 18.1992 1.10625 7
 10 15 0 18.6077 0.99257 10
 0 16 0 54.1352 2.86169 4
 0 16 0 50.2477 2.56445 9
 1 16 0 62.1145 2.91618 9
 1 16 0 59.6001 3.02546 4
 -1 16 0 57.7542 2.84405 9
 -1 16 0 60.8409 3.0897 4
 -2 16 0 4.92791 0.96689 9
 -2 16 0 2.00001 0.96862 4
 2 16 0 3.04885 1.02285 4
 2 16 0 3.07171 0.95498 9
 3 16 0 84.6463 3.66797 9
 -3 16 0 85.0085 3.8207 4
 3 16 0 82.0675 3.52147 11
 -3 16 0 83.371 3.56504 9
 3 16 0 85.3264 3.92778 4
 4 16 0 192.471 7.18667 4
 4 16 0 175.658 6.7537 11
 4 16 0 184.509 6.926 9
 -4 16 0 190.346 7.03683 4
 -5 16 0 56.5996 2.98769 4
 5 16 0 61.4068 3.20692 4
 5 16 0 59.6168 2.98782 9
 6 -16 0 55.9626 2.54488 12
 6 -16 0 54.2835 2.80499 5
 6 16 0 55.2981 3.0195 4
 6 16 0 57.4555 2.92356 9
 6 16 0 55.8636 2.75204 11
 7 -16 0 16.8384 1.42611 18
 7 -16 0 14.5815 1.15232 8
 7 -16 0 15.7825 1.35968 12
 7 -16 0 14.2872 1.4063 6
 7 -16 0 16.1705 1.5537 5
 7 16 0 17.6856 1.6698 4
 7 16 0 14.9815 1.39615 7
 7 16 0 19.82 1.77688 9
 7 16 0 14.7974 1.325 10
 7 16 0 13.6655 1.28834 11
 8 -16 0 3.05881 0.67519 12
 8 -16 0 3.89017 0.60214 8
 8 16 0 2.62523 0.73381 11
 8 16 0 3.7029 0.6729 10
 8 16 0 3.01471 0.81249 9
 8 16 0 3.79651 0.72368 7
 9 -16 0 4.76513 0.48207 10
 9 -16 0 4.55329 0.60886 12
 9 -16 0 5.03673 0.55296 8
 9 16 0 5.05649 0.64263 7
 9 16 0 4.74652 0.69731 11
 9 16 0 5.98217 0.64368 10
 0 17 0 1.40924 1.03427 4
 0 17 0 3.77325 0.97036 9
 1 17 0 15.1597 1.52515 4
 -1 17 0 12.1868 1.41829 4
 -1 17 0 10.9253 1.20874 9
 1 17 0 12.6325 1.35777 9
 -2 17 0 259.456 9.29971 9
 2 17 0 269.267 9.60736 4
 2 17 0 271.283 9.40719 9
 -2 17 0 259.207 9.53903 4
 3 17 0 170.932 6.20105 9
 -3 17 0 160.885 6.2567 4
 3 17 0 158.802 5.9709 11
 3 17 0 163.051 6.3408 4
 -3 17 0 159.366 6.00598 9
 4 17 0 240.451 8.58796 11
 4 17 0 244.386 8.95225 4
 4 17 0 251.667 8.76994 9
 -4 17 0 237.785 8.79089 4
 5 17 0 422.088 14.7585 11
 5 17 0 440.656 15.1219 4
 5 17 0 434.956 14.9084 9
 -5 17 0 449.626 14.9774 4
 6 17 0 123.029 5.01159 4
 6 17 0 120.058 4.69186 11
 6 17 0 124.729 4.84042 9
 7 -17 0 98.3954 3.82596 12
 7 17 0 104.717 4.01883 11
 7 17 0 99.3729 4.26446 4
 7 17 0 108.321 4.14768 9
 8 -17 0 15.4805 0.94605 8
 8 -17 0 16.5245 1.06125 12
 8 17 0 16.2098 1.11403 7
 8 17 0 16.2152 1.2538 11
 8 17 0 16.4704 1.18142 10
 8 17 0 16.5443 1.346 9
 0 18 0 498.597 17.2922 9
 0 18 0 529.904 17.5539 4
 -1 18 0 111.846 4.58728 4
 -1 18 0 106.718 4.3213 9
 1 18 0 101.312 4.33338 9
 1 18 0 112.487 4.5545 4
 -2 18 0 442.876 15.2633 4
 2 18 0 449.868 15.3558 4
 2 18 0 451.834 15.144 9
 -2 18 0 434.704 15.0182 9
 3 18 0 331.905 11.4499 9
 -3 18 0 325.755 11.5526 4
 -3 18 0 326.738 11.3053 9
 3 18 0 335.276 11.6932 4
 4 18 0 450.442 15.4712 4
 4 18 0 439.513 15.1199 11
 4 18 0 449.812 15.2661 9
 -4 18 0 459.118 15.3588 4
 5 18 0 33.9413 2.06014 9
 5 18 0 29.2093 1.78581 11
 5 18 0 30.8386 2.1348 4
 6 18 0 112.505 4.23276 11
 6 18 0 112.312 4.3715 9
 6 18 0 107.61 4.48462 4
 7 18 0 88.3854 3.41065 11
 7 18 0 89.9328 3.54391 9
 8 18 0 7.28421 0.74478 9
 8 18 0 9.57935 1.07287 11
 0 19 0 0.80092 0.75784 9
 0 19 0 0.05601 0.89225 4
 -1 19 0 256.081 9.21758 4
 1 19 0 262.013 9.25805 4
 1 19 0 260.666 9.05529 9
 -1 19 0 251.402 8.99891 9
 -2 19 0 1.98324 0.78469 9
 -2 19 0 1.26782 0.95234 4
 2 19 0 3.14856 0.98467 4
 2 19 0 3.08145 0.89722 9
 -3 19 0 663.417 25.4606 9
 3 19 0 803.814 25.5459 4
 3 19 0 806.245 25.3399 9
 -3 19 0 783.5 25.409 4
 4 19 0 4.62277 0.87806 9
 4 19 0 3.70221 0.95105 4
 -4 19 0 4.93345 0.93057 4
 5 19 0 321.583 10.4718 9
 5 19 0 301.651 10.299 11
 5 19 0 287.692 10.6873 4
 6 19 0 147.39 5.27145 9
 6 19 0 140.661 5.11425 11
 7 19 0 178.878 6.228 9
 0 20 0 462.484 16.1285 4
 0 20 0 490.987 15.9863 9
 1 20 0 3.13541 0.86622 9
 -1 20 0 1.09939 0.68558 9
 -1 20 0 1.18758 0.82336 4
 1 20 0 0.73021 0.82997 4
 2 20 0 451.12 15.2519 4
 -2 20 0 450.092 14.9716 9
 -2 20 0 425.025 15.1207 4
 2 20 0 465.004 15.0704 9
 3 20 0 2.3806 0.76387 9
 3 20 0 0.86417 0.73879 4
 4 20 0 651.196 21.5243 9
 5 20 0 37.1736 1.86448 9
 6 20 0 220.861 7.54836 9
 0 21 0 0.41332 0.62186 9
 1 21 0 398.134 13.1576 9
 -1 21 0 386.037 13.104 9
 2 21 0 -0.4815 0.57489 9
 3 21 0 416.414 13.9073 9
 4 21 0 1.19638 0.54762 9
 5 21 0 294.386 9.85789 9
 0 22 0 165.055 5.71814 9
 -1 22 0 7.70165 0.74799 9
 1 22 0 8.44797 0.70512 9
 2 22 0 207.421 7.08367 9
 3 22 0 3.32342 0.51237 9
 7 0 -1 -0.2507 0.59858 13
 6 0 -1 0.10321 1.12919 2
 6 0 -1 1.57678 1.46455 1
 6 0 -1 0.47746 0.58347 13
 5 0 -1 0.24716 0.99047 2
 5 0 -1 0.25844 0.50311 13
 5 0 -1 0.0236 1.06978 1
 4 0 -1 4.42971 1.34899 2
 4 0 -1 0.25938 0.92102 1
 3 0 -1 -2.0662 0.92876 2
 3 0 -1 -2.2873 0.93045 1
 2 0 -1 -6.9798 0.67367 1
 2 0 -1 -4.9445 0.78934 2
 1 0 -1 -11.663 0.34506 1
 0 0 -1 -14.037 0.28631 1
 0 0 1 -14.092 0.54656 2
 0 0 1 -14.102 0.28868 14
 1 0 1 0.18269 0.82051 2
 -1 0 -1 0.91259 0.52777 1
 -2 0 -1 -1.2391 0.66993 1
 2 0 1 -0.207 1.26994 2
 3 0 1 -0.6342 1.13736 2
 3 0 1 -0.1542 0.39831 16
 -3 0 -1 0.53296 0.88404 1
 4 0 1 0.08399 1.3409 2
 -4 0 -1 0.14485 0.92904 1
 4 0 1 0.76907 0.61968 13
 4 0 1 -0.2707 0.39865 16
 5 0 1 0.14718 0.58698 13
 5 0 1 0.77607 1.28299 2
 -5 0 -1 0.59134 1.04749 1
 5 0 1 0.36317 0.42236 16
 6 0 1 0.28935 0.41869 17
 6 0 1 1.11954 0.72972 13
 -6 0 -1 -1.5715 1.00254 1
 7 0 1 0.52125 0.62292 5
 7 0 1 0.32023 0.75768 13
 7 0 1 0.29833 0.70886 4
 7 0 1 1.23823 0.54364 17
 8 0 1 0.96884 0.74823 5
 8 0 1 -0.0908 0.67468 4
 8 0 1 0.03113 0.51501 17
 9 0 1 0.5312 0.84426 5
 9 0 1 0.3888 0.64496 17
 9 0 1 1.95763 0.76728 11
 9 0 1 0.58602 0.71936 12
 9 0 1 0.76021 0.69536 9
 10 0 1 -0.1553 0.65652 9
 10 0 1 0.2488 0.63409 17
 10 0 1 0.50197 1.03539 12
 10 0 1 0.21644 0.89732 5
 10 0 1 1.39002 0.86533 4
 11 0 1 1.37011 0.83205 4
 11 0 1 1.09037 0.70264 9
 11 0 1 0.31668 0.43676 10
 9 -1 -1 36.5586 1.72934 17
 8 -1 -1 3.16224 0.41872 17
 8 -1 -1 1.53278 0.66384 5
 7 -1 -1 254.052 12.4552 2
 7 -1 -1 239.56 8.96361 13
 7 1 -1 247.532 11.8323 1
 6 -1 -1 345.893 12.2349 13
 6 -1 -1 358.361 15.345 2
 6 1 -1 357.661 14.7105 1
 5 -1 -1 58.0072 3.67004 1
 5 -1 -1 57.3331 4.48714 2
 5 -1 -1 54.397 2.48645 13
 5 1 -1 54.2892 3.74189 2
 5 1 -1 52.5825 3.91609 1
 4 -1 -1 469.901 14.3462 16
 4 -1 -1 433.23 16.7888 2
 4 -1 -1 439.459 15.7061 1
 4 1 -1 405.695 15.9192 2
 4 1 -1 439.934 16.1498 1
 3 -1 -1 574.981 20.1308 2
 3 -1 -1 515.141 18.971 1
 3 1 -1 578.262 19.5527 1
 3 1 -1 566.583 19.3965 2
 2 -1 -1 5847.73 186.378 2
 2 -1 -1 5908.1 202.587 1
 2 1 -1 5202.95 183.743 1
 2 1 -1 5309.39 217.807 2
 1 -1 -1 96.7974 3.42474 1
 1 -1 -1 101.2 4.04454 2
 -1 -1 1 100.843 4.09476 2
 1 1 -1 91.2386 3.28211 14
 1 1 -1 91.4353 3.28459 14
 1 1 -1 104.425 3.80186 1
 0 -1 1 377.268 12.1324 14
 0 -1 1 400.165 12.9928 2
 0 -1 -1 371.702 12.177 1
 0 1 1 309.043 12.4614 2
 0 1 -1 340.283 12.1891 1
 0 1 1 385.73 12.1342 14
 1 -1 1 555.323 18.2803 14
 1 -1 1 616.317 19.6953 2
 1 1 1 580.175 18.9279 1
 1 1 1 576.34 18.0944 14
 -1 1 -1 496.168 18.3261 1
 1 1 1 511.599 18.8718 2
 1 1 1 542.99 18.0642 14
 2 -1 1 1178.9 41.0121 2
 -2 1 -1 1179.53 39.7104 1
 2 1 1 1239.85 40.2406 1
 3 -1 1 789.118 29.9873 2
 3 -1 1 798.015 27.3603 16
 -3 1 -1 892.35 28.2348 1
 3 1 1 885.586 27.4082 16
 3 1 1 925.531 29.5844 2
 3 1 1 735.983 28.8839 1
 4 -1 1 152.243 5.3051 16
 4 -1 1 163.141 8.38139 2
 4 -1 1 141.993 5.51823 13
 4 1 1 146.748 5.30129 16
 -4 1 -1 147.097 6.3082 1
 4 1 1 144.662 7.30239 2
 4 1 1 148.103 5.67677 13
 5 -1 1 32.0082 1.56987 16
 5 -1 1 33.0999 2.00049 13
 5 -1 1 31.5829 3.7661 2
 -5 -1 -1 29.7852 2.70123 1
 5 1 1 31.1256 1.88585 13
 -5 1 -1 34.0292 2.63443 1
 5 1 1 31.0768 1.62578 16
 6 -1 1 54.9583 2.71242 13
 -6 -1 -1 43.5571 3.68192 1
 6 -1 1 52.1074 2.03301 17
 6 -1 1 42.5703 1.8479 16
 6 -1 1 45.6448 4.97193 2
 -6 1 -1 48.0863 3.50656 1
 6 1 1 42.6971 1.79753 16
 6 1 1 42.7538 2.44544 13
 6 1 1 43.0295 1.97526 17
 7 -1 1 22.1419 1.5665 4
 7 -1 1 22.6825 1.95366 13
 7 -1 1 22.2382 1.35827 17
 7 -1 1 19.9162 1.51826 5
 7 1 1 18.7557 1.56641 3
 7 1 1 20.4611 1.58927 5
 7 1 1 19.3301 1.49164 4
 7 1 1 21.4508 1.4005 17
 8 -1 1 13.5777 1.4802 5
 8 -1 1 12.4898 1.18315 17
 8 -1 1 11.965 1.26918 4
 8 -1 1 12.076 1.57046 13
 8 1 1 12.1658 1.22282 17
 8 1 1 12.7308 1.37682 4
 9 -1 1 215.297 7.6289 12
 9 -1 1 218.04 7.66141 17
 9 -1 1 214.307 7.9613 5
 9 -1 1 198.651 7.53448 9
 9 -1 1 206.99 7.73545 4
 9 1 1 210.451 7.68005 17
 9 1 1 207.293 7.61262 9
 9 1 1 203.567 7.57557 11
 9 1 1 203.64 7.89665 5
 9 1 1 213.585 7.79371 4
 10 -1 1 97.1392 4.34722 5
 10 -1 1 95.6106 3.97071 9
 10 -1 1 94.5889 3.94427 17
 10 -1 1 93.5438 4.12855 4
 10 -1 1 101.347 4.07384 12
 10 1 1 90.8824 3.99078 17
 10 1 1 98.6018 4.04595 9
 10 1 1 96.7693 4.19941 4
 10 1 1 97.7009 3.9971 11
 11 -1 1 40.6689 1.74539 10
 11 -1 1 42.1668 2.83608 9
 11 -1 1 44.3797 2.57515 12
 11 1 1 39.0885 2.24073 9
 11 1 1 41.5807 2.39818 4
 12 -1 1 18.3752 1.21392 10
 9 -2 -1 538.394 17.5675 17
 9 -2 -1 523.096 18.1402 5
 8 -2 -1 437.634 14.9229 5
 8 -2 -1 429.264 14.4073 17
 8 2 -1 434.975 14.4173 17
 8 2 -1 441.305 14.8337 4
 7 -2 -1 1390.54 45.375 13
 7 -2 -1 1296.66 44.5295 17
 7 -2 -1 1415.21 50.054 2
 7 2 -1 1406.12 49.0771 1
 6 -2 -1 1509.93 48.8745 13
 6 -2 -1 1454.28 52.6551 2
 6 2 -1 1510 51.8945 1
 5 -2 -1 5.86524 0.84898 13
 5 -2 -1 7.44391 0.56971 16
 5 -2 -1 6.92895 0.5207 16
 5 -2 -1 9.26005 2.35588 2
 5 2 -1 6.98454 1.97937 1
 5 2 -1 5.91755 1.40347 2
 4 -2 -1 134.165 4.60376 16
 4 -2 -1 132.087 5.57692 1
 4 -2 -1 155.082 7.3775 2
 4 2 -1 134.631 4.58441 16
 4 2 -1 115.101 5.65251 2
 4 2 -1 129.464 6.40132 1
 3 -2 -1 9.08602 1.21555 1
 3 -2 -1 12.424 2.16649 2
 3 2 -1 10.0623 1.34339 2
 3 2 -1 13.6488 1.943 1
 2 -2 -1 2064.66 68.4045 1
 -2 -2 1 1889.42 87.1646 2
 2 2 -1 2275.85 71.4029 1
 -1 -2 1 109.607 4.44241 2
 1 -2 -1 113.784 3.65964 1
 1 -2 -1 110.345 3.61123 1
 1 -2 -1 109.54 4.52754 2
 1 2 -1 105.684 3.79107 14
 1 2 -1 103.017 4.21875 1
 0 -2 1 636.611 19.9807 14
 0 -2 1 664.299 20.9558 2
 0 2 1 513.876 20.1817 2
 0 2 -1 605.408 20.31 1
 0 2 1 612.562 19.9519 14
 0 2 1 605.524 20.1624 1
 1 -2 1 579.61 21.7685 2
 1 -2 1 625.73 20.432 14
 1 2 1 615.968 20.5311 14
 1 2 1 661.512 21.1553 1
 1 2 1 610.368 20.6934 2
 -1 2 -1 662.485 20.4662 1
 1 2 1 569.839 20.1697 14
 2 -2 1 2316.27 80.6777 2
 -2 2 -1 2255.16 77.4115 1
 2 2 1 2353.64 78.2366 1
 3 -2 1 2595.58 86.3284 2
 3 2 1 2505.43 86.1478 1
 -3 2 -1 2552.73 85.1517 1
 3 2 1 2396.34 85.8489 2
 4 -2 1 621.987 24.0983 2
 4 -2 1 638.433 20.4726 16
 4 -2 1 589.543 20.6403 13
 -4 2 -1 629.126 21.3704 1
 4 2 1 598.263 22.2648 2
 4 2 1 633.332 22.9776 1
 4 2 1 621.142 20.5099 16
 5 -2 1 3526.86 112.583 16
 5 -2 1 3424.54 112.036 13
 5 -2 1 3475.5 115.278 2
 5 2 1 3255.4 112.649 16
 -6 -2 -1 518.899 19.5402 1
 6 -2 1 501.327 16.9181 16
 6 -2 1 522.437 17.0044 17
 6 -2 1 518.141 17.6538 13
 6 -2 1 503.107 22.0826 2
 6 2 1 487.858 16.8977 16
 6 2 1 532.527 17.0501 17
 7 -2 1 1742.46 54.127 17
 7 -2 1 1661.11 54.3452 5
 7 -2 1 1704.99 54.8821 13
 7 -2 1 1701.58 54.2175 4
 7 2 1 1710.71 54.1527 17
 7 2 1 1548.07 54.2311 3
 7 2 1 1564.04 54.2649 5
 7 2 1 1662.7 54.2321 4
 8 -2 1 4.77345 1.24597 13
 8 -2 1 3.41122 0.96509 5
 8 -2 1 2.61735 0.88154 4
 8 -2 1 2.13411 0.66872 17
 8 2 1 2.97764 0.89931 3
 8 2 1 2.5316 0.76487 17
 8 2 1 3.18554 0.93527 4
 9 -2 1 117.245 4.6793 17
 9 -2 1 118.764 4.99387 5
 9 -2 1 118.33 4.80391 4
 9 -2 1 114.991 4.60959 9
 9 -2 1 120.208 4.68445 12
 9 2 1 113.724 4.70116 9
 9 2 1 114.547 4.82388 4
 9 2 1 115.418 4.67685 11
 9 2 1 117.125 4.78483 17
 10 -2 1 102.066 4.23636 9
 10 -2 1 111.356 4.69368 5
 10 -2 1 108.449 4.34107 12
 10 -2 1 100.621 4.2388 17
 10 -2 1 112.547 4.49494 4
 10 2 1 104.499 4.51568 4
 10 2 1 101.557 4.39237 17
 10 2 1 102.965 4.2933 11
 10 2 1 104.25 4.33297 9
 11 -2 1 3.63206 1.03194 5
 11 -2 1 4.22087 0.55826 10
 11 -2 1 5.5058 0.94741 12
 11 2 1 4.56466 0.58241 10
 11 2 1 2.62328 0.95913 4
 11 2 1 3.10458 0.84814 9
 11 2 1 5.52057 0.93439 11
 12 -2 1 56.5189 2.13929 10
 10 -3 -1 67.7065 2.81739 17
 10 -3 -1 66.7961 3.09521 12
 10 -3 -1 70.3955 3.40538 5
 9 -3 -1 204.218 7.33749 12
 9 -3 -1 205.014 7.63108 5
 9 -3 -1 206.493 7.15774 17
 9 3 -1 202.456 7.31469 17
 9 3 -1 197.558 7.58991 3
 8 -3 -1 20.7399 1.21868 17
 8 -3 -1 21.3374 1.47055 18
 8 -3 -1 21.1471 1.51296 6
 8 -3 -1 18.0869 1.49365 5
 8 3 -1 19.9447 1.64469 3
 8 3 -1 18.4708 1.46761 4
 8 3 -1 21.0174 1.33287 17
 7 -3 -1 16.4109 3.30161 2
 7 -3 -1 18.4174 1.06279 17
 7 -3 -1 16.5082 1.56214 13
 7 3 -1 17.3875 1.07547 17
 7 3 -1 12.3255 2.94348 1
 6 -3 -1 73.5541 3.36765 13
 6 -3 -1 83.7629 6.3725 2
 6 -3 -1 73.5873 2.67971 16
 6 3 -1 75.0452 5.57208 1
 5 -3 -1 542.161 22.5714 2
 5 -3 -1 575.391 19.3078 13
 5 -3 -1 618.607 18.9905 16
 5 3 -1 512.291 21.4656 1
 5 3 -1 627.505 18.9535 16
 4 -3 -1 1701.18 56.9413 16
 4 -3 -1 1631.47 55.6882 13
 4 -3 -1 1713.85 58.7202 2
 4 3 -1 1791.07 56.7416 16
 4 3 -1 1696.46 57.7155 1
 -4 3 1 1750.32 57.2476 1
 3 -3 -1 538.261 21.5435 2
 -3 -3 1 660.33 20.4875 2
 3 -3 -1 598.622 19.5725 16
 3 3 -1 532.094 20.8491 1
 3 3 -1 645.176 19.6495 16
 -3 3 1 573.366 19.504 1
 -2 -3 1 6696.69 249.377 2
 2 3 -1 6484.17 218.974 1
 1 -3 -1 38.6693 2.49279 2
 1 -3 -1 40.0111 1.79687 1
 -1 -3 1 38.1674 1.99287 14
 -1 -3 1 45.0275 2.50171 2
 -1 3 1 37.8696 1.92104 14
 1 3 -1 38.5944 1.85192 14
 1 3 -1 46.3074 2.4187 1
 0 -3 -1 6201.39 181.796 14
 0 -3 1 4687.35 184.808 2
 0 -3 1 6432.55 182.953 14
 0 -3 -1 5053.65 206.231 2
 0 3 1 6019.85 182.744 14
 0 3 1 4769.86 210.65 1
 -1 -3 -1 2045.84 72.8642 14
 1 -3 1 1965.58 75.8656 2
 1 -3 1 2394.98 73.7346 14
 1 3 1 1992.55 95.5156 1
 1 3 1 2503.37 74.1581 14
 1 3 1 2363.89 73.7603 2
 2 -3 1 234.108 10.6781 2
 2 3 1 223.04 8.55179 2
 2 3 1 225.745 9.64503 1
 -2 3 -1 259.877 8.64755 1
 2 3 1 275.794 8.78856 16
 -3 3 -1 8.46668 1.08271 1
 4 -3 1 652.27 24.6191 2
 4 -3 1 638.023 20.583 16
 4 -3 1 631.689 20.7337 13
 -4 3 -1 639.437 21.2376 1
 4 3 1 618.67 20.6541 16
 4 3 1 531.384 22.7181 1
 5 -3 1 10.3841 1.08966 16
 5 -3 1 7.79644 2.60923 2
 5 -3 1 8.57524 1.12185 13
 5 3 1 5.78914 2.14503 1
 5 3 1 7.75607 1.19643 16
 6 -3 1 283.457 9.9688 16
 6 -3 1 310.047 15.3219 2
 6 -3 1 284.397 9.99229 17
 -6 -3 -1 294.183 12.5034 1
 6 -3 1 296.771 10.6134 13
 6 3 1 292.803 10.0559 17
 6 3 1 282.524 10.0411 16
 7 -3 1 357.77 12.3919 5
 7 -3 1 349.028 12.325 6
 7 -3 1 384.072 12.9955 13
 7 -3 1 361.937 12.2534 4
 7 -3 1 353.204 12.2666 18
 7 -3 1 366.032 12.2251 17
 7 3 1 356.253 12.2904 17
 7 3 1 329.234 12.3069 3
 7 3 1 345.212 12.2764 4
 8 -3 1 526.454 17.866 5
 8 -3 1 520.91 18.4098 13
 8 -3 1 505.394 17.6414 4
 8 -3 1 546.239 17.6948 17
 8 3 1 504.262 17.806 3
 8 3 1 519.454 17.7363 4
 8 3 1 522.281 17.7618 17
 9 -3 1 330.703 11.5307 17
 9 -3 1 318.316 11.3712 9
 9 -3 1 333.9 11.5887 4
 9 -3 1 336.425 11.7999 5
 9 -3 1 336.837 11.46 12
 9 3 1 328.517 11.7093 17
 9 3 1 326.323 11.4587 11
 9 3 1 329.199 11.7233 3
 9 3 1 331.754 11.6911 4
 9 3 1 327.534 11.4938 9
 9 3 1 311.005 11.382 7
 10 -3 1 138.669 5.62802 9
 10 -3 1 139.597 5.45211 4
 10 -3 1 140.771 5.30898 12
 10 -3 1 133.73 4.81867 10
 10 -3 1 131.371 5.27663 17
 10 -3 1 134.703 5.62218 5
 10 3 1 127.611 5.43729 17
 10 3 1 139.787 5.53162 4
 10 3 1 137.182 5.35344 9
 10 3 1 138.292 5.34476 11
 11 -3 1 245.391 8.9913 5
 11 -3 1 252.136 8.69236 12
 11 -3 1 238.54 8.22872 10
 11 3 1 241.758 8.2356 10
 11 3 1 240.78 8.84735 4
 11 3 1 245.138 8.689 9
 11 3 1 241.491 8.66115 11
 12 -3 1 98.4268 3.49793 10
 12 -3 1 100.639 3.88551 12
 12 3 1 94.2147 4.0903 9
 12 3 1 100.719 3.60023 10
 11 -4 -1 297.548 10.7445 5
 11 -4 -1 294.922 10.385 12
 10 -4 -1 59.0062 2.78325 12
 10 -4 -1 57.9978 3.08753 5
 10 -4 -1 61.1968 2.64806 17
 10 4 -1 52.5117 2.7668 17
 10 4 -1 57.7994 3.10363 3
 9 -4 -1 312.56 10.895 17
 9 -4 -1 320.931 11.0942 18
 9 -4 -1 325.28 11.3273 5
 9 -4 -1 315.096 11.1495 6
 9 -4 -1 318.26 10.9867 12
 9 4 -1 313.648 11.1297 4
 9 4 -1 307.819 11.128 17
 9 4 -1 315.297 11.2842 3
 8 -4 -1 177.29 6.6997 5
 8 -4 -1 180.978 6.6581 6
 8 -4 -1 186.49 6.61404 18
 8 -4 -1 172.475 6.38838 17
 8 4 -1 180.458 6.60848 17
 8 4 -1 175.403 6.7143 3
 8 4 -1 174.295 6.54828 4
 7 -4 -1 447.951 15.1786 17
 7 -4 -1 455.014 15.8344 13
 7 -4 -1 474.397 20.8695 2
 7 -4 -1 441.285 15.3018 18
 7 -4 -1 442.948 15.412 5
 7 -4 -1 442.446 15.3579 6
 7 4 -1 435.947 15.4083 3
 7 4 -1 486.342 20.0073 1
 7 4 -1 462.604 15.3267 17
 6 -4 -1 1355.81 43.3236 16
 6 -4 -1 1357.1 43.3461 13
 6 -4 -1 1188.14 47.5512 2
 6 -4 -1 1320.23 43.3949 17
 6 4 -1 1218.33 46.5704 1
 6 4 -1 1448.05 42.9503 16
 5 -4 -1 1476.16 50.9632 16
 5 -4 -1 1555.92 54.8762 2
 5 -4 -1 1508.64 50.7712 13
 5 4 -1 1650.02 51.4816 16
 5 4 -1 1581.95 53.7057 1
 4 -4 -1 62.6947 2.75377 13
 4 -4 -1 67.0964 5.06358 2
 4 -4 -1 65.2799 2.8404 16
 4 4 -1 62.8471 4.40696 1
 4 4 -1 63.9704 2.89766 16
 -3 -4 1 3901.57 160.504 2
 3 -4 -1 3755.46 200.713 2
 3 -4 -1 4591.99 133.049 16
 3 4 -1 3691.77 136.169 1
 2 -4 -1 13.8949 2.14225 2
 -2 -4 1 12.2778 1.41249 2
 -2 4 1 10.7937 1.01835 14
 2 4 -1 8.48658 1.74093 1
 1 -4 -1 340.006 12.3166 2
 -1 -4 1 333.07 12.0065 2
 -1 -4 1 330.69 11.5131 14
 -1 4 1 299.712 11.1224 1
 1 4 -1 352.278 11.9243 1
 1 4 -1 321.848 11.3218 14
 -1 4 1 329.632 11.4199 14
 0 -4 1 10.8821 1.49565 14
 0 -4 1 11.5436 2.1081 2
 0 -4 -1 10.7277 1.2769 14
 0 -4 -1 14.0388 1.3079 2
 0 4 1 13.5003 1.54718 1
 0 4 -1 12.289 1.12946 14
 0 4 -1 13.4752 1.33268 1
 0 4 1 11.9079 1.53099 14
 1 -4 1 23.9343 1.68198 14
 1 -4 1 27.6226 2.93546 2
 -1 -4 -1 25.1908 1.72296 14
 1 4 1 22.9447 1.65037 14
 1 4 1 23.3952 1.13761 2
 1 4 1 30.6933 2.41595 1
 1 4 1 26.6875 1.30682 2
 2 -4 1 11.162 1.27081 16
 2 -4 1 9.49963 2.53515 2
 -2 4 -1 12.2536 1.18232 1
 2 4 1 15.9119 1.55349 16
 2 4 1 13.5707 1.41585 16
 3 -4 1 384.996 13.2183 13
 3 -4 1 414.489 13.38 16
 3 -4 1 357.358 16.2874 2
 -3 4 -1 335.44 13.4148 1
 3 4 1 411.75 13.4718 16
 3 4 1 414.377 13.5505 16
 3 4 1 410.474 15.417 1
 4 -4 1 130.836 5.18302 13
 4 -4 1 137.388 5.20404 16
 4 -4 1 141.252 8.45304 2
 4 4 1 136.007 7.40625 1
 4 4 1 130.949 5.35397 16
 5 -4 1 1463.42 48.7223 13
 5 -4 1 1501.67 53.7353 2
 5 -4 1 1531.78 48.5868 16
 5 4 1 1410.27 48.6877 16
 5 4 1 1511.49 52.2114 1
 6 -4 1 250.727 13.7323 2
 6 -4 1 240.153 8.45998 17
 6 -4 1 242.483 8.5067 16
 6 -4 1 237.741 8.72709 5
 6 -4 1 245.623 8.99633 13
 6 4 1 230.487 8.61563 16
 6 4 1 235.464 8.54464 17
 7 -4 1 1883.92 60.0922 4
 7 -4 1 1770.66 60.0929 17
 7 -4 1 1796.04 59.981 16
 7 -4 1 1928.34 60.2864 5
 7 -4 1 1775.51 60.1734 6
 7 -4 1 1798.44 60.1241 18
 7 -4 1 1939.52 60.8406 13
 7 4 1 1850.87 60.2501 3
 7 4 1 1853.21 60.1577 4
 7 4 1 1849.21 60.2697 17
 8 -4 1 42.9208 2.88312 13
 8 -4 1 40.9911 2.32041 17
 8 -4 1 37.4663 2.27676 18
 8 -4 1 42.3988 2.27795 4
 8 -4 1 39.064 2.35579 6
 8 -4 1 42.0524 2.48114 5
 8 -4 1 40.515 2.21727 12
 8 4 1 41.4107 2.51546 17
 8 4 1 42.5726 2.53832 3
 8 4 1 37.7101 2.32027 4
 9 -4 1 522.711 18.7499 9
 9 -4 1 544.205 18.4107 10
 9 -4 1 559.884 18.9911 4
 9 -4 1 569.77 18.8632 12
 9 -4 1 568.347 19.209 5
 9 -4 1 582.95 19.078 17
 9 4 1 551.945 18.8757 11
 9 4 1 553.515 18.8455 7
 9 4 1 561.611 19.2805 17
 9 4 1 555.258 19.0892 4
 9 4 1 571.553 19.2038 3
 9 4 1 562.418 18.9126 9
 10 -4 1 134.676 5.18444 12
 10 -4 1 137.927 4.75415 10
 10 -4 1 135.824 5.52319 5
 10 -4 1 127.615 5.20058 17
 10 -4 1 130.495 5.28223 4
 10 4 1 126.291 5.43402 17
 10 4 1 134.2 5.52222 3
 10 4 1 131.103 5.42189 4
 10 4 1 132.249 5.26501 9
 10 4 1 135.844 5.25944 11
 10 4 1 133.129 5.18991 7
 10 4 1 126.94 4.71035 10
 11 -4 1 258.011 9.55804 5
 11 -4 1 259.295 8.85614 10
 11 -4 1 266.848 9.27045 12
 11 4 1 265.52 8.86502 10
 11 4 1 269.297 9.30272 11
 11 4 1 252.811 9.44413 4
 11 4 1 263.529 9.32145 9
 12 -4 1 103.094 3.97778 12
 12 -4 1 102.106 3.63015 10
 12 4 1 103.603 3.9985 11
 12 4 1 99.115 3.59784 10
 12 4 1 106.559 4.02133 9
 12 -5 -1 121.134 4.60196 12
 12 -5 -1 118.211 4.18768 10
 11 -5 -1 407.618 13.5999 10
 11 -5 -1 383.675 13.8444 17
 11 -5 -1 409.198 14.3864 5
 11 -5 -1 418.315 14.0659 12
 11 5 -1 437.747 14.5533 11
 10 -5 -1 1017.01 33.1401 18
 10 -5 -1 993.212 32.8913 8
 10 -5 -1 1030.28 33.4431 5
 10 -5 -1 1025.98 33.2271 6
 10 -5 -1 1030.76 33.0692 12
 10 -5 -1 1002.58 33.0205 17
 10 5 -1 992.109 33.4046 3
 10 5 -1 976.386 33.054 7
 10 5 -1 1011.59 33.0842 11
 10 5 -1 928.741 33.2269 17
 9 -5 -1 47.9473 2.43319 17
 9 -5 -1 51.7542 2.65005 6
 9 -5 -1 49.3466 2.57276 18
 9 -5 -1 46.7012 2.45787 12
 9 -5 -1 46.7809 2.73047 5
 9 5 -1 46.6852 2.61155 4
 9 5 -1 46.7125 2.79507 3
 9 5 -1 44.8283 2.70042 17
 9 5 -1 46.7498 2.51686 11
 8 -5 -1 1149.43 37.4554 5
 8 -5 -1 1106 37.2182 17
 8 -5 -1 1151.57 37.3229 18
 8 -5 -1 1144.14 37.3888 6
 8 5 -1 1104.92 37.2888 4
 8 5 -1 1152.97 37.4926 3
 8 5 -1 1123.52 37.5171 17
 7 -5 -1 333.337 11.484 17
 7 -5 -1 340.128 11.615 6
 7 -5 -1 335.816 11.5459 18
 7 -5 -1 344.04 11.2 16
 7 -5 -1 334.429 11.63 5
 7 5 -1 343.442 11.7509 17
 7 5 -1 325.712 11.6344 3
 7 5 -1 318.555 11.4976 4
 6 -5 -1 634.799 21.5837 17
 6 -5 -1 686.804 21.7936 16
 6 -5 -1 672.68 22.0833 13
 6 -5 -1 609.453 26.5087 2
 6 5 -1 686.342 21.7716 16
 6 5 -1 631.273 25.6145 1
 6 5 -1 641.704 21.8066 17
 5 -5 -1 1056.75 37.8894 2
 5 -5 -1 1004.57 33.3653 16
 5 -5 -1 973.259 33.3376 13
 5 5 -1 990.956 33.4593 16
 5 5 -1 1027.51 36.4909 1
 4 -5 -1 4364.06 142.394 13
 4 -5 -1 3743.91 174.517 2
 4 -5 -1 4391.92 144.223 16
 4 5 -1 4531.29 142.771 1
 4 5 -1 4619.2 144.603 16
 3 -5 -1 440.792 15.0664 13
 3 -5 -1 477.254 17.9568 2
 3 -5 -1 453.515 15.4004 16
 3 5 -1 425.913 16.8451 1
 3 5 -1 456.127 15.5486 16
 -2 -5 1 5642.56 172.927 14
 -2 -5 1 5662.12 172.842 2
 2 -5 -1 4505.52 242.636 2
 2 -5 -1 5411.97 173.496 16
 2 5 -1 4436 175.138 1
 2 5 -1 5065.46 170.9 14
 2 5 -1 4730.03 170.598 14
 2 5 -1 5535.91 172.749 16
 -2 5 1 6026.72 172.849 14
 -1 -5 1 176.335 7.34391 2
 1 -5 -1 189.718 7.73208 2
 -1 -5 1 176.585 6.90441 14
 -1 5 1 178.633 6.56646 1
 1 5 -1 179.816 7.25639 1
 1 5 -1 188.55 6.76897 14
 -1 5 1 179.032 6.82566 14
 0 -5 1 295.909 10.9326 14
 0 -5 1 285.702 11.9785 2
 0 -5 -1 311.245 10.8403 14
 0 -5 -1 278.441 10.9464 2
 0 5 -1 315.786 10.6956 14
 0 5 1 267.938 11.0407 1
 0 5 -1 344.435 11.1078 1
 0 5 1 340.318 11.0785 14
 -1 -5 -1 610.947 21.2493 14
 1 -5 1 641.578 23.2434 2
 1 -5 1 648.291 21.199 14
 -1 5 -1 682.329 21.2525 1
 1 5 1 541.339 21.89 1
 1 5 1 643.235 21.2346 14
 2 -5 1 635.929 21.1368 16
 2 -5 1 676.482 24.0532 2
 2 5 1 531.914 22.2576 1
 2 5 1 629.269 21.3112 16
 -2 5 -1 664.103 21.0819 1
 3 -5 1 200.556 7.36163 16
 3 -5 1 190.238 7.05928 13
 3 -5 1 200.482 10.3077 2
 3 5 1 200.897 9.24189 1
 3 5 1 193.314 7.51527 16
 4 -5 1 2367.07 82.3952 13
 4 -5 1 2771.64 85.0152 16
 4 -5 1 2513.69 87.0136 2
 4 5 1 2469.44 84.2195 16
 4 5 1 2574.48 85.5512 1
 5 -5 1 13.4313 3.48369 2
 5 -5 1 11.5336 1.16191 17
 5 -5 1 9.09683 1.21033 13
 5 -5 1 11.1157 1.36756 16
 5 5 1 12.1462 1.60579 16
 5 5 1 9.26704 1.17643 17
 5 5 1 11.3749 2.82977 1
 6 -5 1 1996.49 67.1431 18
 6 -5 1 2216.74 69.573 16
 6 -5 1 2049.91 67.1992 17
 6 -5 1 2011.81 67.1825 5
 6 -5 1 2282.13 77.3946 2
 6 -5 1 2134 67.7091 13
 6 -5 1 1980.07 67.1903 6
 6 -5 1 2013.26 67.0515 4
 6 5 1 1967.94 67.1133 4
 6 5 1 1997.49 67.4974 16
 6 5 1 2035.18 67.2291 3
 6 5 1 2103.34 67.4091 17
 7 -5 1 25.7086 2.08389 13
 7 -5 1 24.5284 1.76474 17
 7 -5 1 23.0342 1.711 6
 7 -5 1 24.3437 1.75433 5
 7 -5 1 23.839 1.46704 16
 7 -5 1 23.2231 1.62701 4
 7 -5 1 24.3902 1.69243 18
 7 5 1 23.2364 1.73499 4
 7 5 1 29.0497 1.98057 3
 7 5 1 25.1186 1.98703 17
 8 -5 1 1117.75 36.4529 5
 8 -5 1 1106.27 36.3069 18
 8 -5 1 1096.82 36.3815 6
 8 -5 1 1113.97 36.3976 17
 8 -5 1 1110.95 37.0335 13
 8 -5 1 1090.66 36.2502 4
 8 -5 1 1097.55 36.1028 12
 8 5 1 1066.26 36.1428 11
 8 5 1 1103.75 36.6874 17
 8 5 1 1084.2 36.4493 3
 8 5 1 1085.42 36.3675 4
 9 -5 1 312.059 10.7763 4
 9 -5 1 302.469 10.9274 5
 9 -5 1 303.403 10.206 10
 9 -5 1 297.963 10.5057 8
 9 -5 1 299.577 10.8201 6
 9 -5 1 299.222 10.5799 12
 9 -5 1 305.92 10.8494 17
 9 -5 1 303.652 10.7553 18
 9 5 1 298.455 10.9534 3
 9 5 1 305.907 10.6918 11
 9 5 1 291.915 10.5965 7
 9 5 1 308.828 11.1824 17
 9 5 1 300.015 10.8951 4
 9 5 1 298.494 10.1466 10
 9 5 1 290.467 10.6525 9
 10 -5 1 289.595 9.95623 12
 10 -5 1 284.457 10.2884 5
 10 -5 1 281.013 10.0577 4
 10 -5 1 266.146 10.0483 17
 10 -5 1 287.346 9.5579 10
 10 5 1 283.095 10.2603 4
 10 5 1 275.818 9.95601 7
 10 5 1 290.005 10.0809 9
 10 5 1 285.292 10.3426 3
 10 5 1 282.175 10.0214 11
 10 5 1 275.329 10.3253 17
 10 5 1 274.446 9.51196 10
 11 -5 1 124.956 4.55745 10
 11 -5 1 126.875 5.22753 5
 11 -5 1 129.033 4.93932 12
 11 5 1 123.545 5.16682 4
 11 5 1 130.807 5.07081 9
 11 5 1 127.434 4.96178 7
 11 5 1 135.293 5.07385 11
 11 5 1 126.157 4.56686 10
 12 -5 1 34.231 1.82837 12
 12 -5 1 31.9559 1.41794 10
 12 5 1 31.1502 1.39334 10
 12 5 1 32.5127 1.87681 11
 12 5 1 32.3382 1.91592 9
 12 -6 -1 302.035 10.1539 12
 12 -6 -1 286.535 9.78464 10
 11 -6 -1 243.411 9.38538 17
 11 -6 -1 270.675 9.68437 6
 11 -6 -1 280.424 9.42419 8
 11 -6 -1 269.852 9.90492 5
 11 -6 -1 271.471 9.57026 12
 11 -6 -1 267.944 9.15146 10
 11 -6 -1 270.516 9.61815 18
 11 6 -1 278.491 9.61547 7
 11 6 -1 274.088 9.63477 11
 11 6 -1 272.322 9.16259 10
 11 6 -1 280.744 9.96145 3
 10 -6 -1 10.4821 0.89459 10
 10 -6 -1 10.2204 1.12545 8
 10 -6 -1 8.11488 1.16332 6
 10 -6 -1 8.92373 1.14611 12
 10 -6 -1 12.4647 1.40154 17
 10 -6 -1 7.85286 1.13542 18
 10 -6 -1 7.96386 1.32984 5
 10 6 -1 17.0899 1.72373 3
 10 6 -1 14.9944 1.82514 17
 10 6 -1 6.17635 1.48719 9
 10 6 -1 11.1487 1.35983 11
 10 6 -1 16.6833 1.4612 7
 9 -6 -1 427.953 14.4922 18
 9 -6 -1 403.791 14.2083 8
 9 -6 -1 429.049 14.5741 6
 9 -6 -1 408.779 14.4713 17
 9 -6 -1 413.382 13.9019 10
 9 -6 -1 434.108 14.7085 5
 9 -6 -1 425.527 14.339 12
 9 6 -1 413.593 14.3796 7
 9 6 -1 407.543 14.8292 17
 9 6 -1 437.845 14.7669 3
 9 6 -1 399.701 14.3423 9
 9 6 -1 411.823 14.3708 11
 9 6 -1 429.326 14.5769 4
 8 -6 -1 104.173 4.43678 5
 8 -6 -1 104.207 4.33589 6
 8 -6 -1 105.521 4.2811 18
 8 -6 -1 104.878 4.31482 17
 8 6 -1 102.595 4.64375 17
 8 6 -1 99.2795 4.31056 4
 8 6 -1 105.373 4.4637 3
 7 -6 -1 276.956 9.77946 5
 7 -6 -1 277.584 9.73973 6
 7 -6 -1 280.304 9.72773 17
 7 -6 -1 276.476 9.60084 16
 7 -6 -1 272.797 9.66465 18
 7 6 -1 275.074 9.80476 3
 7 6 -1 272.552 10.0446 17
 7 6 -1 281.46 9.22422 16
 7 6 -1 259.145 9.63642 4
 6 -6 -1 109.966 4.47672 16
 6 -6 -1 109.347 8.10155 2
 6 -6 -1 100.185 4.19088 17
 6 6 -1 110.649 7.49863 1
 6 6 -1 108.708 4.53538 16
 6 6 -1 105.095 4.53267 17
 5 -6 -1 524.487 17.9937 13
 5 -6 -1 498.69 22.0858 2
 5 -6 -1 530.005 18.1774 16
 5 6 -1 565.94 21.3739 1
 5 6 -1 537.005 18.3612 16
 4 -6 -1 1766.02 56.5717 13
 4 -6 -1 1649.11 56.8766 16
 4 -6 -1 1842.34 60.775 2
 4 6 -1 1541.92 56.9384 16
 4 6 -1 1885.45 59.6184 1
 3 -6 -1 1170.04 38.5718 16
 3 -6 -1 1143.02 41.1717 2
 3 6 -1 1191.18 40.3372 1
 3 6 -1 1159.03 38.7385 16
 2 -6 -1 947.745 37.4113 2
 -2 -6 1 1090.51 36.0519 14
 2 -6 -1 1138.32 35.9318 16
 2 6 -1 1214.35 37.2379 1
 2 6 -1 1050.27 35.505 14
 2 6 -1 1000.74 35.9669 16
 -2 6 1 1135.26 35.8584 14
 -1 -6 1 4546.14 152.732 14
 -1 -6 1 4833.57 154.404 2
 1 -6 -1 4096.29 153.995 2
 1 6 -1 4869.71 152.633 14
 -1 6 1 4342.14 152.02 14
 -1 6 1 4737.14 150.7 1
 0 -6 1 53.7525 3.04163 14
 0 -6 -1 58.8243 3.10609 2
 0 -6 -1 55.387 2.92637 14
 0 -6 1 56.9382 3.92357 2
 0 6 1 57.1334 3.22713 1
 0 6 -1 56.6082 3.05281 1
 0 6 -1 56.7599 2.82911 14
 0 6 1 64.7454 3.23943 14
 1 -6 1 551.147 21.3856 2
 1 -6 1 594.447 19.4222 14
 -1 -6 -1 569.302 19.5076 14
 1 -6 1 589.146 19.5127 16
 1 6 1 504.919 19.3603 14
 1 6 1 596.576 20.4694 1
 -1 6 -1 598.096 19.4535 1
 -1 6 -1 573.216 19.238 14
 1 6 1 567.564 19.6636 16
 2 -6 1 2342.87 75.8842 13
 2 -6 1 2518.35 77.156 16
 2 -6 1 2014.39 78.8785 2
 2 6 1 2312.37 76.3381 14
 2 6 1 2526.19 76.7188 16
 3 -6 1 1275.86 40.133 16
 3 -6 1 1209.94 39.63 13
 3 -6 1 1018.44 42.9772 2
 3 6 1 1285.21 40.3403 16
 3 6 1 1256.8 42.3991 1
 4 -6 1 80.9383 6.41332 2
 4 -6 1 72.5495 3.35155 13
 4 -6 1 80.92 3.68129 16
 4 6 1 73.0873 3.86847 16
 4 6 1 75.3933 5.57102 1
 5 -6 1 1803.81 62.3415 2
 5 -6 1 1808.54 56.5425 16
 5 -6 1 1721.96 56.117 17
 5 -6 1 1743.04 56.4087 13
 5 6 1 1699.35 56.752 16
 5 6 1 1723.51 56.3844 17
 5 6 1 1532.86 59.8081 1
 6 -6 1 4.02464 1.01847 13
 6 -6 1 3.64891 0.88226 17
 6 -6 1 4.36719 0.92695 5
 6 -6 1 4.34485 0.82636 18
 6 -6 1 4.13568 0.81551 6
 6 -6 1 4.00393 0.95151 16
 6 -6 1 3.30108 0.75815 4
 6 6 1 3.35304 0.83868 4
 6 6 1 3.52272 1.0195 17
 6 6 1 5.43639 1.15439 16
 6 6 1 7.41453 1.09168 3
 7 -6 1 973.098 31.8565 4
 7 -6 1 953.448 31.8672 16
 7 -6 1 980.558 32.0156 6
 7 -6 1 993.842 31.9679 18
 7 -6 1 952.639 32.0619 17
 7 -6 1 1000.14 32.5773 13
 7 -6 1 972.456 32.0065 5
 7 6 1 893.768 31.6346 16
 7 6 1 948.228 31.9578 4
 7 6 1 952.189 32.3762 17
 7 6 1 976.443 32.0544 3
 8 -6 1 496.946 17.3356 17
 8 -6 1 502.678 17.2836 6
 8 -6 1 506.376 17.2105 18
 8 -6 1 504.798 17.3141 5
 8 -6 1 511.177 17.8942 13
 8 -6 1 515.897 17.153 4
 8 6 1 512.375 17.3272 4
 8 6 1 471.959 17.9235 9
 8 6 1 484.877 17.0191 11
 8 6 1 497.568 17.3548 3
 8 6 1 508.96 17.7412 17
 9 -6 1 331.778 11.6111 4
 9 -6 1 332.489 11.3941 8
 9 -6 1 329.219 11.4368 12
 9 -6 1 327.598 11.0904 10
 9 -6 1 318.465 11.7711 17
 9 -6 1 329.568 11.7158 6
 9 -6 1 334.433 11.6474 18
 9 -6 1 324.084 11.7816 5
 9 6 1 324.505 12.1449 17
 9 6 1 319.91 11.4735 7
 9 6 1 325.191 11.03 10
 9 6 1 333.236 11.8028 4
 9 6 1 318.412 11.5192 9
 9 6 1 330.619 11.8618 3
 9 6 1 333.559 11.568 11
 10 -6 1 19.9914 1.20996 10
 10 -6 1 21.5057 1.58433 8
 10 -6 1 17.9516 1.62051 12
 10 -6 1 19.9908 1.75654 17
 10 -6 1 21.8009 1.77408 18
 10 -6 1 14.6264 1.63934 5
 10 -6 1 18.8209 1.72747 6
 10 6 1 15.0895 1.73688 3
 10 6 1 17.3929 2.0038 17
 10 6 1 19.8996 1.75853 9
 10 6 1 22.1123 1.86822 7
 10 6 1 17.451 1.80332 4
 10 6 1 15.0609 1.49065 11
 10 6 1 18.6594 1.22205 10
 11 -6 1 127.934 5.27475 5
 11 -6 1 132.99 5.02451 12
 11 -6 1 129.618 4.6585 10
 11 6 1 127.723 5.27524 3
 11 6 1 132.755 5.13612 11
 11 6 1 128.44 5.23447 4
 11 6 1 134.224 4.67462 10
 11 6 1 128.917 5.12469 9
 11 6 1 128.773 5.03096 7
 12 -6 1 128.964 4.79842 12
 12 -6 1 132.034 4.52155 10
 12 6 1 127.737 4.85288 9
 12 6 1 131.764 4.52028 10
 12 6 1 132.809 4.87346 11
 12 -7 -1 88.1513 3.51669 8
 12 -7 -1 90.3386 3.65019 12
 12 -7 -1 89.8168 3.30666 10
 12 7 -1 92.8666 3.31549 10
 12 7 -1 93.9862 3.84923 11
 12 7 -1 97.2284 3.7597 7
 11 -7 -1 133.796 4.8784 8
 11 -7 -1 126.926 4.98366 12
 11 -7 -1 127.472 4.61178 10
 11 -7 -1 114.946 4.93114 17
 11 -7 -1 132.493 5.09916 18
 11 -7 -1 128.983 5.31739 5
 11 -7 -1 131.393 5.15742 6
 11 7 -1 128.41 4.55914 10
 11 7 -1 131.84 5.41063 3
 11 7 -1 125.438 5.1062 11
 11 7 -1 133.036 5.08685 7
 10 -7 -1 610.19 20.4537 12
 10 -7 -1 633.114 20.8774 5
 10 -7 -1 611.483 20.0827 10
 10 -7 -1 610.823 20.6553 6
 10 -7 -1 570.876 20.6013 17
 10 -7 -1 616.619 20.3423 8
 10 -7 -1 607.165 20.5701 18
 10 7 -1 630.182 19.9965 10
 10 7 -1 571.811 20.9638 17
 10 7 -1 609.754 20.5386 11
 10 7 -1 583.429 20.487 9
 10 7 -1 632.854 20.5421 7
 10 7 -1 581.082 20.7471 4
 10 7 -1 645.676 20.9407 3
 9 -7 -1 35.9951 2.31612 6
 9 -7 -1 35.2798 2.14295 12
 9 -7 -1 36.8787 2.0775 8
 9 -7 -1 34.4049 2.4149 5
 9 -7 -1 37.0462 1.73508 10
 9 -7 -1 36.5493 2.34508 17
 9 -7 -1 35.6369 2.26662 18
 9 7 -1 36.4591 2.84404 17
 9 7 -1 33.2771 1.59043 10
 9 7 -1 31.4041 2.14957 11
 9 7 -1 33.2631 2.36801 4
 9 7 -1 34.7349 2.2897 7
 9 7 -1 34.7251 2.56399 3
 9 7 -1 45.1153 2.39171 9
 9 7 -1 36.512 2.80111 17
 8 -7 -1 836.196 28.3931 17
 8 -7 -1 886.511 28.3761 6
 8 -7 -1 868.42 28.4443 5
 8 -7 -1 885.712 28.2957 18
 8 -7 -1 806.549 28.0521 12
 8 7 -1 826.378 28.8275 17
 8 7 -1 864.105 28.465 3
 8 7 -1 817.279 28.3043 4
 7 -7 -1 646.354 21.6887 17
 7 -7 -1 641.069 21.6532 5
 7 -7 -1 655.103 21.5366 18
 7 -7 -1 643.982 21.7347 16
 7 -7 -1 660.443 21.611 6
 7 7 -1 656.451 21.692 3
 7 7 -1 606.304 21.4898 16
 7 7 -1 668.282 22.1853 17
 7 7 -1 609.901 21.5427 4
 6 -7 -1 372.959 13.1275 6
 6 -7 -1 371.635 13.1698 5
 6 -7 -1 382.369 13.0887 18
 6 -7 -1 383.111 13.2705 17
 6 -7 -1 378.28 13.6281 16
 6 7 -1 392.196 13.7149 17
 6 7 -1 407.973 13.4003 4
 6 7 -1 393.883 13.7973 16
 6 7 -1 376.793 13.1791 3
 5 -7 -1 475.676 16.4697 17
 5 -7 -1 485.204 21.1335 2
 5 -7 -1 478.753 16.9729 16
 5 7 -1 501.738 20.1054 1
 5 7 -1 482.181 16.9029 17
 5 7 -1 500.221 17.258 16
 4 -7 -1 1952.82 76.338 2
 4 -7 -1 2188.82 73.2022 16
 4 7 -1 2352.39 73.5188 16
 4 7 -1 2455.35 76.096 1
 3 -7 -1 550.971 22.7385 2
 3 -7 -1 634.96 20.432 16
 3 7 -1 626.867 20.6598 16
 3 7 -1 558.827 21.9242 1
 2 -7 -1 1665.6 54.895 16
 2 7 -1 1515.14 54.4807 14
 2 7 -1 1756.63 56.2359 1
 2 7 -1 1679.93 55.1648 16
 -2 7 1 1729.3 54.9436 14
 1 -7 -1 140.406 6.72274 2
 -1 -7 1 144.061 6.38908 2
 -1 -7 1 132.685 5.91472 14
 1 -7 -1 144.489 5.85315 16
 1 7 -1 150.285 6.48454 1
 -1 7 1 138.104 5.92054 14
 1 7 -1 140.436 6.14034 16
 1 7 -1 141.267 5.80249 14
 0 -7 1 1825.21 60.9243 14
 0 -7 -1 1805.52 60.8017 14
 0 -7 1 1939.79 62.4866 2
 0 7 1 1926.42 61.0787 14
 0 7 -1 1964.74 61.5294 14
 0 7 -1 1864.44 61.169 1
 0 7 1 1663.54 61.1553 1
 1 -7 1 744.54 23.8416 14
 1 -7 1 621.091 25.7275 2
 1 -7 1 718.317 23.9259 16
 -1 -7 -1 718.695 23.9578 14
 -1 7 -1 701.737 23.6916 14
 1 7 1 734.297 23.9599 14
 1 7 1 753.103 24.2634 16
 -1 7 -1 738.366 23.8931 1
 1 7 1 608.958 24.6082 1
 2 -7 1 1436.53 50.2836 2
 2 -7 1 1425.81 46.5711 13
 2 -7 1 1519.58 47.3348 16
 2 7 1 1420.85 46.6109 14
 2 7 1 1233.77 48.5121 1
 2 7 1 1542.74 47.624 16
 3 -7 1 588.113 20.111 13
 3 -7 1 611.674 20.7533 16
 3 -7 1 579.999 24.019 2
 3 7 1 612.477 22.949 1
 3 7 1 614.797 20.9908 16
 4 -7 1 942.344 31.2682 16
 4 -7 1 950.888 35.7339 2
 4 -7 1 944.367 30.8218 13
 4 7 1 914.439 31.2489 17
 4 7 1 955.193 31.5719 16
 4 7 1 858.758 33.8955 1
 5 -7 1 2.10938 0.75125 6
 5 -7 1 1.76255 0.80823 13
 5 -7 1 3.52874 2.16451 2
 5 -7 1 1.94536 0.71 18
 5 -7 1 2.20348 0.93396 16
 5 -7 1 3.18463 0.85641 17
 5 7 1 3.37717 1.0444 17
 5 7 1 1.68695 1.12899 3
 5 7 1 3.43726 2.22193 1
 5 7 1 1.16252 0.74861 4
 5 7 1 1.87143 1.05852 16
 6 -7 1 934.348 30.7629 18
 6 -7 1 957.003 31.2838 13
 6 -7 1 958.473 31.3098 16
 6 -7 1 938.016 31.0043 17
 6 -7 1 922.144 30.8081 6
 6 -7 1 930.314 30.6967 4
 6 -7 1 922.772 30.8076 5
 6 7 1 953.622 31.4162 17
 6 7 1 887.909 30.7669 4
 6 7 1 900.346 31.5048 16
 6 7 1 917.615 30.8387 3
 7 -7 1 44.7762 2.55301 16
 7 -7 1 45.8019 2.70252 17
 7 -7 1 47.4996 2.59978 6
 7 -7 1 46.5403 2.54139 5
 7 -7 1 48.117 2.55695 18
 7 -7 1 45.5306 2.40747 4
 7 -7 1 45.6935 2.87042 13
 7 7 1 42.5876 2.50867 16
 7 7 1 46.1225 3.07753 17
 7 7 1 51.5348 2.66034 4
 7 7 1 47.5217 2.69877 3
 8 -7 1 878.214 30.4404 17
 8 -7 1 904.918 29.9692 12
 8 -7 1 896.346 29.9402 8
 8 -7 1 911.53 30.1693 4
 8 -7 1 917.112 30.211 18
 8 -7 1 908.601 30.2882 6
 8 -7 1 899.765 29.6888 10
 8 -7 1 938.867 30.376 5
 8 7 1 891.302 30.027 7
 8 7 1 901.406 30.0648 11
 8 7 1 916.68 30.923 17
 8 7 1 927.363 30.3748 4
 8 7 1 879.389 29.595 10
 8 7 1 872.341 30.0865 9
 8 7 1 945.07 30.4398 3
 9 -7 1 3.87882 1.01901 4
 9 -7 1 4.88419 1.10007 18
 9 -7 1 5.15293 1.30382 5
 9 -7 1 5.61902 0.75335 10
 9 -7 1 5.52583 1.0062 8
 9 -7 1 4.73192 1.15058 17
 9 -7 1 5.38887 1.18943 6
 9 -7 1 5.18401 1.07217 12
 9 7 1 4.06776 1.03037 11
 9 7 1 3.92517 0.99786 9
 9 7 1 5.00484 1.23807 4
 9 7 1 6.42714 0.79089 10
 9 7 1 3.89119 1.26001 3
 9 7 1 5.29314 1.11353 7
 9 7 1 5.72796 1.44852 17
 10 -7 1 102.515 4.04681 8
 10 -7 1 90.6225 4.33379 17
 10 -7 1 94.6234 4.40184 5
 10 -7 1 101.132 4.27214 18
 10 -7 1 100.76 4.33565 6
 10 -7 1 104.122 4.16344 12
 10 -7 1 101.24 3.80731 10
 10 7 1 101.103 4.36445 9
 10 7 1 109.495 4.35788 11
 10 7 1 102.562 3.78391 10
 10 7 1 101.144 4.50366 4
 10 7 1 101.548 4.22608 7
 10 7 1 95.4643 4.69867 17
 10 7 1 98.7653 4.50784 3
 10 7 1 96.8664 4.65461 17
 11 -7 1 215.315 7.70883 12
 11 -7 1 207.729 7.52693 8
 11 -7 1 211.875 7.98295 5
 11 -7 1 209.945 7.41386 10
 11 7 1 219.484 7.42589 10
 11 7 1 221.537 7.85401 9
 11 7 1 219.421 7.76138 7
 11 7 1 222.659 7.85882 11
 11 7 1 222.709 9.11385 3
 12 -7 1 40.0989 1.83286 12
 12 -7 1 37.1707 1.48904 10
 12 7 1 34.4581 1.81586 9
 12 7 1 35.9246 1.80752 7
 12 7 1 37.178 1.89792 11
 12 7 1 34.5466 1.48755 10
 12 -8 -1 271.692 9.05293 8
 12 -8 -1 267.081 8.88303 10
 12 -8 -1 264.359 9.14207 12
 12 8 -1 265.387 9.21206 7
 12 8 -1 261.851 8.88035 10
 12 8 -1 265.083 9.25862 11
 11 -8 -1 132.767 4.8528 8
 11 -8 -1 132.774 5.12536 6
 11 -8 -1 107.417 4.9306 17
 11 -8 -1 133.251 4.61455 10
 11 -8 -1 132.89 5.061 18
 11 -8 -1 134.969 4.97568 12
 11 -8 -1 128.926 5.23564 5
 11 8 -1 133.289 5.39179 3
 11 8 -1 124.821 5.16343 9
 11 8 -1 133.21 4.57264 10
 11 8 -1 130.873 5.11761 11
 11 8 -1 129.389 5.04039 7
 11 8 -1 107.798 5.65548 17
 10 -8 -1 112.596 4.55025 12
 10 -8 -1 114.123 4.44307 8
 10 -8 -1 112.73 4.89599 5
 10 -8 -1 114.587 4.6675 18
 10 -8 -1 112.411 4.17451 10
 10 -8 -1 103.504 4.75353 17
 10 -8 -1 111.471 4.718 6
 10 8 -1 108.617 5.18102 17
 10 8 -1 112.023 4.08878 10
 10 8 -1 112.738 4.62802 7
 10 8 -1 109.763 4.64957 9
 10 8 -1 110.761 4.6907 11
 10 8 -1 112.431 4.97138 3
 10 8 -1 109.328 4.8347 4
 9 -8 -1 305.44 10.9348 5
 9 -8 -1 300.062 10.6722 18
 9 -8 -1 302.318 10.7597 6
 9 -8 -1 287.385 10.3887 8
 9 -8 -1 299.702 10.2028 10
 9 -8 -1 292.356 10.9091 17
 9 -8 -1 306.098 10.5545 12
 9 8 -1 309.401 10.9834 3
 9 8 -1 296.152 10.071 10
 9 8 -1 299.39 10.5976 7
 9 8 -1 298.326 10.8557 4
 9 8 -1 302.973 10.6569 11
 9 8 -1 293.325 10.6392 9
 9 8 -1 291.076 11.45 17
 8 -8 -1 1.56936 0.81056 6
 8 -8 -1 3.65404 0.67322 16
 8 -8 -1 2.24138 0.90528 5
 8 -8 -1 2.59726 0.76753 12
 8 -8 -1 3.82174 1.03748 17
 8 -8 -1 2.83298 0.86201 18
 8 8 -1 1.64317 0.94165 3
 8 8 -1 2.27854 1.27354 17
 8 8 -1 4.05766 1.09737 4
 8 8 -1 2.65677 1.28219 17
 8 8 -1 1.36681 0.83518 11
 7 -8 -1 77.8788 3.58078 17
 7 -8 -1 75.0909 3.68442 16
 7 -8 -1 75.0185 3.28357 18
 7 -8 -1 75.127 3.44473 5
 7 -8 -1 75.3787 3.34395 6
 7 8 -1 69.5801 3.54772 16
 7 8 -1 75.0393 3.4576 3
 7 8 -1 71.7718 3.41037 4
 7 8 -1 79.0455 4.11426 17
 6 -8 -1 177.577 6.42171 18
 6 -8 -1 176.242 7.14832 16
 6 -8 -1 166.631 6.51238 5
 6 -8 -1 179.499 6.70274 17
 6 -8 -1 173.423 6.46346 6
 6 8 -1 180.391 7.33964 16
 6 8 -1 165.482 6.47776 4
 6 8 -1 173.992 7.18248 17
 6 8 -1 177.989 6.53227 3
 5 -8 -1 327.151 12.2712 16
 5 -8 -1 330.355 11.6941 17
 5 -8 -1 341.927 16.2919 2
 5 8 -1 349.563 15.3681 1
 5 8 -1 335.126 12.2295 17
 5 8 -1 321.722 12.5075 16
 4 -8 -1 2009.28 61.2634 16
 4 -8 -1 1954.15 65.2107 2
 4 8 -1 1828.52 61.3883 16
 4 8 -1 1620.65 63.2269 1
 3 -8 -1 1993.48 64.4494 16
 3 -8 -1 1679.96 66.7162 2
 3 8 -1 2003.56 64.7449 16
 3 8 -1 2154.04 66.662 1
 2 -8 -1 507.128 21.7699 2
 2 -8 -1 614.751 20.315 16
 2 8 -1 643.241 21.7458 1
 2 8 -1 585.098 20.5631 16
 -2 8 1 569.719 20.285 14
 2 8 -1 588.625 19.8934 14
 1 -8 -1 1475.64 49.3861 2
 1 -8 -1 1431.27 48.6957 16
 -1 -8 1 1446.42 48.326 14
 1 8 -1 1515.45 49.0539 1
 1 8 -1 1445.64 48.1108 14
 -1 8 1 1459.86 48.3333 14
 1 8 -1 1404.21 48.4946 16
 0 -8 -1 519.832 18.4317 14
 0 -8 1 522.366 18.5278 14
 0 -8 1 518.408 19.8903 2
 0 8 -1 536.558 18.4938 14
 0 8 -1 540.349 18.9081 1
 0 8 1 535.817 18.7109 14
 0 8 1 549.286 19.4841 1
 -1 -8 -1 2430.88 80.4463 14
 1 -8 1 2284.77 82.5228 2
 1 -8 1 2443.43 80.2293 14
 1 -8 1 2528.34 80.5011 16
 1 8 1 2451.96 80.4218 14
 1 8 1 2563.99 81.6611 1
 1 8 1 2502.35 80.8278 16
 2 -8 1 210.507 7.75738 13
 2 -8 1 220.928 8.62309 16
 2 -8 1 223.71 11.0192 2
 2 8 1 213.557 7.96172 14
 2 8 1 238.545 10.2723 1
 2 8 1 222.09 8.93688 16
 3 -8 1 1309.44 42.7828 13
 3 -8 1 1364.82 43.6627 16
 3 -8 1 1379.65 47.5644 2
 3 8 1 1354.23 43.921 16
 3 8 1 1119 45.3826 1
 4 -8 1 131.158 8.88245 2
 4 -8 1 128.946 5.20571 13
 4 -8 1 130.932 5.25664 17
 4 -8 1 127.763 5.78532 16
 4 8 1 139.43 8.25693 1
 4 8 1 127.434 6.08699 16
 4 8 1 131.909 5.7071 17
 5 -8 1 637.842 21.154 17
 5 -8 1 636.728 21.2204 13
 5 -8 1 610.212 20.7726 18
 5 -8 1 616.473 20.8417 6
 5 -8 1 613.859 20.8146 5
 5 -8 1 644.212 21.7507 16
 5 -8 1 616.337 20.7713 4
 5 8 1 627.113 21.5968 17
 5 8 1 591.688 20.8105 3
 5 8 1 602.74 20.8469 4
 5 8 1 639.836 22.0599 16
 6 -8 1 9.3322 1.16363 6
 6 -8 1 8.29198 1.12363 18
 6 -8 1 7.59665 1.2824 13
 6 -8 1 9.16839 1.11441 4
 6 -8 1 8.43967 1.29007 17
 6 -8 1 7.95717 1.09652 5
 6 -8 1 9.18051 1.48845 16
 6 8 1 8.54159 1.23219 3
 6 8 1 8.15447 1.55676 16
 6 8 1 8.25187 1.52095 17
 6 8 1 9.11739 1.29935 4
 7 -8 1 435.667 14.2234 18
 7 -8 1 430.271 14.282 6
 7 -8 1 409.239 14.1141 4
 7 -8 1 380.309 14.3957 16
 7 -8 1 415.262 14.2616 5
 7 -8 1 408.637 14.5115 17
 7 -8 1 415.202 14.7396 13
 7 -8 1 403.064 13.9097 12
 7 8 1 410.185 14.2926 4
 7 8 1 410.773 14.2963 3
 7 8 1 358.405 14.367 16
 7 8 1 422.071 15.0496 17
 8 -8 1 43.2794 2.36754 12
 8 -8 1 41.4449 2.04172 10
 8 -8 1 44.2747 2.86183 17
 8 -8 1 40.7965 2.2357 8
 8 -8 1 41.0679 2.65576 5
 8 -8 1 40.5537 2.50698 4
 8 -8 1 44.4859 2.54624 18
 8 -8 1 43.9833 2.60355 6
 8 8 1 43.8748 3.31446 17
 8 8 1 41.3344 2.4679 9
 8 8 1 42.525 2.5181 11
 8 8 1 41.8446 2.65648 4
 8 8 1 44.6442 2.80738 3
 8 8 1 42.8733 2.48069 7
 8 8 1 43.2194 2.03287 10
 9 -8 1 187.364 7.25924 18
 9 -8 1 189.521 7.03356 8
 9 -8 1 193.222 7.3641 6
 9 -8 1 192.822 7.09949 12
 9 -8 1 192.722 7.47284 5
 9 -8 1 189.312 6.82056 10
 9 -8 1 190.82 7.27577 4
 9 -8 1 185.432 7.63737 17
 9 8 1 196.385 7.5606 3
 9 8 1 196.006 7.32899 9
 9 8 1 191.21 6.75997 10
 9 8 1 193.977 8.0623 17
 9 8 1 196.777 7.19907 7
 9 8 1 199.177 7.59338 4
 9 8 1 187.756 7.22392 11
 10 -8 1 176.4 6.46274 12
 10 -8 1 168.987 6.54661 18
 10 -8 1 150.512 6.71636 17
 10 -8 1 168.263 6.60487 6
 10 -8 1 174.765 6.353 8
 10 -8 1 173.865 6.77534 5
 10 -8 1 179.34 6.1879 10
 10 8 1 175.566 6.84062 4
 10 8 1 175.92 6.13616 10
 10 8 1 178.197 6.88051 3
 10 8 1 176.667 6.5425 7
 10 8 1 186.104 6.64574 11
 10 8 1 165.527 7.09488 17
 10 8 1 181.515 6.66659 9
 11 -8 1 21.482 1.47016 8
 11 -8 1 20.4319 1.57836 12
 11 -8 1 24.343 1.27298 10
 11 8 1 20.3526 1.79842 9
 11 8 1 23.7263 1.27838 10
 11 8 1 24.1125 1.77565 7
 11 8 1 24.4293 1.86167 11
 12 -8 1 112.253 3.80091 10
 12 8 1 107.32 3.8229 10
 12 -9 -1 2.15808 0.6334 8
 12 -9 -1 2.17632 0.40603 10
 12 -9 -1 1.87091 0.66198 12
 12 9 -1 3.20738 0.85592 11
 12 9 -1 3.12288 0.78507 7
 12 9 -1 2.99605 0.4973 10
 11 -9 -1 70.7969 3.03718 12
 11 -9 -1 66.9453 3.08157 18
 11 -9 -1 65.9142 3.23648 5
 11 -9 -1 64.3263 3.1121 6
 11 -9 -1 66.7279 2.6788 10
 11 -9 -1 70.4638 2.91242 8
 11 9 -1 65.1058 3.12593 9
 11 9 -1 69.8544 3.13877 7
 11 9 -1 69.894 2.67931 10
 11 9 -1 66.9113 3.17913 11
 11 9 -1 70.8286 3.44213 3
 10 -9 -1 97.215 4.1815 6
 10 -9 -1 96.2719 3.88847 8
 10 -9 -1 96.9487 4.11256 18
 10 -9 -1 98.46 4.36342 5
 10 -9 -1 93.7784 3.66197 10
 10 -9 -1 95.4931 4.0095 12
 10 -9 -1 88.2275 4.304 17
 10 9 -1 96.0329 4.20914 9
 10 9 -1 100.344 4.47352 3
 10 9 -1 93.5153 4.16926 11
 10 9 -1 89.1331 4.35496 4
 10 9 -1 97.3348 4.12933 7
 10 9 -1 91.2826 4.71324 17
 10 9 -1 98.3434 3.62159 10
 9 -9 -1 0.44994 0.76313 12
 9 -9 -1 1.8228 1.06098 5
 9 -9 -1 0.45701 0.75791 18
 9 -9 -1 0.69131 0.54241 10
 9 -9 -1 0.47523 0.79528 6
 9 -9 -1 0.54995 0.6863 8
 9 -9 -1 0.93784 0.95685 17
 9 9 -1 1.86487 1.12759 3
 9 9 -1 1.86552 0.91595 7
 9 9 -1 1.11876 1.05738 4
 9 9 -1 2.49108 1.40208 17
 9 9 -1 0.09946 0.95515 9
 9 9 -1 2.87025 0.63603 10
 9 9 -1 1.44343 0.99045 11
 8 -9 -1 2.49441 0.76384 16
 8 -9 -1 2.79293 0.93377 6
 8 -9 -1 2.02326 0.84439 12
 8 -9 -1 2.97747 0.81786 8
 8 -9 -1 1.93551 0.88102 18
 8 -9 -1 2.90942 1.04713 17
 8 -9 -1 1.93349 1.04105 5
 8 -9 -1 2.53302 0.61333 10
 8 9 -1 2.59783 0.93142 7
 8 9 -1 4.24523 1.52725 17
 8 9 -1 2.33409 0.55192 10
 8 9 -1 4.29434 1.1943 3
 8 9 -1 3.60761 1.02282 9
 8 9 -1 2.32947 0.90967 11
 8 9 -1 2.32091 1.09367 4
 7 -9 -1 84.8051 3.61079 18
 7 -9 -1 84.3906 3.67643 6
 7 -9 -1 77.2985 4.12334 16
 7 -9 -1 85.1857 3.82611 5
 7 -9 -1 87.3878 3.97751 17
 7 9 -1 80.5029 3.76454 4
 7 9 -1 86.045 3.84048 3
 7 9 -1 85.2867 4.56166 17
 7 9 -1 82.9722 4.60142 17
 7 9 -1 75.1188 4.04685 16
 6 -9 -1 8.49983 1.0066 6
 6 -9 -1 9.59728 1.24145 5
 6 -9 -1 8.37666 0.97121 18
 6 -9 -1 8.79017 1.54044 16
 6 -9 -1 7.09286 1.17553 17
 6 9 -1 9.30473 1.16781 3
 6 9 -1 8.00149 1.59044 17
 6 9 -1 7.09992 1.49512 16
 6 9 -1 9.44448 1.7433 17
 6 9 -1 8.03352 1.22759 4
 5 -9 -1 785.689 26.6581 16
 5 -9 -1 707.551 31.6644 2
 5 -9 -1 760.797 25.6382 5
 5 -9 -1 766.843 25.5354 6
 5 -9 -1 766.609 25.4798 18
 5 -9 -1 790.143 25.9235 17
 5 9 -1 795.639 26.6535 17
 5 9 -1 809.951 27.0307 16
 5 9 -1 747.056 25.6536 4
 5 9 -1 796.609 26.5675 17
 5 9 -1 754.26 25.5629 3
 4 -9 -1 14.5446 1.45614 17
 4 -9 -1 9.39932 2.58143 2
 4 9 -1 10.2685 1.64805 17
 4 9 -1 9.62987 1.84551 16
 4 9 -1 8.44699 1.61926 17
 4 9 -1 10.1111 2.62737 1
 3 -9 -1 101.951 4.91451 16
 3 -9 -1 104.064 6.8359 2
 3 9 -1 96.8195 5.11766 16
 3 9 -1 97.3498 6.14153 1
 2 -9 -1 1573.43 53.1932 16
 2 -9 -1 1601.29 55.2537 2
 2 9 -1 1552.54 53.5672 16
 2 9 -1 1639.63 54.6808 1
 2 9 -1 1647.86 52.7839 14
 -1 -9 1 58.7577 3.60101 14
 1 9 -1 64.5764 4.13578 1
 1 9 -1 59.2188 3.52213 14
 -1 9 1 58.6238 3.66912 14
 0 -9 1 201.041 8.1621 14
 0 -9 -1 207.079 8.14693 14
 0 9 -1 208.174 8.25126 14
 0 9 1 201.618 8.37139 14
 1 -9 1 10.2472 1.56083 14
 -1 -9 -1 12.0554 1.73989 14
 1 -9 1 9.81809 2.39174 2
 1 9 1 13.0629 2.03975 16
 -1 9 -1 10.7225 1.75748 14
 1 9 1 13.4244 2.31637 1
 2 -9 1 891.464 30.2599 13
 2 -9 1 929.149 34.243 2
 2 -9 1 945.222 31.3947 16
 2 9 1 874.6 30.4876 14
 2 9 1 987.216 31.8608 16
 2 9 1 895.907 32.9819 1
 3 -9 1 19.855 2.21229 16
 3 -9 1 18.6403 1.47375 13
 3 -9 1 22.0664 3.63323 2
 3 9 1 21.4727 3.13602 1
 3 9 1 21.6257 2.38154 17
 3 9 1 19.5487 2.49433 16
 4 -9 1 145.829 5.9551 17
 4 -9 1 165.137 5.78528 18
 4 -9 1 158.246 5.8042 6
 4 -9 1 143.788 6.58259 16
 4 -9 1 151.844 9.82263 2
 4 -9 1 141.582 5.81278 13
 4 9 1 152.665 6.95977 16
 4 9 1 149.149 6.51529 17
 4 9 1 131.644 5.55654 4
 4 9 1 155.442 9.0453 1
 5 -9 1 11.5447 1.22692 5
 5 -9 1 9.95775 1.38628 17
 5 -9 1 8.63095 1.12848 4
 5 -9 1 7.40103 1.17305 13
 5 -9 1 7.45082 0.96157 18
 5 -9 1 6.80557 0.95661 6
 5 -9 1 6.12138 1.36928 16
 5 9 1 8.01423 1.14488 4
 5 9 1 8.95991 1.16563 3
 5 9 1 9.24803 1.80602 16
 5 9 1 7.8027 1.57658 17
 6 -9 1 58.0348 2.94228 4
 6 -9 1 61.3159 2.89629 18
 6 -9 1 61.2406 3.04861 5
 6 -9 1 59.8681 3.31801 13
 6 -9 1 60.609 3.3245 17
 6 -9 1 59.0147 3.63537 16
 6 -9 1 63.4939 2.96365 6
 6 9 1 65.2268 3.884 17
 6 9 1 62.9183 3.93654 16
 6 9 1 60.4266 3.08497 4
 6 9 1 62.2712 3.07034 3
 7 -9 1 64.9773 2.965 12
 7 -9 1 57.547 3.47111 16
 7 -9 1 68.6536 3.1783 18
 7 -9 1 68.4935 3.18462 4
 7 -9 1 67.8985 2.95541 10
 7 -9 1 70.1556 3.25371 6
 7 -9 1 69.0833 3.30882 5
 7 -9 1 67.2085 3.09623 8
 7 -9 1 68.0313 3.65671 17
 7 9 1 61.0361 3.13889 11
 7 9 1 69.699 3.43333 3
 7 9 1 55.5044 3.18732 9
 7 9 1 66.6579 3.96963 7
 7 9 1 59.3001 3.02334 10
 7 9 1 61.5461 3.59356 16
 7 9 1 65.0598 3.36363 4
 7 9 1 70.2781 4.1822 17
 8 -9 1 49.2456 2.50279 8
 8 -9 1 48.7365 3.10169 17
 8 -9 1 50.8666 2.7795 4
 8 -9 1 48.3619 2.88776 5
 8 -9 1 51.3617 2.76417 18
 8 -9 1 46.0534 2.55515 12
 8 -9 1 46.8997 2.74188 6
 8 -9 1 48.9439 2.31002 10
 8 9 1 50.761 2.8347 9
 8 9 1 54.1751 3.10526 4
 8 9 1 49.554 3.62727 17
 8 9 1 52.6746 2.65346 7
 8 9 1 45.6365 2.23474 10
 8 9 1 50.6149 2.91096 3
 8 9 1 46.7161 2.71421 11
 9 -9 1 112.391 4.527 8
 9 -9 1 113.515 4.76383 18
 9 -9 1 111.516 4.82809 6
 9 -9 1 113.431 4.36632 10
 9 -9 1 113.141 4.99627 5
 9 -9 1 110.104 4.76183 4
 9 -9 1 110.926 5.2077 17
 9 -9 1 118.209 4.68455 12
 9 9 1 114.401 5.66579 17
 9 9 1 113.359 4.30105 10
 9 9 1 115.936 5.05565 3
 9 9 1 122.841 4.85053 11
 9 9 1 112.391 5.54107 17
 9 9 1 123.021 4.9292 9
 9 9 1 113.615 4.69892 7
 9 9 1 112.674 5.08167 4
 10 -9 1 117.06 4.92096 5
 10 -9 1 121.447 4.3512 10
 10 -9 1 111.765 4.58703 12
 10 -9 1 98.8666 4.89506 17
 10 -9 1 113.373 4.65811 18
 10 -9 1 116.507 4.73919 6
 10 -9 1 120.537 4.49955 8
 10 9 1 124.088 4.32664 10
 10 9 1 116.175 4.77588 9
 10 9 1 118.2 4.9657 3
 10 9 1 103.977 5.17404 17
 10 9 1 122.526 4.68829 7
 10 9 1 120.12 4.77826 11
 10 9 1 116.619 4.9672 4
 11 -9 1 69.8813 2.9449 12
 11 -9 1 66.7838 2.68071 10
 11 -9 1 71.7566 2.82978 8
 11 9 1 71.3185 3.04963 7
 11 9 1 73.8254 3.13064 11
 11 9 1 68.3588 2.7011 10
 11 9 1 68.4608 3.12005 9
 12 -10 -1 26.5492 1.36677 8
 12 -10 -1 27.201 1.22283 10
 12 -10 -1 28.6886 1.48913 12
 12 10 -1 27.5383 1.5855 7
 12 10 -1 27.7813 1.64079 11
 12 10 -1 29.4446 1.2704 10
 12 10 -1 28.8753 1.27817 10
 11 -10 -1 34.4443 2.15733 5
 11 -10 -1 34.519 2.00775 6
 11 -10 -1 30.9235 1.91848 18
 11 -10 -1 35.6711 1.97306 12
 11 -10 -1 34.9539 1.85639 8
 11 -10 -1 33.0044 1.60631 10
 11 10 -1 34.7177 2.32636 3
 11 10 -1 34.4164 1.63242 10
 11 10 -1 33.6049 2.14106 9
 11 10 -1 34.4821 2.20364 11
 11 10 -1 36.6405 2.12795 7
 10 -10 -1 16.417 1.7443 5
 10 -10 -1 13.8986 1.78018 17
 10 -10 -1 14.0064 1.40781 6
 10 -10 -1 14.4093 1.15775 10
 10 -10 -1 15.246 1.48165 12
 10 -10 -1 14.1141 1.27396 8
 10 -10 -1 16.0812 1.53726 18
 10 10 -1 14.1806 1.49744 11
 10 10 -1 11.8277 1.58305 4
 10 10 -1 16.1734 1.76034 3
 10 10 -1 15.3106 1.47963 7
 10 10 -1 14.0901 1.16566 10
 10 10 -1 12.2861 1.35894 9
 10 10 -1 16.576 2.04418 17
 9 -10 -1 6.84927 1.13201 6
 9 -10 -1 7.49927 1.00184 8
 9 -10 -1 10.9553 1.30121 12
 9 -10 -1 9.01338 1.50241 17
 9 -10 -1 7.56182 1.39166 5
 9 -10 -1 6.37223 1.11065 18
 9 -10 -1 8.74941 0.95195 10
 9 10 -1 8.12625 1.79051 17
 9 10 -1 7.89846 1.24292 11
 9 10 -1 9.49891 1.55445 3
 9 10 -1 8.42778 0.91428 10
 9 10 -1 8.12747 1.36614 9
 9 10 -1 10.4739 1.32613 7
 9 10 -1 8.04677 1.41246 4
 8 -10 -1 38.9803 1.96389 10
 8 -10 -1 35.3117 2.39634 16
 8 -10 -1 37.7155 2.20753 12
 8 -10 -1 38.0491 2.38421 6
 8 -10 -1 37.9549 2.51342 5
 8 -10 -1 37.3028 2.07567 8
 8 -10 -1 44.384 2.40088 18
 8 -10 -1 38.5957 2.73501 17
 8 10 -1 39.269 3.40926 17
 8 10 -1 35.611 2.46849 9
 8 10 -1 38.6287 2.32599 7
 8 10 -1 37.3508 2.58822 3
 8 10 -1 36.6133 1.83738 10
 8 10 -1 39.2969 2.66678 4
 8 10 -1 35.9581 2.394 11
 7 -10 -1 -0.3516 0.84466 17
 7 -10 -1 0.20466 0.9263 16
 7 -10 -1 0.79833 0.74961 12
 7 -10 -1 2.72122 1.02916 5
 7 10 -1 1.00115 0.99862 16
 7 10 -1 0.80304 0.90935 4
 7 10 -1 -0.192 0.81387 11
 7 10 -1 -0.4404 1.18715 17
 7 10 -1 0.62119 0.94931 3
 6 -10 -1 35.6675 2.2321 5
 6 -10 -1 37.6536 2.10756 6
 6 -10 -1 34.4955 2.01188 18
 6 -10 -1 35.2905 2.89647 16
 6 -10 -1 36.7078 2.46282 17
 6 10 -1 36.4736 3.12909 16
 6 10 -1 42.6396 3.24742 17
 6 10 -1 33.8082 2.13967 3
 6 10 -1 35.5799 2.33298 4
 5 -10 -1 3.07036 0.73985 6
 5 -10 -1 2.25656 0.77258 5
 5 -10 -1 3.52554 1.2533 16
 5 -10 -1 5.84237 1.13164 17
 5 -10 -1 3.4233 0.74298 18
 5 10 -1 3.45959 1.37635 17
 5 10 -1 2.97318 0.82464 3
 5 10 -1 3.98119 0.95752 4
 5 10 -1 3.94979 1.47833 16
 4 -10 -1 117.229 5.74971 16
 4 -10 -1 116.317 5.01053 17
 4 -10 -1 132.645 4.95547 5
 4 10 -1 123.012 7.71606 1
 4 10 -1 122.61 6.15678 16
 4 10 -1 121.132 5.79604 17
 4 10 -1 110.754 4.69783 4
 3 -10 -1 20.0693 2.29366 16
 3 10 -1 21.0815 2.65086 16
 3 10 -1 19.7409 2.6095 17
 3 10 -1 25.7009 3.37058 1
 2 -10 -1 18.7506 2.62013 16
 -2 10 1 16.6854 2.28352 14
 2 10 -1 17.7473 2.82947 1
 2 10 -1 19.1866 2.5169 16
 2 10 -1 16.9978 1.87633 14
 -1 -10 1 533.593 19.2269 14
 1 10 -1 546.146 19.1069 14
 -1 10 1 537.537 19.4152 14
 0 -10 1 12.6601 1.84994 14
 0 10 1 13.1366 2.22276 14
 0 10 -1 14.3157 2.15573 14
 -1 -10 -1 146.75 6.4626 14
 1 -10 1 151.354 6.20772 14
 1 10 1 142.424 6.39254 14
 -1 10 -1 142.504 6.49737 14
 2 -10 1 49.1926 4.79826 2
 2 -10 1 52.8248 3.49803 16
 2 10 1 50.1673 3.78963 16
 2 10 1 51.7332 4.54203 1
 2 10 1 52.4211 2.68196 14
 3 -10 1 258.901 13.329 2
 3 -10 1 246.853 9.14451 13
 3 -10 1 269.452 10.4279 16
 3 -10 1 244.513 9.73949 17
 3 10 1 261.781 10.1775 17
 3 10 1 251.88 10.6058 16
 3 10 1 262.394 12.3831 1
 3 10 1 265.124 9.31303 4
 4 -10 1 27.753 1.76916 4
 4 -10 1 27.2093 1.72682 6
 4 -10 1 28.6362 1.70717 18
 4 -10 1 26.5506 1.88791 13
 4 -10 1 28.2771 2.13352 17
 4 -10 1 28.7838 2.69929 16
 4 -10 1 29.7826 1.81421 5
 4 10 1 30.3607 3.02737 16
 4 10 1 26.5487 2.64914 17
 4 10 1 27.6516 1.81632 4
 4 10 1 24.9269 1.73043 3
 5 -10 1 53.6919 2.98072 13
 5 -10 1 55.9338 3.69348 16
 5 -10 1 53.7902 2.72539 5
 5 -10 1 55.202 2.62538 18
 5 -10 1 54.5897 2.7196 4
 5 -10 1 57.9022 2.69074 6
 5 -10 1 58.5304 3.18736 17
 5 10 1 54.1519 2.81805 4
 5 10 1 57.2172 3.74743 17
 5 10 1 54.2489 3.97621 16
 5 10 1 54.8189 2.79661 3
 6 -10 1 8.63414 1.18909 5
 6 -10 1 7.77459 0.96869 12
 6 -10 1 5.83156 1.01532 6
 6 -10 1 8.72904 1.71074 16
 6 -10 1 8.10886 1.18267 4
 6 -10 1 9.67983 1.5466 17
 6 -10 1 6.03372 1.01496 18
 6 10 1 4.95761 1.59346 17
 6 10 1 14.4381 2.15452 16
 6 10 1 7.01101 1.24843 3
 6 10 1 9.67409 1.38185 4
 7 -10 1 42.0094 2.90877 17
 7 -10 1 35.8287 2.83916 16
 7 -10 1 40.1133 2.27291 12
 7 -10 1 44.8277 2.5353 6
 7 -10 1 40.7286 2.51228 5
 7 -10 1 39.0384 2.06714 10
 7 -10 1 43.3134 2.45652 18
 7 -10 1 39.5845 2.19151 8
 7 -10 1 40.7004 2.40103 4
 7 10 1 36.6818 2.91904 16
 7 10 1 36.731 2.30398 11
 7 10 1 45.5635 3.54887 17
 7 10 1 38.5793 2.48535 9
 7 10 1 41.0083 2.3459 7
 7 10 1 42.6535 2.6803 4
 7 10 1 41.7988 2.66908 3
 7 10 1 40.6408 2.02406 10
 8 -10 1 13.3652 1.63557 5
 8 -10 1 12.5346 1.22238 8
 8 -10 1 13.5154 1.51222 4
 8 -10 1 13.478 1.84986 17
 8 -10 1 12.109 1.33622 18
 8 -10 1 15.9534 1.31601 10
 8 -10 1 10.9825 1.31784 6
 8 -10 1 11.0835 1.27745 12
 8 10 1 16.9398 1.95271 4
 8 10 1 13.3015 1.41836 11
 8 10 1 13.3734 1.26068 10
 8 10 1 12.9412 1.48964 9
 8 10 1 12.3365 1.64637 3
 8 10 1 10.6217 2.02997 17
 8 10 1 16.7946 1.56907 7
 8 10 1 11.562 2.07994 17
 9 -10 1 102.586 4.56052 5
 9 -10 1 104.388 4.41256 6
 9 -10 1 102.537 4.0139 10
 9 -10 1 97.9678 4.86635 17
 9 -10 1 103.515 4.25641 12
 9 -10 1 105.525 4.12633 8
 9 -10 1 98.7225 4.29965 18
 9 10 1 103.117 4.47608 9
 9 10 1 98.636 4.66048 4
 9 10 1 100.822 5.28383 17
 9 10 1 106.181 4.32085 7
 9 10 1 96.3891 4.37288 11
 9 10 1 106.382 3.96058 10
 9 10 1 102.676 4.62147 3
 10 -10 1 29.0235 2.07909 5
 10 -10 1 28.6559 1.81856 18
 10 -10 1 28.3394 1.89934 6
 10 -10 1 29.7787 1.58562 10
 10 -10 1 29.6314 1.89112 12
 10 -10 1 28.7338 1.69724 8
 10 10 1 27.7654 2.07536 11
 10 10 1 31.8472 2.17009 9
 10 10 1 30.4696 2.26814 3
 10 10 1 28.9484 2.19954 4
 10 10 1 32.5051 2.05411 7
 10 10 1 28.2698 1.58068 10
 11 -10 1 0.76651 0.55279 8
 11 -10 1 1.91352 0.61882 12
 11 -10 1 0.64411 0.36835 10
 11 10 1 0.66086 0.75647 11
 11 10 1 0.50858 0.70757 9
 11 10 1 0.83754 0.43643 10
 11 10 1 1.4004 0.67149 7
 12 -11 -1 4.14835 0.39801 10
 12 -11 -1 3.89875 0.51368 8
 12 11 -1 4.02081 0.62146 7
 12 11 -1 3.72668 0.43029 10
 11 -11 -1 29.1082 1.54442 8
 11 -11 -1 27.6505 1.39122 10
 11 -11 -1 27.9193 1.689 12
 11 11 -1 28.8191 1.93837 11
 11 11 -1 30.5496 1.85857 7
 11 11 -1 27.4498 1.41686 10
 11 11 -1 31.2194 1.9122 9
 10 -11 -1 37.829 2.56911 17
 10 -11 -1 42.9311 2.27656 12
 10 -11 -1 39.3541 1.88007 10
 10 -11 -1 38.1959 2.20281 18
 10 -11 -1 37.2296 2.24011 6
 10 -11 -1 36.8943 2.44784 5
 10 -11 -1 40.7266 2.08084 8
 10 11 -1 37.6982 2.89925 17
 10 11 -1 37.6965 2.44697 9
 10 11 -1 42.3652 2.33684 7
 10 11 -1 39.9237 1.9011 10
 10 11 -1 39.9721 2.54236 3
 10 11 -1 39.7455 2.60432 4
 10 11 -1 38.0025 2.3749 11
 9 -11 -1 47.247 2.78022 5
 9 -11 -1 48.1602 2.59247 18
 9 -11 -1 48.8958 2.57853 12
 9 -11 -1 49.7946 2.66219 6
 9 -11 -1 46.9998 3.08391 17
 9 -11 -1 49.4054 2.41716 8
 9 -11 -1 50.0548 2.29507 10
 9 11 -1 50.0845 2.25838 10
 9 11 -1 47.1563 2.90335 3
 9 11 -1 45.1496 2.616 7
 9 11 -1 50.4314 3.67707 17
 9 11 -1 45.6477 2.95287 4
 9 11 -1 52.1494 2.77031 11
 9 11 -1 45.2901 2.85536 9
 8 -11 -1 169.422 6.13874 10
 8 -11 -1 160.515 6.33158 12
 8 -11 -1 168.603 6.44624 18
 8 -11 -1 169.972 6.21055 8
 8 -11 -1 170.01 6.69355 5
 8 -11 -1 174.079 7.07107 17
 8 -11 -1 172.475 6.53557 6
 8 11 -1 175.959 6.77711 3
 8 11 -1 176.211 6.44865 7
 8 11 -1 168.677 6.49342 11
 8 11 -1 167.249 7.77264 17
 8 11 -1 167.452 6.78704 4
 8 11 -1 162.176 6.03591 10
 8 11 -1 162.894 6.58949 9
 7 -11 -1 289.965 10.273 5
 7 -11 -1 290.863 10.6601 17
 7 -11 -1 283.741 9.90954 12
 7 -11 -1 281.03 9.71319 10
 7 -11 -1 287.182 9.77895 8
 7 -11 -1 255.111 10.9508 16
 7 -11 -1 290.333 10.0902 6
 7 -11 -1 290.289 10.0125 18
 7 11 -1 253.013 10.8887 16
 7 11 -1 270.093 10.0695 9
 7 11 -1 271.854 9.86202 7
 7 11 -1 283.591 10.1991 3
 7 11 -1 277.666 9.5955 10
 7 11 -1 296.119 11.5424 17
 7 11 -1 289.305 10.375 4
 7 11 -1 285.156 10.0137 11
 6 -11 -1 179.123 6.74822 5
 6 -11 -1 168.042 6.43472 18
 6 -11 -1 174.193 7.80955 16
 6 -11 -1 172.746 6.51956 6
 6 -11 -1 182.19 7.14046 17
 6 11 -1 185.827 8.03664 17
 6 11 -1 170.843 6.76957 4
 6 11 -1 160.872 7.91008 16
 6 11 -1 177.17 6.69176 3
 5 -11 -1 7.76795 1.34401 17
 5 -11 -1 5.32203 0.81684 6
 5 -11 -1 6.74471 0.85671 18
 5 -11 -1 7.00529 1.05734 5
 5 -11 -1 8.14838 1.73111 16
 5 11 -1 8.73854 1.94353 17
 5 11 -1 9.36082 2.04294 16
 5 11 -1 8.92451 1.31688 4
 5 11 -1 8.128 1.11735 3
 4 -11 -1 74.9485 3.56876 17
 4 -11 -1 68.8623 3.10532 5
 4 -11 -1 69.7068 4.20909 16
 4 -11 -1 67.6058 2.91137 6
 4 -11 -1 66.5523 2.86291 18
 4 11 -1 71.4028 3.16851 4
 4 11 -1 68.0363 4.59476 16
 4 11 -1 73.26 4.3586 17
 4 11 -1 65.8413 2.98025 3
 -4 11 1 67.8497 2.9425 4
 3 -11 -1 101.373 5.28375 16
 3 11 -1 100.376 5.69345 16
 3 11 -1 97.6222 4.05323 4
 3 11 -1 101.847 6.64438 1
 2 11 -1 5.70466 1.22323 14
 -2 11 1 8.39019 1.85546 14
 2 11 -1 6.29053 1.86317 16
 -1 -11 1 209.108 8.73024 14
 1 11 -1 206.214 8.58289 14
 -1 11 1 214.01 9.02806 14
 0 -11 1 9.73618 1.68517 14
 0 11 1 12.1189 2.06958 14
 0 11 -1 8.37461 1.73629 14
 1 11 1 5.81315 1.50852 14
 -1 11 -1 2.07629 1.33713 14
 2 11 1 532.753 19.199 16
 -2 11 -1 509.475 17.1578 4
 2 11 1 493.397 17.2085 4
 3 -11 1 -0.117 0.97074 16
 3 -11 1 1.00093 0.60315 5
 3 -11 1 0.53064 0.53589 18
 3 -11 1 0.73963 0.54212 6
 3 -11 1 0.50233 1.50306 2
 3 11 1 1.4925 1.25161 17
 3 11 1 1.40314 1.27119 17
 3 11 1 1.1107 0.73493 4
 3 11 1 0.50748 1.29708 16
 4 -11 1 596.338 20.0963 18
 4 -11 1 598.131 20.1596 6
 4 -11 1 600.819 21.7378 16
 4 -11 1 639.992 20.8929 17
 4 -11 1 609.59 20.262 5
 4 -11 1 598.929 20.2966 4
 4 11 1 598.083 22.0525 16
 4 11 1 585.197 20.1602 3
 4 11 1 577.681 20.281 4
 4 11 1 604.613 21.5216 17
 5 -11 1 20.1658 1.55754 18
 5 -11 1 18.2172 2.03033 17
 5 -11 1 16.9732 1.52694 5
 5 -11 1 23.2982 2.64019 16
 5 -11 1 19.511 1.62733 4
 5 -11 1 19.8471 1.58878 6
 5 11 1 19.3646 2.82747 16
 5 11 1 19.0068 2.48083 17
 5 11 1 16.9038 1.56325 3
 5 11 1 17.0461 1.67237 4
 6 -11 1 11.2438 1.88306 16
 6 -11 1 14.6948 1.40011 12
 6 -11 1 15.5906 2.09061 10
 6 -11 1 12.8353 1.49962 4
 6 -11 1 19.6085 1.66265 18
 6 -11 1 16.6493 1.63973 6
 6 -11 1 15.476 1.93641 17
 6 -11 1 17.4706 1.75744 5
 6 -11 1 15.0673 1.84362 8
 6 11 1 12.3342 2.13668 16
 6 11 1 8.71128 1.31488 3
 6 11 1 11.0391 1.47598 9
 6 11 1 15.2228 1.81624 4
 6 11 1 15.084 1.31648 10
 6 11 1 17.3882 2.43437 17
 6 11 1 16.594 1.51015 11
 7 -11 1 14.4811 1.68412 5
 7 -11 1 8.67606 1.22979 6
 7 -11 1 8.58056 1.21926 18
 7 -11 1 11.4538 1.7105 17
 7 -11 1 15.084 1.43001 12
 7 -11 1 9.39827 1.1028 8
 7 -11 1 8.97988 1.29867 4
 7 -11 1 13.5045 1.22335 10
 7 11 1 12.3053 1.21799 10
 7 11 1 11.1272 2.13257 17
 7 11 1 11.2243 1.57017 4
 7 11 1 12.3038 1.60467 3
 7 11 1 10.8004 2.01187 17
 7 11 1 12.5996 1.51395 9
 7 11 1 8.90033 1.17114 11
 7 11 1 12.4179 1.36523 7
 8 -11 1 17.9544 1.71011 18
 8 -11 1 15.4767 1.64892 4
 8 -11 1 15.5456 1.51257 12
 8 -11 1 15.78 1.99262 17
 8 -11 1 14.5524 1.73549 5
 8 -11 1 13.453 1.36509 10
 8 -11 1 17.7685 1.52449 8
 8 -11 1 19.4625 1.75642 6
 8 11 1 15.2194 1.52434 11
 8 11 1 18.2733 2.53149 17
 8 11 1 14.4379 1.33252 10
 8 11 1 18.5663 1.61641 7
 8 11 1 16.4142 1.80001 3
 8 11 1 14.106 1.74535 4
 8 11 1 14.2209 1.57665 9
 9 -11 1 17.6564 2.12031 17
 9 -11 1 18.3479 1.7008 6
 9 -11 1 18.9431 1.6716 12
 9 -11 1 15.951 1.56102 18
 9 -11 1 19.798 1.83503 5
 9 -11 1 18.9957 1.37341 10
 9 -11 1 17.5077 1.50391 8
 9 11 1 19.9439 2.52294 17
 9 11 1 22.0041 1.93474 3
 9 11 1 19.3246 1.66114 9
 9 11 1 20.8077 1.79492 7
 9 11 1 12.694 1.39452 11
 9 11 1 19.4243 1.37958 10
 9 11 1 14.7964 1.7345 4
 10 -11 1 10.6323 1.59078 18
 10 -11 1 13.6561 1.22926 8
 10 -11 1 11.7758 1.64127 5
 10 -11 1 12.2219 1.01983 10
 10 -11 1 15.9226 1.29439 12
 10 -11 1 10.8739 1.65195 6
 10 11 1 10.1888 1.15413 11
 10 11 1 10.3568 1.08272 7
 10 11 1 13.6071 1.07894 10
 10 11 1 10.3172 1.19881 9
 10 11 1 8.42572 1.65758 3
 11 -11 1 0.40153 0.47556 8
 11 -11 1 -0.016 0.29408 10
 11 -11 1 0.59144 0.50449 12
 11 11 1 0.67551 0.38406 10
 11 11 1 0.12014 0.53367 7
 11 11 1 -0.7207 0.55663 11
 11 11 1 0.44537 0.56134 9
 11 -12 -1 11.2876 0.97726 8
 11 -12 -1 10.479 0.96285 12
 11 -12 -1 9.13423 0.77299 10
 11 12 -1 8.66225 1.0002 11
 11 12 -1 8.85941 1.03942 9
 11 12 -1 9.08995 0.93753 7
 11 12 -1 9.18557 0.85831 10
 10 -12 -1 120.968 4.82029 5
 10 -12 -1 118.748 4.28065 10
 10 -12 -1 119.672 4.54707 12
 10 -12 -1 116.943 4.3615 8
 10 -12 -1 108.499 4.47981 18
 10 -12 -1 111.202 4.54185 6
 10 12 -1 120.447 4.67139 11
 10 12 -1 114.276 4.83023 3
 10 12 -1 115.249 4.27523 10
 10 12 -1 113.317 4.85331 4
 10 12 -1 113.61 4.6988 9
 10 12 -1 120.941 4.62079 7
 9 -12 -1 46.18 2.16566 10
 9 -12 -1 44.1247 2.97282 17
 9 -12 -1 42.224 2.39819 18
 9 -12 -1 45.9258 2.49544 6
 9 -12 -1 44.4863 2.71922 5
 9 -12 -1 45.776 2.46578 12
 9 -12 -1 46.1393 2.28046 8
 9 12 -1 45.1894 2.17014 10
 9 12 -1 45.0952 2.8628 4
 9 12 -1 47.0159 2.5229 7
 9 12 -1 44.8246 3.49194 17
 9 12 -1 47.0014 2.79223 9
 9 12 -1 47.3564 2.77471 3
 9 12 -1 46.0762 2.6209 11
 8 -12 -1 338.018 11.9142 10
 8 -12 -1 349.332 12.1247 12
 8 -12 -1 345.445 12.4672 5
 8 -12 -1 359.151 12.2978 6
 8 -12 -1 349.826 12.2068 18
 8 -12 -1 357.907 12.9706 17
 8 -12 -1 353.908 11.9738 8
 8 12 -1 350.469 12.6244 4
 8 12 -1 341.638 11.8686 10
 8 12 -1 364.29 13.7894 17
 8 12 -1 342.794 12.2064 11
 8 12 -1 345.78 12.3542 9
 8 12 -1 354.364 12.5109 3
 8 12 -1 344.855 12.1472 7
 7 -12 -1 373.065 13.096 8
 7 -12 -1 394.125 13.2985 12
 7 -12 -1 347.308 14.5094 16
 7 -12 -1 404.039 14.1769 17
 7 -12 -1 391.988 13.3599 18
 7 -12 -1 393.704 13.1181 10
 7 -12 -1 389.565 13.4199 6
 7 -12 -1 397.345 13.6634 5
 7 12 -1 393.366 13.3023 7
 7 12 -1 386.595 13.4966 9
 7 12 -1 380.185 13.0315 10
 7 12 -1 335.455 14.3735 16
 7 12 -1 394.612 13.6209 3
 7 12 -1 408.104 15.0985 17
 7 12 -1 395.706 13.4089 11
 7 12 -1 397.529 13.786 4
 6 -12 -1 6.12225 1.002 12
 6 -12 -1 8.57689 1.48484 17
 6 -12 -1 5.34898 1.1569 5
 6 -12 -1 7.68628 1.04787 18
 6 -12 -1 2.87716 1.33152 16
 6 -12 -1 8.14787 1.08835 6
 6 12 -1 4.40202 1.74868 17
 6 12 -1 7.83006 1.1434 11
 6 12 -1 4.78674 1.09015 3
 6 12 -1 6.11618 1.2373 4
 6 12 -1 4.65754 1.65884 16
 5 -12 -1 365.711 12.4499 18
 5 -12 -1 360.454 12.7069 5
 5 -12 -1 356.767 12.4914 6
 5 -12 -1 364.039 14.2245 16
 5 -12 -1 377.448 13.2658 17
 5 12 -1 358.155 14.5397 16
 5 12 -1 376.034 14.2272 17
 5 12 -1 364.711 12.8053 4
 5 12 -1 343.872 12.5683 3
 4 -12 -1 18.2817 2.45739 16
 4 -12 -1 18.748 1.57257 5
 4 12 -1 20.2365 2.93356 16
 4 12 -1 14.9086 1.45161 3
 -4 12 1 17.0701 1.49566 4
 4 12 -1 20.2492 2.6714 17
 4 12 -1 19.222 1.57324 4
 3 -12 -1 326.979 11.4975 5
 -3 12 1 329.1 11.4078 4
 3 12 -1 332.24 11.5588 4
 3 12 -1 338.164 13.6366 16
 2 -12 -1 104.827 4.23684 5
 -2 12 1 114.077 5.98442 14
 2 12 -1 110.278 4.76713 14
 2 12 -1 106.743 4.3426 4
 -2 12 1 108.841 4.28519 4
 -1 -12 1 713.565 24.5735 14
 -1 12 1 670.22 23.031 4
 1 12 -1 683.62 23.1019 4
 -1 12 1 701.236 24.9018 14
 1 12 -1 702.19 24.3572 14
 0 -12 1 432.494 15.7455 14
 0 12 1 422.577 14.5231 4
 0 12 -1 438.708 16.1298 14
 0 12 1 427.166 16.0552 14
 0 12 -1 420.279 14.5583 4
 -1 12 -1 792.559 27.1738 4
 1 12 1 829.071 28.332 14
 -1 12 -1 844.627 28.9614 14
 1 12 1 820.253 27.1979 4
 2 12 1 10.747 1.21279 4
 -2 12 -1 11.0429 1.17682 4
 3 -12 1 1166 38.9636 16
 -3 12 -1 1129.49 36.985 4
 3 12 1 1118.64 39.1776 16
 3 12 1 1087.89 37.0887 4
 4 -12 1 89.195 3.92707 5
 4 -12 1 94.112 3.83505 6
 4 -12 1 97.8489 5.37707 16
 4 -12 1 89.6599 3.75778 18
 4 12 1 93.7667 5.2423 17
 4 12 1 92.6134 4.03418 4
 4 12 1 88.759 5.60908 16
 4 12 1 87.7063 3.85411 3
 4 12 1 96.6254 5.37933 17
 5 -12 1 242.639 9.03863 17
 5 -12 1 217.386 9.69141 16
 5 -12 1 227.249 8.10945 18
 5 -12 1 218.038 7.959 12
 5 -12 1 226.722 8.2909 5
 5 -12 1 224.952 8.16425 6
 5 12 1 228.073 8.42384 4
 5 12 1 224.485 10.0787 16
 5 12 1 220.001 8.22939 3
 5 12 1 223.382 9.60291 17
 5 12 1 204.734 8.11185 11
 6 -12 1 23.1043 2.36877 17
 6 -12 1 20.3345 1.73794 9
 6 -12 1 21.7141 1.80047 6
 6 -12 1 18.9761 2.5691 16
 6 -12 1 19.7163 1.53644 8
 6 -12 1 22.5367 1.53504 10
 6 -12 1 16.4966 1.70201 4
 6 -12 1 22.1147 1.65447 12
 6 -12 1 22.0703 1.7496 18
 6 -12 1 21.167 1.87827 5
 6 12 1 21.1268 1.69959 7
 6 12 1 23.4146 2.05498 4
 6 12 1 22.4141 1.98648 3
 -6 12 -1 20.1881 1.63066 9
 6 12 1 21.7224 1.83827 9
 6 12 1 15.5636 2.41339 16
 6 12 1 20.3274 1.74853 11
 6 12 1 18.5395 1.48632 10
 6 12 1 19.84 2.65306 17
 7 -12 1 2.66889 0.94494 6
 7 -12 1 2.30847 0.87747 12
 7 -12 1 2.92179 1.28029 17
 7 -12 1 2.25952 1.01637 5
 7 -12 1 7.16522 1.24151 4
 7 -12 1 4.22999 0.98654 18
 7 -12 1 4.16999 0.84973 10
 7 -12 1 3.03278 0.82474 8
 7 12 1 1.63092 0.85652 7
 7 12 1 3.65446 1.09507 11
 7 12 1 3.43439 1.16137 9
 7 12 1 1.46978 1.04 3
 7 12 1 1.5048 0.69871 10
 7 12 1 3.32634 1.79226 17
 7 12 1 4.7995 1.29379 4
 8 -12 1 73.32 3.4997 18
 8 -12 1 79.7297 4.28584 17
 8 -12 1 78.5788 3.48595 12
 8 -12 1 73.7095 3.56242 6
 8 -12 1 79.7533 3.33346 8
 8 -12 1 79.9808 3.79483 5
 8 -12 1 77.4457 3.28768 10
 8 12 1 80.2219 3.53446 7
 8 12 1 79.3361 3.71445 9
 8 12 1 75.5071 3.78015 3
 8 12 1 80.5835 3.27334 10
 8 12 1 80.3255 3.95679 4
 8 12 1 75.115 4.76876 17
 8 12 1 85.1208 3.62828 11
 9 -12 1 96.1907 3.96327 12
 9 -12 1 95.7812 4.04907 6
 9 -12 1 97.4235 5.37838 17
 9 -12 1 95.0831 4.24656 5
 9 -12 1 95.5139 3.80459 8
 9 -12 1 99.5595 3.77303 10
 9 -12 1 96.5776 4.00208 18
 9 12 1 98.1049 4.30004 3
 9 12 1 95.5871 5.12018 17
 9 12 1 95.8538 3.7599 10
 9 12 1 100.624 4.09085 11
 9 12 1 97.9291 4.37824 4
 9 12 1 97.6493 4.05013 7
 9 12 1 102.613 4.20848 9
 10 -12 1 4.74162 0.68444 8
 10 -12 1 3.14346 0.5405 10
 10 -12 1 1.9368 0.66719 12
 10 12 1 3.0984 0.83336 11
 10 12 1 3.86734 0.61828 10
 10 12 1 3.18251 0.76918 7
 10 12 1 3.38908 0.82994 9
 11 -12 1 68.13 2.5289 10
 11 12 1 69.8431 2.59241 10
 11 12 1 72.2708 2.82316 7
 11 -13 -1 69.3232 2.51408 10
 11 -13 -1 66.0496 2.6935 12
 11 -13 -1 70.9684 2.5862 8
 11 13 -1 67.4494 2.7698 11
 11 13 -1 68.7746 2.57713 10
 11 13 -1 68.4628 2.73888 7
 11 13 -1 64.774 2.73257 9
 10 -13 -1 10.0808 1.023 12
 10 -13 -1 12.5987 0.96037 10
 10 -13 -1 10.4612 0.91236 8
 10 13 -1 12.3484 1.24314 11
 10 13 -1 12.0549 1.11767 7
 10 13 -1 10.255 1.80504 3
 10 13 -1 13.2447 1.08173 10
 10 13 -1 14.0058 1.28217 9
 9 -13 -1 176.648 6.11211 10
 9 -13 -1 171.121 6.61588 5
 9 -13 -1 175.564 6.34289 12
 9 -13 -1 170.446 6.13829 8
 9 -13 -1 171.865 7.03293 17
 9 -13 -1 165.765 6.30715 18
 9 -13 -1 165.676 6.36166 6
 9 13 -1 170.001 6.33582 7
 9 13 -1 170.334 7.54461 17
 9 13 -1 172.452 6.42111 11
 9 13 -1 172.214 6.51373 9
 9 13 -1 170.254 6.1031 10
 9 13 -1 166.363 6.67284 4
 9 13 -1 172.686 6.61649 3
 8 -13 -1 519.83 17.8669 6
 8 -13 -1 523.421 17.8071 18
 8 -13 -1 537.436 18.6773 17
 8 -13 -1 524.918 17.7588 12
 8 -13 -1 520.402 17.5698 10
 8 -13 -1 509.624 18.0661 5
 8 -13 -1 524.016 17.5956 8
 8 13 -1 514.452 18.1925 4
 8 13 -1 522.838 17.7664 7
 8 13 -1 530.459 18.091 3
 8 13 -1 540.516 17.5739 10
 8 13 -1 532.735 17.9913 9
 8 13 -1 531.562 19.4202 17
 8 13 -1 534.825 17.8759 11
 7 -13 -1 89.4217 3.88326 6
 7 -13 -1 86.3705 4.07445 5
 7 -13 -1 90.2771 3.81183 12
 7 -13 -1 91.314 3.81278 18
 7 -13 -1 85.643 3.56418 8
 7 -13 -1 90.4449 4.58014 17
 7 13 -1 84.6733 4.03734 3
 7 13 -1 92.5043 3.95104 11
 7 13 -1 92.2142 4.06454 9
 7 13 -1 89.4258 5.40539 17
 7 13 -1 84.12 3.76014 7
 7 13 -1 95.368 4.32496 4
 7 13 -1 84.8116 3.56424 10
 6 -13 -1 586.164 20.4541 8
 6 -13 -1 608.342 20.7416 6
 6 -13 -1 588.363 22.3784 16
 6 -13 -1 604.249 20.5048 10
 6 -13 -1 643.94 21.0321 5
 6 -13 -1 660.416 21.6997 17
 6 -13 -1 617.716 20.6535 12
 6 -13 -1 620.048 20.6893 18
 6 13 -1 634.508 22.6258 17
 6 13 -1 608.445 20.4789 10
 6 13 -1 587.609 22.6401 16
 6 13 -1 632.386 20.8898 9
 6 13 -1 584.442 20.5845 7
 6 13 -1 631.25 20.7485 11
 6 13 -1 665.089 21.2019 4
 6 13 -1 607.647 20.8958 3
 5 -13 -1 37.7711 2.00644 18
 5 -13 -1 40.6151 2.09988 12
 5 -13 -1 35.3119 3.35474 16
 5 -13 -1 34.7065 2.26796 5
 5 -13 -1 35.2172 2.01013 6
 5 13 -1 33.6889 2.12467 11
 5 13 -1 35.4308 3.6944 16
 5 13 -1 38.1583 3.53739 17
 5 13 -1 35.0938 2.42762 4
 5 13 -1 35.174 2.22903 3
 4 -13 -1 411.377 15.8403 16
 4 -13 -1 411.137 14.1129 5
 4 13 -1 398.116 16.2659 16
 4 13 -1 413.738 14.1751 4
 -4 13 1 403.788 13.957 4
 3 -13 -1 226.063 8.23232 5
 3 13 -1 230.981 8.35174 4
 -3 13 1 228.669 8.20256 4
 3 13 -1 229.04 10.4861 16
 -2 13 1 379.104 15.2566 14
 2 13 -1 392.18 13.3446 4
 -2 13 1 387.927 13.2574 4
 -1 -13 1 303.356 12.0688 14
 -1 13 1 312.972 12.5126 14
 1 13 -1 301.576 11.8406 14
 -1 13 1 302.798 10.6325 4
 1 13 -1 305.451 10.6961 4
 0 13 1 571.691 19.168 4
 0 13 -1 546.225 19.1701 4
 0 13 -1 579.998 20.9016 14
 0 13 1 584.149 21.007 14
 1 13 1 1.24156 1.33751 14
 1 13 1 0.75903 0.69939 4
 -1 13 -1 1.1918 0.79051 4
 -1 13 -1 -0.3926 1.10085 14
 -2 13 -1 1548.05 50.4644 4
 2 13 1 1538.04 50.5145 4
 3 13 1 30.0036 3.45387 16
 3 13 1 27.8647 1.94085 4
 -3 13 -1 24.5079 1.91016 4
 4 -13 1 527.395 20.1818 16
 4 -13 1 526.516 18.1777 18
 4 -13 1 516.01 18.2215 6
 4 -13 1 549.467 18.4202 5
 4 13 1 544.697 20.6959 16
 4 13 1 570.048 18.5697 4
 -4 13 -1 554.912 18.3498 4
 5 -13 1 67.4026 3.31007 5
 5 -13 1 71.4592 4.66875 16
 5 -13 1 68.9892 3.04119 12
 5 -13 1 65.879 3.07186 9
 5 -13 1 65.6486 2.91595 8
 5 -13 1 66.9761 3.16452 6
 5 -13 1 67.9144 3.11331 18
 5 -13 1 75.8356 3.47843 10
 5 13 1 66.8395 3.26882 3
 -5 13 -1 71.6707 3.33564 4
 5 13 1 65.84 2.93876 10
 -5 13 -1 62.952 2.96848 9
 5 13 1 66.6331 3.10893 11
 5 13 1 67.9325 4.91172 16
 5 13 1 67.4075 4.74138 17
 5 13 1 69.1502 3.24751 9
 5 13 1 73.851 3.5019 4
 6 -13 1 334.875 11.993 8
 6 -13 1 348.994 12.2347 18
 6 -13 1 351.5 12.3114 6
 6 -13 1 342.36 12.4415 5
 6 -13 1 350.978 12.049 10
 6 -13 1 346.588 12.1876 9
 6 -13 1 340.761 12.1128 12
 6 -13 1 375.558 13.3026 17
 6 13 1 354.864 12.2133 11
 6 13 1 342.83 11.9793 10
 6 13 1 349.332 12.1245 7
 -6 13 -1 348.105 12.0653 9
 6 13 1 363.225 14.1012 17
 6 13 1 346.618 12.3334 9
 6 13 1 356.974 12.4462 3
 6 13 1 371.507 12.6869 4
 -6 13 -1 354.689 12.3142 4
 7 -13 1 32.3348 2.30205 5
 7 -13 1 31.492 2.13211 18
 7 -13 1 31.5812 2.78128 17
 7 -13 1 31.3609 1.93303 8
 7 -13 1 33.3696 2.06575 12
 7 -13 1 28.892 1.8303 10
 7 -13 1 31.6079 2.17526 6
 7 13 1 31.4534 3.45186 17
 7 13 1 33.5048 2.51586 4
 -7 13 -1 32.083 2.23576 4
 7 13 1 31.6085 2.18907 11
 7 13 1 28.922 2.06866 7
 7 13 1 30.3999 2.35944 3
 7 13 1 35.5384 1.94366 10
 7 13 1 36.0546 2.36487 9
 8 -13 1 214.741 7.85184 18
 8 -13 1 220.297 7.65976 10
 8 -13 1 213.244 8.06808 5
 8 -13 1 217.323 7.65503 8
 8 -13 1 215.101 7.77378 12
 8 -13 1 214.258 8.68522 17
 8 -13 1 213.475 7.90981 6
 8 13 1 231.792 8.0563 9
 8 13 1 220.267 8.2411 4
 8 13 1 216.991 7.63754 10
 8 13 1 222.916 7.91099 11
 8 13 1 211.508 8.09783 3
 8 13 1 217.088 7.82917 7
 8 13 1 207.606 9.20021 17
 9 -13 1 5.79712 0.84301 6
 9 -13 1 4.73867 0.80993 18
 9 -13 1 5.71006 0.72554 10
 9 -13 1 3.83893 0.88511 5
 9 -13 1 5.65252 0.91062 12
 9 -13 1 4.00932 0.71563 8
 9 13 1 4.63722 0.99948 9
 9 13 1 4.45408 0.73155 10
 9 13 1 4.51079 0.98018 3
 9 13 1 6.18215 1.24198 4
 9 13 1 4.53518 0.86277 7
 9 13 1 5.88814 0.9931 11
 10 -13 1 98.468 3.67643 10
 10 -13 1 99.4716 3.71632 8
 10 -13 1 101.037 3.82468 12
 10 13 1 107.715 3.98366 9
 10 13 1 102.975 3.75084 10
 10 13 1 103.94 3.75213 10
 10 13 1 103.438 3.90475 7
 10 13 1 105.805 3.94488 11
 11 14 -1 79.8108 3.11203 7
 11 14 -1 61.132 2.80553 10
 10 -14 -1 138.389 4.85698 8
 10 -14 -1 139.189 4.82111 10
 10 -14 -1 138.744 4.9942 12
 10 14 -1 135.479 4.87571 10
 10 14 -1 136.458 5.10405 9
 10 14 -1 136.851 5.09858 11
 10 14 -1 136.665 5.02055 7
 9 -14 -1 258.838 9.44237 18
 9 -14 -1 262.701 9.28668 8
 9 -14 -1 277.031 9.29185 10
 9 -14 -1 262.805 9.69188 5
 9 -14 -1 278.553 9.45899 12
 9 -14 -1 257.545 9.48722 6
 9 14 -1 287.346 9.52587 7
 9 14 -1 281.464 9.57492 11
 9 14 -1 280.9 9.33711 10
 9 14 -1 276.992 9.74975 3
 9 14 -1 274.381 9.64524 9
 9 14 -1 270.876 9.80548 4
 8 -14 -1 292.763 10.2202 8
 8 -14 -1 297.739 10.2152 10
 8 -14 -1 296.995 10.4806 6
 8 -14 -1 291.275 10.4038 18
 8 -14 -1 291.766 10.6683 5
 8 -14 -1 302.491 10.3995 12
 8 -14 -1 296.339 11.2842 17
 8 14 -1 291.183 10.6702 3
 8 14 -1 301.86 10.842 4
 8 14 -1 303.953 10.2521 10
 8 14 -1 299.944 10.6011 9
 8 14 -1 310.347 10.5172 11
 8 14 -1 298.39 11.955 17
 8 14 -1 304.475 10.4169 7
 7 -14 -1 810.845 27.0533 8
 7 -14 -1 819.877 27.3267 6
 7 -14 -1 826.866 27.573 5
 7 -14 -1 832.669 27.275 18
 7 -14 -1 819.57 27.081 10
 7 -14 -1 835.157 27.2454 12
 7 14 -1 800.59 27.2105 7
 7 14 -1 815.44 27.0817 10
 7 14 -1 828.3 27.4399 9
 7 14 -1 831.131 27.3344 11
 7 14 -1 830.061 27.6927 4
 7 14 -1 815.331 29.0862 17
 7 14 -1 822.549 27.5346 3
 6 -14 -1 229.822 8.22929 12
 6 -14 -1 232.782 8.09477 10
 6 -14 -1 228.534 8.53843 5
 6 -14 -1 221.559 8.01305 8
 6 -14 -1 226.191 8.27988 6
 6 -14 -1 232.862 8.24155 18
 6 14 -1 224.192 8.1924 7
 6 14 -1 234.462 8.3408 11
 6 14 -1 242.748 8.73949 4
 6 14 -1 218.039 8.08146 10
 6 14 -1 248.79 10.3081 17
 6 14 -1 225.908 8.47066 3
 6 14 -1 234.113 8.47763 9
 5 -14 -1 591.317 19.816 12
 5 -14 -1 599.357 20.1476 5
 5 -14 -1 571.193 21.924 16
 5 14 -1 597.384 20.0423 3
 5 14 -1 618.251 20.2982 4
 5 14 -1 581.543 19.7253 10
 5 14 -1 581.488 19.8767 11
 5 14 -1 602.077 20.0147 9
 4 -14 -1 50.7869 2.45974 12
 4 -14 -1 52.6443 2.66861 5
 4 14 -1 56.7322 4.58822 16
 -4 14 1 52.0415 2.6449 4
 4 14 -1 53.0098 2.81529 4
 4 14 -1 48.0918 2.53834 11
 3 -14 -1 101.546 4.23505 5
 -3 14 1 104.956 4.30012 4
 3 14 -1 101.834 4.35157 4
 -2 14 1 151.259 5.94688 4
 2 14 -1 162.192 6.04904 4
 -1 14 1 224.75 8.2027 4
 1 14 -1 230.178 8.29074 4
 0 14 -1 50.2608 2.64095 4
 0 14 1 44.8071 2.42234 4
 -1 14 -1 783.573 25.7309 4
 1 14 1 756.314 25.6554 4
 2 14 1 5.00835 1.04553 4
 -2 14 -1 9.66345 1.27869 4
 -3 14 -1 698.31 23.8601 4
 3 14 1 727.232 23.9974 4
 4 -14 1 206.924 9.5112 16
 4 -14 1 198.83 7.50014 9
 4 14 1 215.507 10.0455 16
 -4 14 -1 200.464 7.47127 9
 4 14 1 198.039 7.46285 11
 4 14 1 211.42 7.65743 9
 4 14 1 222.936 7.92939 4
 -4 14 -1 212.304 7.7035 4
 5 -14 1 1017.39 33.0259 5
 5 -14 1 1006.28 32.8493 6
 5 -14 1 979.328 32.5671 8
 5 -14 1 1005.32 32.6969 12
 5 -14 1 941.553 32.6962 9
 5 -14 1 990.443 32.7677 18
 -5 14 -1 1001.3 32.911 4
 5 14 1 1048.09 33.2052 4
 5 14 1 1007.45 32.9118 9
 5 14 1 981.208 32.7469 11
 -5 14 -1 949.463 32.6509 9
 6 -14 1 102.524 4.44407 5
 6 -14 1 103.239 4.94112 9
 6 -14 1 101.831 4.0454 8
 6 -14 1 104.036 4.25786 18
 6 -14 1 100.285 4.1602 12
 6 -14 1 103.659 4.30996 6
 -6 14 -1 105.242 4.42536 4
 6 14 1 111.294 4.66149 4
 6 14 1 106.879 5.99346 17
 -6 14 -1 104.257 4.16357 9
 6 14 1 99.3051 4.33023 9
 6 14 1 98.9887 4.05589 10
 6 14 1 104.428 4.43295 3
 6 14 1 104.777 4.26996 11
 6 14 1 97.4801 4.10806 7
 7 -14 1 593.091 19.9658 8
 7 -14 1 603.072 20.2552 6
 7 -14 1 599.826 20.3911 5
 7 -14 1 603.615 20.0898 12
 7 -14 1 602.633 21.1672 17
 7 -14 1 590.293 20.1672 18
 7 14 1 597.32 20.0879 7
 7 14 1 587.667 19.9751 10
 7 14 1 605.248 20.1846 11
 7 14 1 615.47 20.5848 4
 7 14 1 580.877 21.8118 17
 7 14 1 622.326 20.3251 9
 -7 14 -1 606.893 20.2553 4
 7 14 1 608.383 20.3985 3
 8 -14 1 16.0717 1.31817 8
 8 -14 1 15.5662 1.21718 10
 8 -14 1 11.8223 1.31107 5
 8 -14 1 15.4769 1.4678 6
 8 -14 1 16.7258 1.45937 18
 8 -14 1 12.428 1.19662 12
 8 14 1 18.8614 1.6985 4
 8 14 1 13.4186 1.27928 11
 8 14 1 12.5023 1.28925 9
 8 14 1 16.1792 1.26427 10
 8 14 1 16.3113 1.52159 3
 8 14 1 15.7456 1.29215 7
 9 -14 1 334.055 11.0732 10
 9 -14 1 323.737 11.1649 12
 9 -14 1 326.879 11.0696 8
 9 14 1 335.177 11.2832 11
 9 14 1 327.674 11.1954 7
 9 14 1 337.325 11.1287 10
 9 14 1 325.411 11.3276 9
 10 -14 1 15.951 0.8784 10
 10 -14 1 17.634 0.97885 8
 10 14 1 17.0154 1.12365 7
 10 14 1 17.3839 0.97988 10
 10 14 1 17.0339 1.1999 9
 10 14 1 16.9047 1.15689 11
 10 -15 -1 99.3417 3.4672 10
 10 -15 -1 96.7632 3.59004 12
 10 -15 -1 97.746 3.49338 8
 10 15 -1 98.862 3.71358 11
 10 15 -1 98.5036 3.64131 7
 10 15 -1 95.8356 3.66436 9
 10 15 -1 97.5116 3.5566 10
 9 -15 -1 257.716 8.96717 12
 9 -15 -1 252.702 8.81798 8
 9 -15 -1 260.264 8.82032 10
 9 15 -1 264.006 8.89836 10
 9 15 -1 271.212 9.14458 9
 9 15 -1 258.58 8.99515 7
 9 15 -1 259.667 9.0575 11
 8 -15 -1 344.34 12.0985 6
 8 -15 -1 351.321 12.3307 5
 8 -15 -1 348.707 12.0557 18
 8 -15 -1 351.528 11.8936 10
 8 -15 -1 344.731 12.0412 12
 8 -15 -1 350.193 11.8835 8
 8 15 -1 358.476 12.0704 7
 8 15 -1 341.299 12.2912 3
 8 15 -1 361.542 12.462 4
 8 15 -1 353.247 11.9539 10
 8 15 -1 345.099 13.7388 17
 8 15 -1 368.914 12.2712 9
 8 15 -1 371.806 12.189 11
 7 -15 -1 105.45 4.43239 6
 7 -15 -1 114.984 4.25121 10
 7 -15 -1 112.91 4.41765 12
 7 -15 -1 114.206 4.70487 5
 7 -15 -1 110.269 4.40376 18
 7 -15 -1 109.514 4.22444 8
 7 15 -1 111.211 4.52103 11
 7 15 -1 113.019 4.65706 9
 7 15 -1 113.588 4.42505 7
 7 15 -1 116.822 6.10888 17
 7 15 -1 117.542 4.89747 4
 7 15 -1 107.751 4.64411 3
 6 -15 -1 579.654 19.4379 5
 6 -15 -1 566.005 19.1039 12
 6 15 -1 543.281 19.0618 7
 6 15 -1 582.493 19.2222 11
 6 15 -1 577.606 21.205 17
 6 15 -1 556.981 19.0144 10
 6 15 -1 593.982 19.5972 4
 6 15 -1 592.879 19.3639 9
 6 15 -1 546.073 19.3226 3
 5 -15 -1 57.289 2.63917 12
 5 -15 -1 51.8564 2.83295 5
 5 15 -1 51.5829 2.81144 9
 5 15 -1 56.886 3.08191 4
 4 -15 -1 537.487 18.0738 12
 4 -15 -1 551.305 18.3289 5
 4 15 -1 529.441 18.108 11
 4 15 -1 536.668 18.2254 9
 -4 15 1 538.705 18.267 4
 4 15 -1 551.575 18.4797 4
 4 15 -1 524.56 20.8796 16
 3 15 -1 10.1834 1.17027 11
 3 15 -1 11.8445 1.41657 4
 -3 15 1 8.34055 1.27949 4
 3 15 -1 7.56763 1.08827 9
 2 15 -1 1216.25 39.7677 11
 -2 15 1 1195.06 39.8467 4
 2 15 -1 1223.06 39.9627 4
 -1 15 1 273.773 9.81432 4
 1 15 -1 277.55 9.89641 4
 0 15 1 1072.39 35.4163 4
 0 15 -1 1072.17 35.4649 4
 -1 15 -1 62.0581 3.23378 4
 1 15 1 67.9612 3.23273 4
 -2 15 -1 1250.42 42.6344 9
 -2 15 -1 1282.95 42.7758 4
 2 15 1 1357.44 42.7231 9
 2 15 1 1306.06 42.7713 4
 3 15 1 20.1038 1.72974 9
 -3 15 -1 17.9611 1.75382 4
 -3 15 -1 13.1954 1.28177 9
 3 15 1 17.61 1.70346 4
 4 -15 1 429.36 15.2873 9
 -4 15 -1 467.195 15.6203 4
 4 15 1 444.183 15.3041 11
 4 15 1 446.201 15.4442 9
 -4 15 -1 447.609 15.33 9
 4 15 1 480.11 15.7669 4
 5 -15 1 108.292 4.43643 9
 5 15 1 113.035 4.50314 11
 5 15 1 123.047 4.96374 4
 -5 15 -1 115.709 4.74997 4
 -5 15 -1 110.327 4.46722 9
 5 15 1 108.551 4.60755 9
 6 -15 1 241.299 8.5852 6
 6 -15 1 248.296 8.34313 8
 6 -15 1 236.163 8.41973 12
 6 -15 1 239.41 8.51715 18
 6 -15 1 243.39 8.73225 5
 6 15 1 239.462 8.90647 4
 6 15 1 220.98 9.04131 7
 6 15 1 245.725 8.68586 9
 6 15 1 240.604 8.38751 10
 6 15 1 249.784 8.55384 11
 -6 15 -1 206.402 8.99312 9
 -6 15 -1 249.649 8.73733 4
 7 -15 1 101.447 4.12987 6
 7 -15 1 100.798 3.89278 8
 7 -15 1 99.1057 4.22815 5
 7 -15 1 104.749 4.01975 12
 7 -15 1 98.4875 4.05527 18
 7 15 1 105.066 4.27899 9
 7 15 1 98.4325 4.00177 7
 7 15 1 100.947 5.56633 17
 7 15 1 99.19 4.25635 3
 7 15 1 105.576 4.48846 4
 7 15 1 98.3013 3.94633 10
 7 15 1 104.864 4.13477 11
 -7 15 -1 101.496 4.22758 4
 8 -15 1 206.566 7.32967 8
 8 -15 1 212.281 7.35023 10
 8 -15 1 210.479 7.426 12
 8 15 1 217.036 7.47666 7
 8 15 1 216.1 7.4258 10
 8 15 1 217.266 7.57183 11
 8 15 1 216.915 7.64008 9
 8 15 1 205.266 7.85838 4
 9 -15 1 80.3354 2.99848 10
 9 -15 1 80.3264 3.0204 8
 9 -15 1 79.9894 3.10553 12
 9 15 1 80.9208 3.15192 7
 9 15 1 80.9288 3.21168 11
 9 15 1 84.7251 3.10649 10
 9 15 1 82.6483 3.25942 9
 9 -16 -1 276.096 9.214 8
 9 -16 -1 271.758 9.199 10
 9 -16 -1 271.717 9.29673 12
 9 16 -1 281.653 9.30878 10
 9 16 -1 269.847 9.32206 7
 9 16 -1 271.219 9.45273 9
 9 16 -1 285.326 9.4292 11
 8 -16 -1 245.071 8.48937 8
 8 -16 -1 256.003 9.07602 5
 8 -16 -1 247.886 8.62808 12
 8 16 -1 250.701 8.83238 9
 8 16 -1 248.705 8.99822 4
 8 16 -1 243.124 8.64019 7
 8 16 -1 263.444 8.77876 11
 8 16 -1 246.983 8.59196 10
 7 -16 -1 570.436 19.7324 5
 7 -16 -1 593.776 19.4969 12
 7 16 -1 558.569 19.7038 3
 7 16 -1 604.69 19.7302 9
 7 16 -1 580.66 21.225 17
 7 16 -1 611.2 19.9503 4
 7 16 -1 575.029 19.4864 7
 7 16 -1 606.544 19.6286 11
 7 16 -1 577.06 19.4453 10
 6 -16 -1 509.442 17.3665 5
 6 -16 -1 504.651 17.0795 12
 6 16 -1 499.329 17.1961 11
 6 16 -1 517.588 17.329 9
 6 16 -1 519.55 17.5449 4
 5 -16 -1 509.911 16.5843 12
 5 -16 -1 496.737 16.8402 5
 5 16 -1 509.702 17.0547 4
 5 16 -1 475.095 16.6613 11
 5 16 -1 477.98 16.7624 9
 -4 16 1 157.854 6.00765 4
 4 16 -1 153.978 5.8547 11
 4 16 -1 155.954 5.96308 9
 4 16 -1 156.05 6.16626 4
 3 16 -1 201.226 7.48782 11
 -3 16 1 209.929 7.72132 4
 3 16 -1 207.463 7.65389 9
 3 16 -1 220.383 7.89388 4
 -2 16 1 239.009 8.59313 4
 2 16 -1 244.488 8.68385 4
 2 16 -1 230.854 8.4312 9
 2 16 -1 228.407 8.29858 11
 -1 16 1 232.237 8.42731 4
 -1 16 1 223.292 8.21349 9
 1 16 -1 229.447 8.29983 9
 1 16 -1 241.118 8.57328 4
 0 16 -1 62.5482 3.17208 4
 0 16 1 57.7 2.91876 9
 0 16 -1 67.4412 3.08116 9
 0 16 1 69.8724 3.227 4
 -1 16 -1 362.599 12.4331 4
 1 16 1 344.493 12.1489 9
 1 16 1 359.632 12.4062 4
 -1 16 -1 345.998 12.1927 9
 2 16 1 393.557 13.7825 9
 2 16 1 414.18 14.0331 4
 -2 16 -1 399.621 13.9969 4
 -2 16 -1 403.604 13.7961 9
 -3 16 -1 437.598 14.9652 4
 3 16 1 442.618 15.0283 4
 -3 16 -1 417.808 14.6753 9
 3 16 1 427.637 14.7444 9
 4 16 1 48.3337 2.36891 11
 4 16 1 46.4542 2.54699 9
 -4 16 -1 40.6373 2.3609 9
 -4 16 -1 42.5445 2.66682 4
 4 16 1 48.4421 2.77596 4
 5 16 1 902.827 29.1202 9
 -5 16 -1 846.154 28.9296 9
 5 16 1 887.705 29.3506 4
 5 16 1 866.619 28.9459 11
 -5 16 -1 885.319 29.2137 4
 6 -16 1 35.0144 2.08119 8
 6 16 1 41.6176 2.24069 11
 6 16 1 44.0252 2.40947 9
 -6 16 -1 40.7295 2.42944 4
 6 16 1 39.0389 2.51706 4
 7 -16 1 698.308 22.9585 12
 7 -16 1 708.225 22.8918 8
 7 -16 1 683.018 23.0827 6
 7 -16 1 684.884 23.0349 18
 7 16 1 685.513 23.1625 9
 7 16 1 688.993 22.9627 7
 7 16 1 701.78 22.9773 10
 7 16 1 709.192 23.3825 4
 7 16 1 713.639 23.0932 11
 8 -16 1 13.4604 1.07485 12
 8 -16 1 12.7992 0.94094 8
 8 16 1 10.4829 1.03538 9
 8 16 1 14.752 1.12708 10
 8 16 1 12.7987 1.13581 7
 8 16 1 10.4487 0.99299 11
 9 -16 1 168.701 5.73709 8
 9 16 1 169.688 5.89893 9
 9 17 -1 115.072 4.03794 11
 9 17 -1 101.778 4.22167 7
 9 17 -1 115.728 4.07103 9
 8 -17 -1 109.975 3.95193 12
 8 17 -1 111.362 3.97794 10
 8 17 -1 104.873 3.96514 7
 8 17 -1 106.545 4.08651 11
 8 17 -1 107.148 4.16105 9
 -8 17 1 104.067 4.16911 12
 7 -17 -1 139.386 5.02554 12
 7 -17 -1 130.823 5.2081 5
 7 17 -1 136.527 5.39329 4
 7 17 -1 141.212 5.17561 11
 7 17 -1 143.038 5.29845 9
 6 -17 -1 172.307 6.42596 5
 6 -17 -1 172.68 6.17009 12
 6 17 -1 167.218 6.57955 4
 6 17 -1 168.892 6.31484 11
 6 17 -1 179.005 6.44334 9
 5 17 -1 52.2788 2.70619 9
 5 17 -1 53.9753 2.62672 11
 5 17 -1 53.2938 2.92855 4
 4 17 -1 485.453 16.5055 4
 4 17 -1 471.171 16.1364 11
 4 17 -1 478.829 16.2654 9
 3 17 -1 3.3663 0.85636 11
 -3 17 1 2.97531 0.99775 4
 3 17 -1 3.43043 0.96539 9
 3 17 -1 5.0832 1.1621 4
 2 17 -1 255.666 9.04933 4
 2 17 -1 246.344 8.79032 9
 -2 17 1 243.592 8.86737 4
 2 17 -1 236.561 8.58745 11
 -1 17 1 2.74912 1.05359 4
 1 17 -1 1.31014 0.84467 9
 -1 17 1 0.31503 0.76846 9
 1 17 -1 1.53003 0.96622 4
 0 17 -1 947.99 31.0235 4
 0 17 1 918.017 30.7181 9
 0 17 -1 920.73 30.7657 9
 0 17 1 940.665 30.9598 4
 -1 17 -1 164.315 6.29979 4
 1 17 1 160.36 6.25458 4
 1 17 1 157.456 6.04227 9
 -1 17 -1 163.868 6.10299 9
 2 17 1 428.263 14.389 4
 -2 17 -1 395.797 14.0588 9
 -2 17 -1 412.572 14.3245 4
 2 17 1 415.095 14.1354 9
 -3 17 -1 22.2257 2.01063 4
 -3 17 -1 23.8789 1.87138 9
 3 17 1 23.2938 1.89029 9
 3 17 1 25.3644 2.07901 4
 -4 17 -1 360.608 12.4314 4
 4 17 1 356.799 12.3001 9
 -4 17 -1 348.461 12.1798 9
 4 17 1 359.613 12.521 4
 4 17 1 350.823 12.1253 11
 -5 17 -1 87.2546 3.62513 9
 5 17 1 86.7752 3.60648 11
 5 17 1 86.9388 3.92432 4
 5 17 1 89.1855 3.77172 9
 -5 17 -1 88.559 3.89783 4
 6 17 1 125.706 4.72086 11
 6 17 1 129.534 4.85756 9
 6 17 1 126.743 5.02041 4
 -6 17 -1 115.273 4.84048 4
 7 -17 1 171.316 5.93498 8
 7 17 1 159.871 5.77736 11
 7 17 1 153.105 5.86713 9
 8 -17 1 179.102 6.17001 8
 8 17 1 188.875 6.42568 9
 8 17 1 181.209 6.32476 11
 8 18 -1 38.323 1.75571 11
 8 18 -1 37.5533 1.84794 9
 7 -18 -1 93.4229 3.51098 12
 -7 18 1 91.796 3.70272 12
 7 18 -1 98.857 3.72101 11
 7 18 -1 98.1797 3.78647 9
 6 18 -1 3.68589 0.9801 4
 6 18 -1 3.64026 0.78931 11
 6 18 -1 5.01386 0.94176 9
 5 18 -1 316.912 11.2542 4
 5 18 -1 318.813 10.9827 11
 5 18 -1 323.258 11.0929 9
 4 18 -1 108.271 4.35361 9
 4 18 -1 106.726 4.23062 11
 4 18 -1 106.419 4.4837 4
 3 18 -1 178.229 6.62258 9
 -3 18 1 173.177 6.6109 4
 3 18 -1 180.381 6.82718 4
 3 18 -1 179.435 6.47786 11
 -2 18 1 5.25075 1.15131 4
 2 18 -1 5.35792 1.21697 4
 2 18 -1 3.32475 0.91747 9
 1 18 -1 514.527 17.2777 9
 1 18 -1 514.572 17.4856 4
 -1 18 1 515.649 17.396 4
 -1 18 1 500.665 17.1561 9
 0 18 -1 36.5727 2.402 4
 0 18 1 38.0018 2.13945 9
 0 18 -1 34.8321 2.19109 9
 0 18 1 34.4488 2.33791 4
 -1 18 -1 407.174 13.695 9
 -1 18 -1 397.832 13.8866 4
 1 18 1 396.773 13.6815 9
 -2 18 -1 2.1166 1.10337 4
 -2 18 -1 1.59472 0.83252 9
 2 18 1 2.94259 0.94726 9
 2 18 1 3.45347 1.08579 4
 3 18 1 176.126 6.68931 9
 -3 18 -1 184.185 6.86356 4
 3 18 1 182.318 6.89096 4
 -3 18 -1 185.466 6.64512 9
 -4 18 -1 15.2801 1.51962 4
 4 18 1 19.2568 1.6583 9
 4 18 1 18.4328 1.68374 4
 -4 18 -1 18.7496 1.54349 9
 5 18 1 103.127 4.29184 4
 5 18 1 101.801 3.97211 11
 -5 18 -1 101.402 4.19007 4
 5 18 1 106.739 4.17445 9
 6 18 1 31.5525 1.68959 11
 6 18 1 30.8234 1.88397 9
 7 18 1 119.57 4.37401 9
 7 18 1 116.724 4.26053 11
 7 19 -1 8.04263 0.84098 9
 7 19 -1 8.85328 0.79722 11
 6 19 -1 75.2807 3.07702 11
 6 19 -1 80.3131 3.2074 9
 5 19 -1 5.29676 1.05508 4
 5 19 -1 5.98897 0.84022 11
 5 19 -1 5.32599 0.91719 9
 4 19 -1 81.7759 3.27935 11
 4 19 -1 76.9881 3.40791 9
 4 19 -1 81.0335 3.59692 4
 3 19 -1 41.4227 2.30191 9
 3 19 -1 39.324 2.08894 11
 3 19 -1 42.3772 2.43539 4
 2 19 -1 48.781 2.6231 4
 2 19 -1 47.254 2.4948 9
 -2 19 1 49.3163 2.53624 4
 -1 19 1 -0.2569 0.80397 4
 1 19 -1 -0.5622 0.8818 4
 1 19 -1 1.81319 0.87879 9
 -1 19 1 0.15015 0.68416 9
 0 19 1 105.736 4.28873 9
 0 19 -1 115.158 4.41379 9
 0 19 -1 106.914 4.5316 4
 0 19 1 110.45 4.47714 4
 -1 19 -1 27.0765 1.98598 4
 1 19 1 28.7261 1.82548 9
 -1 19 -1 27.8384 1.89131 9
 1 19 1 27.0335 1.95503 4
 -2 19 -1 9.86622 1.06396 9
 2 19 1 14.1282 1.4665 4
 2 19 1 14.0284 1.24829 9
 -2 19 -1 12.1801 1.36245 4
 3 19 1 3.11772 0.9491 4
 -3 19 -1 4.75818 1.0429 4
 3 19 1 3.48581 0.86689 9
 -3 19 -1 1.78937 0.71346 9
 -4 19 -1 72.7964 3.26041 4
 4 19 1 77.3082 3.36418 4
 4 19 1 74.6181 3.20755 9
 -4 19 -1 75.1069 3.07388 9
 5 19 1 1.93946 0.71986 9
 6 19 1 89.4885 3.71331 11
 6 19 1 100.405 3.6726 9
 7 19 1 1.41333 0.46819 9
 6 20 -1 6.30262 0.69953 9
 6 20 -1 7.19147 0.64849 11
 5 20 -1 1.11399 0.64848 9
 5 20 -1 1.11565 0.54141 11
 4 20 -1 1.79276 0.60019 11
 4 20 -1 1.28736 0.73284 9
 3 20 -1 52.3762 2.63588 4
 3 20 -1 56.4129 2.55788 9
 2 20 -1 8.31254 1.14904 4
 2 20 -1 6.87965 0.99205 9
 -2 20 1 8.41119 1.04246 4
 -1 20 1 23.0219 1.74169 9
 1 20 -1 27.2898 1.8474 4
 1 20 -1 25.1219 1.70484 9
 -1 20 1 23.8458 1.67243 4
 0 20 1 4.31135 0.90895 4
 0 20 -1 4.61441 0.88705 9
 0 20 -1 3.55393 0.97283 4
 0 20 1 2.99394 0.77328 9
 -1 20 -1 38.9579 2.09547 9
 1 20 1 37.0546 2.1834 4
 1 20 1 36.931 1.97491 9
 -1 20 -1 41.4652 2.24846 4
 -2 20 -1 31.7696 1.82664 9
 2 20 1 29.0857 1.9238 4
 -2 20 -1 33.4864 1.94604 4
 2 20 1 31.0951 1.85369 9
 -3 20 -1 18.8153 1.40754 9
 3 20 1 18.9912 1.49767 9
 4 20 1 16.9898 1.39921 9
 5 20 1 0.41515 0.58109 9
 6 20 1 0.05988 0.5486 9
 5 21 -1 29.3608 1.4761 9
 4 21 -1 3.77776 0.6762 9
 3 21 -1 7.03764 0.85675 9
 2 21 -1 20.6775 1.48269 9
 0 21 -1 25.8893 1.64132 9
 0 21 1 25.6208 1.52247 9
 1 21 1 9.63901 0.9025 9
 -1 21 -1 9.73093 0.92712 9
 -2 21 -1 0.73393 0.55837 9
 2 21 1 0.01345 0.53802 9
 3 21 1 1.71835 0.58773 9
 -3 21 -1 2.62596 0.56045 9
 4 21 1 1.224 0.48324 9
 3 22 -1 55.2332 2.25123 9
 2 22 -1 7.92133 0.76388 9
 1 22 -1 50.1926 2.10536 9
 0 22 -1 30.0796 1.52035 9
 1 22 1 51.9196 2.13982 9
 -1 22 -1 55.1855 2.18737 9
 2 22 1 0.09374 0.47878 9
 6 0 -2 1828.03 68.8714 1
 6 0 -2 2290.79 70.2194 2
 5 0 -2 253.676 10.3619 1
 5 0 -2 258.612 10.9224 2
 4 0 -2 4910.62 162.638 2
 4 0 -2 4098.41 158.477 16
 4 0 -2 5325.57 177.63 1
 3 0 -2 341.715 12.3955 2
 3 0 -2 319.726 11.8465 1
 2 0 -2 8575.75 314.427 1
 1 0 -2 5665.1 222.507 1
 -1 0 2 6511.44 266.932 2
 0 0 2 9999.99 394.738 2
 0 0 -2 9388.71 344.806 1
 1 0 2 1969.44 68.7485 14
 -1 0 -2 2196.56 69.6184 1
 2 0 2 90.8982 5.60167 2
 2 0 2 88.5267 3.55364 16
 -2 0 -2 92.4953 4.20408 1
 3 0 2 3366.78 104.904 16
 3 0 2 3316.36 102.457 13
 -3 0 -2 2754.15 105.495 1
 4 0 2 992.533 33.1227 13
 4 0 2 885.31 36.2117 2
 -4 0 -2 1087.83 34.5388 1
 4 0 2 1048.01 33.0024 16
 5 0 2 36.0073 2.02691 16
 5 0 2 36.9773 4.89839 2
 -5 0 -2 41.7292 3.25558 1
 5 0 2 36.1834 2.21082 13
 6 0 2 626.588 21.3219 13
 -6 0 -2 577.23 22.9247 1
 6 0 2 618.491 20.7484 4
 6 0 2 617.758 20.8598 5
 6 0 2 665.908 20.781 17
 6 0 2 628.942 20.7308 16
 7 0 2 2327.92 73.2016 17
 7 0 2 2181.11 73.2795 5
 7 0 2 2241.58 73.8375 13
 7 0 2 2247.2 73.1818 4
 8 0 2 568.548 19.5061 12
 8 0 2 597.951 19.7632 17
 8 0 2 580.467 19.8624 5
 8 0 2 576.927 19.6793 4
 9 0 2 897.691 30.2049 17
 9 0 2 907.734 30.0037 12
 9 0 2 942.901 30.2384 4
 9 0 2 906.536 29.9537 11
 9 0 2 895.482 30.3647 5
 9 0 2 893.448 29.9877 9
 9 0 2 893.672 29.5475 10
 10 0 2 190.431 7.46033 17
 10 0 2 195.866 7.73127 5
 10 0 2 201.741 7.34079 11
 10 0 2 212.555 7.61034 4
 10 0 2 202.219 7.41338 12
 10 0 2 207.308 7.39028 9
 10 0 2 199.288 6.93993 10
 11 0 2 36.1794 2.06549 9
 11 0 2 33.7301 2.94926 12
 11 0 2 33.6857 1.56342 10
 11 0 2 34.8216 2.15796 4
 12 0 2 403.181 13.2428 9
 12 0 2 386.09 12.9468 10
 7 -1 -2 151.051 8.66855 2
 7 1 -2 148.501 8.28197 1
 6 -1 -2 657.663 24.2123 2
 6 1 -2 648.798 23.5302 1
 6 1 -2 582.171 23.1229 2
 5 -1 -2 1939.99 61.8899 1
 5 -1 -2 1935.47 63.1731 2
 5 1 -2 1706.29 62.204 1
 4 -1 -2 1496.68 52.0263 2
 4 -1 -2 1803.37 51.0074 16
 4 -1 -2 1430.13 50.9022 1
 4 1 -2 1453.58 51.4464 1
 4 1 -2 1524.7 59.735 2
 3 -1 -2 1431.24 44.717 1
 3 -1 -2 1283.99 44.953 2
 3 1 -2 1207 43.4735 1
 2 -1 -2 129.326 5.06634 1
 -2 -1 2 152.853 6.3228 2
 2 -1 -2 146.911 5.93958 2
 2 1 -2 125.571 5.36322 1
 -1 -1 2 2053.93 74.459 2
 -1 -1 2 2074.71 71.0433 14
 1 -1 -2 2305.87 71.532 1
 -1 1 2 2099.56 74.4747 2
 1 1 -2 1879.6 71.6003 1
 -1 1 2 2473.38 72.2886 14
 0 -1 2 331.246 11.54 14
 0 -1 2 281.73 12.7126 2
 0 -1 -2 332.934 11.6999 1
 0 1 -2 361.58 11.7775 1
 0 1 2 351.432 12.787 2
 1 -1 2 3232.44 119.319 2
 -1 -1 -2 3205.32 115.312 1
 1 -1 2 3639.39 114.125 14
 1 1 2 3361.97 117.902 2
 1 1 2 3780.4 114.103 14
 -1 1 -2 3491.18 115.138 1
 2 -1 2 103.443 6.10827 2
 -2 -1 -2 96.6912 4.53806 1
 2 1 2 99.8017 5.61911 2
 2 1 2 100.491 3.86427 16
 -2 1 -2 100.096 4.41108 1
 3 -1 2 3189.6 109.431 13
 3 -1 2 3534.05 111.432 16
 3 1 2 3293.76 112.232 2
 3 1 2 3402.82 110.774 16
 -4 -1 -2 5.92547 1.57197 1
 4 -1 2 5.79585 2.23074 2
 4 -1 2 7.3148 1.02032 16
 4 -1 2 5.34509 0.93411 13
 4 1 2 4.54894 0.86957 13
 4 1 2 6.71811 2.02992 2
 -4 1 -2 5.40804 1.41459 1
 4 1 2 5.8499 0.84809 16
 -5 -1 -2 3544.33 111.819 1
 5 -1 2 3251.99 112.348 16
 5 -1 2 3313.78 109.925 13
 5 1 2 3136.2 109.813 13
 -5 1 -2 3673.57 111.54 1
 5 1 2 3399.21 112.649 16
 6 -1 2 404.823 13.3885 17
 6 -1 2 375.32 13.3494 4
 6 -1 2 391.994 13.3442 16
 6 -1 2 393.762 13.9603 13
 6 -1 2 380.61 13.467 5
 -6 -1 -2 392.754 15.8574 1
 6 1 2 395.552 13.4123 16
 6 1 2 381.565 13.37 4
 6 1 2 441.245 13.8428 5
 6 1 2 400.953 13.398 17
 6 1 2 365.715 13.8019 13
 -6 1 -2 393.556 15.53 1
 7 -1 2 1355.44 43.0825 17
 7 -1 2 1324.13 43.0433 4
 7 -1 2 1272.22 43.7089 13
 7 -1 2 1302.86 43.178 5
 7 1 2 1271.7 43.0626 3
 7 1 2 1353.79 43.1236 17
 7 1 2 1317.49 43.0689 4
 7 1 2 1297.51 43.1786 5
 8 -1 2 38.6836 3.03746 11
 8 -1 2 52.0049 3.25573 13
 8 -1 2 53.2903 2.7157 4
 8 -1 2 53.2998 2.7578 17
 8 -1 2 52.4316 2.82389 5
 8 -1 2 51.4225 2.54289 12
 8 1 2 54.0067 2.83068 17
 8 1 2 54.1744 2.82303 3
 8 1 2 52.7961 2.82661 5
 8 1 2 58.9499 2.6251 12
 8 1 2 55.8261 2.84103 4
 8 1 2 53.4358 3.35348 11
 9 -1 2 303.423 10.551 12
 9 -1 2 305.634 10.7511 4
 9 -1 2 293.585 10.0959 10
 9 -1 2 297.597 10.8817 5
 9 -1 2 298.236 10.4804 11
 9 -1 2 302.706 10.7598 17
 9 -1 2 289.731 10.5105 9
 9 1 2 305.579 10.7669 4
 9 1 2 296.947 10.5657 9
 9 1 2 302.446 10.9335 5
 9 1 2 297.621 10.1024 10
 9 1 2 301.179 10.8083 17
 9 1 2 299.548 10.5643 12
 9 1 2 299.033 10.5238 11
 10 -1 2 119.676 5.02657 17
 10 -1 2 129.636 5.02463 12
 10 -1 2 125.509 5.30474 5
 10 -1 2 125.094 4.5215 10
 10 -1 2 119.648 5.06821 4
 10 -1 2 130.528 4.90255 11
 10 -1 2 131.868 4.96333 9
 10 1 2 128.158 4.53569 10
 10 1 2 128.976 4.99853 9
 10 1 2 114.47 5.52279 5
 10 1 2 124.324 4.93553 11
 10 1 2 127.074 4.99707 12
 10 1 2 128.18 5.18477 4
 10 1 2 120.456 5.10308 17
 11 -1 2 140.043 4.93031 10
 11 -1 2 139.135 5.62466 5
 11 -1 2 150.109 5.37287 12
 11 -1 2 141.447 5.29235 9
 11 -1 2 138.771 5.46028 4
 11 1 2 140.723 4.93603 10
 11 1 2 131.362 5.43699 4
 11 1 2 138.193 5.26761 11
 11 1 2 140.232 5.32832 9
 12 -1 2 40.7191 1.62412 10
 12 1 2 41.4559 1.62395 10
 12 1 2 37.4026 1.99755 9
 9 -2 -2 153.425 5.35517 17
 8 -2 -2 46.408 2.20129 18
 8 -2 -2 45.6114 1.84037 17
 8 -2 -2 46.876 2.33634 5
 8 -2 -2 47.7613 2.25502 6
 7 -2 -2 934.585 33.6032 2
 7 -2 -2 885.433 28.6634 17
 7 2 -2 804.427 32.2443 1
 6 -2 -2 270.562 12.4149 2
 6 2 -2 255.962 11.6968 1
 5 -2 -2 696.046 25.0183 2
 5 -2 -2 708.497 21.8565 16
 5 2 -2 589.199 23.9328 1
 -4 -2 2 4706.89 167.265 2
 4 -2 -2 5489.89 164.245 1
 4 -2 -2 5100.64 161.578 16
 4 -2 -2 4454.93 168.833 2
 4 2 -2 4413.11 165.976 1
 4 2 -2 5552.95 180.185 16
 3 -2 -2 21.5774 2.38885 2
 -3 -2 2 23.1686 2.39282 2
 3 -2 -2 23.0898 1.51998 1
 3 2 -2 22.388 2.20109 1
 -2 -2 2 1647.77 57.5205 2
 2 -2 -2 1600.95 58.0186 2
 2 -2 -2 1829.51 55.415 1
 2 2 -2 1557.06 56.8952 1
 1 -2 -2 351.261 11.5316 1
 -1 -2 2 329.704 11.6146 14
 -1 -2 2 346.521 12.8264 2
 1 2 -2 352.417 11.9137 1
 -1 2 2 321.075 11.6451 14
 -1 2 2 357.91 12.8918 2
 0 -2 2 2460.45 74.733 14
 0 -2 2 1926.36 76.7738 2
 0 2 2 2136.93 75.9924 2
 0 2 -2 2123.48 74.8097 1
 0 2 2 2436.64 74.8543 14
 1 -2 2 182.488 6.61069 14
 -1 -2 -2 196.698 7.14531 1
 1 -2 2 199.615 8.78913 2
 -1 2 -2 167.019 6.8375 1
 1 2 2 185.566 6.53061 14
 1 2 2 184.815 7.88508 2
 2 -2 2 309.257 14.5315 2
 2 -2 2 373.14 12.1632 16
 -2 -2 -2 359.812 12.9313 1
 2 2 2 352.709 13.6976 2
 2 2 2 373.927 12.172 16
 -2 2 -2 372.47 12.6524 1
 3 -2 2 29.1514 1.70007 13
 -3 -2 -2 29.9351 2.42925 1
 3 -2 2 30.5834 1.74594 16
 3 -2 2 31.4528 3.82562 2
 3 2 2 28.4042 2.9743 2
 3 2 2 31.1309 1.72555 16
 -3 2 -2 30.3284 2.19082 1
 4 -2 2 1044.35 33.7742 16
 -4 -2 -2 1113.4 35.5368 1
 4 -2 2 1047.46 33.9128 13
 4 -2 2 985.779 38.0986 2
 4 2 2 974.01 33.7628 13
 4 2 2 957.221 33.7501 16
 -4 2 -2 1062.62 34.8756 1
 -5 -2 -2 9.23473 1.99084 1
 5 -2 2 9.91246 2.87833 2
 5 -2 2 7.32859 1.13206 13
 5 -2 2 6.65428 0.98274 16
 5 -2 2 6.79609 0.88588 17
 5 2 2 6.94751 0.92674 17
 5 2 2 5.90912 0.99107 16
 -5 2 -2 8.2937 1.74213 1
 5 2 2 9.75019 1.29334 13
 6 -2 2 704.093 23.6926 4
 -6 -2 -2 663.392 26.2905 1
 6 -2 2 750.589 24.3759 13
 6 -2 2 710.881 23.8235 5
 6 -2 2 768.742 23.8105 17
 6 -2 2 713.928 23.7423 16
 6 -2 2 682.849 29.3833 2
 6 2 2 676.243 23.7584 3
 6 2 2 688.359 23.8093 5
 6 2 2 718.645 23.7484 4
 6 2 2 751.158 23.9254 16
 6 2 2 742.151 23.8141 17
 7 -2 2 6.17827 1.06741 5
 7 -2 2 3.56722 0.85851 4
 7 -2 2 4.14635 0.9168 17
 7 -2 2 5.50579 1.2089 13
 7 2 2 3.84492 0.89401 5
 7 2 2 4.21642 0.98221 4
 7 2 2 4.4716 0.94947 3
 7 2 2 3.9079 0.91084 17
 8 -2 2 406.665 14.6491 13
 8 -2 2 417.998 14.579 11
 8 -2 2 416.827 13.9758 17
 8 -2 2 407.219 14.0524 5
 8 -2 2 405.977 13.8817 4
 8 -2 2 400.165 13.7018 12
 8 2 2 401.303 13.9171 4
 8 2 2 376.095 13.6572 12
 8 2 2 382.933 13.9228 3
 8 2 2 402.222 14.0317 17
 8 2 2 389.198 14.0163 5
 8 2 2 390.827 13.6991 11
 9 -2 2 356.217 12.1512 11
 9 -2 2 345.631 12.1716 9
 9 -2 2 364.111 12.2355 12
 9 -2 2 353.394 12.3714 4
 9 -2 2 343.332 11.772 10
 9 -2 2 366.874 12.6239 5
 9 -2 2 362.902 12.4828 17
 9 2 2 350.524 12.5448 17
 9 2 2 343.684 12.5773 5
 9 2 2 353.217 12.2384 11
 9 2 2 348.127 12.2427 9
 9 2 2 323.873 12.8592 12
 9 2 2 343.791 11.7736 10
 9 2 2 353.666 12.5109 3
 9 2 2 359.202 12.4516 4
 10 -2 2 156.467 6.37002 17
 10 -2 2 166.388 6.29075 9
 10 -2 2 172.719 6.68998 5
 10 -2 2 172.908 6.50603 4
 10 -2 2 168.679 5.89805 10
 10 -2 2 168.97 6.3472 12
 10 2 2 174.26 6.35118 11
 10 2 2 169.902 6.55369 4
 10 2 2 170.696 6.36483 9
 10 2 2 159.285 6.52302 17
 10 2 2 169.161 5.90402 10
 11 -2 2 33.2822 2.1761 5
 11 -2 2 33.6157 1.96123 12
 11 -2 2 33.5333 1.53752 10
 11 -2 2 32.9587 1.93775 9
 11 -2 2 30.5475 1.99161 4
 11 2 2 34.2517 1.55441 10
 11 2 2 32.3676 1.99893 11
 11 2 2 35.0012 2.12804 4
 11 2 2 33.763 1.975 9
 12 -2 2 126.002 4.36504 10
 12 2 2 126.536 4.3541 10
 12 2 2 127.144 4.70476 9
 10 -3 -2 146.736 5.2154 17
 9 -3 -2 154.399 5.77559 18
 9 -3 -2 146.091 5.45485 17
 9 -3 -2 161.026 6.04307 5
 9 -3 -2 157.441 5.85088 6
 8 -3 -2 11.0498 0.88043 17
 8 -3 -2 12.486 1.2196 6
 8 -3 -2 14.2668 1.21772 18
 8 -3 -2 13.5143 1.34405 5
 8 3 -2 13.5179 1.06366 17
 8 3 -2 9.46591 1.16868 3
 7 -3 -2 451.227 15.5065 17
 7 -3 -2 504.066 20.7121 2
 7 3 -2 471.161 19.7794 1
 7 3 -2 459.425 15.5744 17
 6 -3 -2 123.987 7.73202 2
 6 -3 -2 126.76 4.3287 16
 6 3 -2 126.161 7.27523 1
 5 -3 -2 398.447 13.4627 16
 5 -3 -2 415.658 16.7285 2
 5 3 -2 370.258 15.7816 1
 5 3 -2 425.152 13.3881 16
 -4 -3 2 270.414 11.1173 2
 4 -3 -2 287.705 11.9874 2
 4 -3 -2 256.809 9.56606 16
 4 3 -2 289.844 11.4459 1
 4 3 -2 294.02 9.56802 16
 3 -3 -2 4115.24 120.932 16
 -3 -3 2 3278.13 155.932 2
 3 -3 -2 3745.03 120.874 1
 3 -3 -2 3088.19 125.701 2
 3 3 -2 3633.77 123.901 1
 3 3 -2 4101.75 121.595 16
 2 -3 -2 254.817 8.77451 1
 2 -3 -2 286.085 10.504 2
 -2 -3 2 284.821 10.3906 2
 2 3 -2 250.754 8.70153 14
 2 3 -2 285.603 9.97805 1
 -2 3 2 251.424 9.17754 14
 2 3 -2 246.021 8.71425 14
 -1 -3 2 1224 43.9318 2
 -1 -3 2 1482.35 43.7083 14
 1 -3 -2 1452.72 44.1198 1
 1 3 -2 1237.53 43.5604 14
 -1 3 2 1300.31 42.8521 14
 1 3 -2 1156.23 43.7873 1
 0 -3 2 242.327 10.0207 2
 0 -3 2 237.407 8.47488 14
 0 -3 -2 234.864 8.47023 1
 0 3 2 235.393 9.31447 2
 0 3 2 226.14 8.42765 14
 0 3 -2 251.495 8.60109 1
 1 -3 2 6.75547 1.04556 14
 1 -3 2 7.94346 2.09 2
 1 3 2 7.88653 1.0916 14
 -1 3 -2 6.91739 1.1015 1
 2 -3 2 13.4105 2.84342 2
 2 -3 2 8.13619 1.11722 16
 -2 3 -2 8.43944 1.25425 1
 2 3 2 7.50982 1.69647 2
 2 3 2 6.60854 0.93929 16
 3 -3 2 182.162 9.67436 2
 3 -3 2 173.199 6.34198 13
 3 -3 2 177.864 6.41818 16
 -3 3 -2 158.138 6.81986 1
 3 3 2 178.597 6.46705 16
 4 -3 2 7.45753 1.11966 16
 4 -3 2 7.0634 2.50428 2
 4 -3 2 7.50105 1.04643 13
 -4 -3 -2 6.85702 1.67153 1
 -4 3 -2 7.89096 1.45169 1
 4 3 2 6.46726 1.02002 16
 -5 -3 -2 573.867 20.997 1
 5 -3 2 558.105 18.8086 16
 5 -3 2 549.182 23.8623 2
 5 -3 2 545.999 19.0214 13
 5 -3 2 540.359 18.5594 17
 5 3 2 569.088 18.9399 16
 5 3 2 554.28 18.648 17
 6 -3 2 293.558 10.1252 4
 6 -3 2 289.402 10.2396 5
 6 -3 2 296.925 10.7346 13
 6 -3 2 310.024 10.2577 17
 6 -3 2 291.795 10.2375 16
 6 -3 2 277 10.2164 6
 6 -3 2 272.449 10.1507 18
 6 -3 2 297.695 15.7946 2
 6 3 2 280.782 10.2153 3
 6 3 2 301.314 10.3125 17
 6 3 2 300.835 10.4435 16
 6 3 2 278.97 10.2248 5
 6 3 2 291.978 10.1791 4
 7 -3 2 693.259 22.9391 4
 7 -3 2 657.302 22.4676 16
 7 -3 2 695.261 23.7032 13
 7 -3 2 670.69 22.9901 6
 7 -3 2 671.553 22.9353 18
 7 -3 2 712.454 23.063 17
 7 -3 2 692.768 23.0918 5
 7 3 2 706.292 23.0253 4
 7 3 2 665.365 23.0683 5
 7 3 2 668.345 23.0399 3
 7 3 2 707.879 23.1761 17
 8 -3 2 309.233 11.473 11
 8 -3 2 328.099 11.5611 12
 8 -3 2 334.67 11.9179 5
 8 -3 2 340.994 11.8811 17
 8 -3 2 337.094 12.5255 13
 8 -3 2 342.476 11.7733 4
 8 3 2 338.755 12.0122 17
 8 3 2 334.823 11.6157 11
 8 3 2 320.642 11.9067 5
 8 3 2 333.252 11.8812 3
 8 3 2 347.232 11.866 4
 9 -3 2 288.643 10.1534 17
 9 -3 2 280.417 10.0393 4
 9 -3 2 276.695 9.86132 12
 9 -3 2 288.872 10.2468 5
 9 -3 2 279.261 9.85566 9
 9 -3 2 279.344 9.47133 10
 9 3 2 274.681 10.1716 3
 9 3 2 267.677 9.4372 10
 9 3 2 267.485 9.4457 10
 9 3 2 288.401 9.97397 9
 9 3 2 277.229 10.3134 17
 9 3 2 278.556 10.1377 4
 9 3 2 287.859 9.95459 11
 9 3 2 265.471 9.82663 7
 10 -3 2 145.241 5.80443 17
 10 -3 2 146.328 5.82411 4
 10 -3 2 153.287 5.70254 12
 10 -3 2 148.529 5.64293 9
 10 -3 2 149.349 5.28173 10
 10 -3 2 147.039 5.9982 5
 10 3 2 148.193 5.76613 9
 10 3 2 149.409 5.94504 4
 10 3 2 143.208 5.96532 17
 10 3 2 148.759 5.29115 10
 10 3 2 151.662 5.74479 11
 11 -3 2 7.85283 0.75644 10
 11 -3 2 8.59615 1.07513 12
 11 -3 2 8.08143 0.99294 9
 11 -3 2 8.43035 1.21602 5
 11 -3 2 4.85612 0.96466 4
 11 3 2 6.82981 0.9996 11
 11 3 2 6.49987 0.97788 9
 11 3 2 5.8536 1.05355 4
 11 3 2 7.31727 0.71757 10
 12 -3 2 1.57329 0.36127 10
 12 3 2 1.43663 0.65092 9
 12 3 2 1.01453 0.64874 11
 12 3 2 1.73188 0.37001 10
 10 -4 -2 49.688 2.55108 12
 10 -4 -2 49.8845 2.61845 6
 10 -4 -2 50.5597 2.28877 17
 10 -4 -2 54.5353 2.89872 5
 10 -4 -2 49.8258 2.56875 18
 9 -4 -2 483.93 16.0952 6
 9 -4 -2 456.369 15.7803 17
 9 -4 -2 482.642 16.0283 18
 9 -4 -2 474.393 16.2315 5
 9 4 -2 455.389 15.994 17
 9 4 -2 474.189 16.2439 3
 8 -4 -2 70.3689 3.16662 5
 8 -4 -2 73.2054 3.08571 18
 8 -4 -2 70.0509 2.88157 17
 8 -4 -2 72.6252 3.14002 6
 8 4 -2 67.3076 3.06714 17
 8 4 -2 69.3361 3.25906 3
 7 -4 -2 26.4043 3.95138 2
 7 -4 -2 25.9059 1.39366 17
 7 4 -2 26.7319 3.85703 1
 7 4 -2 24.9253 1.57417 17
 6 -4 -2 31.3021 3.93219 2
 6 -4 -2 29.8114 1.59521 16
 6 4 -2 30.5219 3.66832 1
 6 4 -2 30.7808 1.41713 16
 5 -4 -2 333.318 11.6555 16
 5 -4 -2 351.643 14.9745 2
 5 4 -2 318.406 14.0326 1
 5 4 -2 356.197 11.635 16
 4 -4 -2 8.26403 1.1125 16
 -4 -4 2 6.88052 1.77177 2
 4 4 -2 3.91543 1.60755 1
 3 -4 -2 262.383 10.7333 2
 3 -4 -2 239.288 8.832 16
 -3 -4 2 251.574 9.86478 2
 3 4 -2 260.241 8.93942 16
 3 4 -2 239.942 10.0724 1
 -2 -4 2 7.76272 1.21615 14
 2 -4 -2 10.4574 1.80911 2
 -2 -4 2 10.2019 1.93526 2
 2 4 -2 6.85121 0.9669 14
 2 4 -2 9.89816 1.65396 1
 -2 4 2 8.94156 1.30266 14
 2 4 -2 9.64662 0.87915 14
 -1 -4 2 1540.42 46.6432 14
 1 -4 -2 1301.78 63.3307 2
 -1 -4 2 1236.98 47.5925 2
 1 4 -2 1325.93 47.3113 1
 1 4 -2 1587.01 48.3487 14
 -1 4 2 1507.82 46.6677 14
 0 -4 2 28.3825 2.16768 14
 0 -4 2 32.6792 3.4742 2
 0 4 2 30.4722 2.78751 2
 0 4 2 25.4027 2.15093 14
 0 4 -2 30.6861 2.043 1
 1 -4 2 2852.05 88.2335 14
 -1 4 -2 2527.25 114.038 1
 1 4 2 2699.54 89.3504 2
 1 4 2 2396.07 89.0095 1
 2 -4 2 1.69452 0.63812 13
 2 -4 2 0.80715 0.68574 16
 2 -4 2 2.14218 1.8358 2
 2 4 2 1.87504 0.79823 16
 -2 4 -2 1.5666 0.81995 1
 3 -4 2 627.56 22.3067 16
 3 -4 2 661.187 22.2086 13
 3 -4 2 682.044 26.3519 2
 -3 4 -2 677.693 22.8483 1
 3 4 2 679.987 22.4698 16
 4 -4 2 184.168 6.63928 16
 4 -4 2 174.216 6.54543 13
 4 -4 2 175.285 10.4042 2
 4 4 2 172.695 6.69382 16
 -4 4 -2 157.546 7.55802 1
 5 -4 2 196.72 7.53815 13
 -5 -4 -2 200.31 9.34629 1
 5 -4 2 201.469 7.19734 17
 5 -4 2 206.795 12.0625 2
 5 -4 2 199.707 7.44167 16
 5 4 2 190.322 7.27246 17
 5 4 2 192.99 7.62756 16
 6 -4 2 615.421 21.2368 18
 6 -4 2 646.594 21.4014 16
 6 -4 2 639.709 21.1713 4
 6 -4 2 632.168 21.2906 5
 6 -4 2 666.588 21.3575 17
 6 -4 2 611.986 21.291 6
 6 -4 2 663.858 21.8568 13
 6 4 2 622.504 21.206 4
 6 4 2 621.222 21.2845 3
 6 4 2 619.789 21.5764 16
 6 4 2 599.675 21.286 5
 6 4 2 667.744 21.4922 17
 7 -4 2 14.7837 1.44031 5
 7 -4 2 12.4183 1.34299 18
 7 -4 2 13.5277 1.41748 6
 7 -4 2 11.1613 1.35648 17
 7 -4 2 13.5252 1.31929 4
 7 -4 2 10.8846 1.07302 16
 7 -4 2 11.168 1.64062 13
 7 4 2 13.5602 1.4583 5
 7 4 2 10.6774 1.42233 3
 7 4 2 9.30579 1.24508 4
 7 4 2 8.29714 1.30023 17
 8 -4 2 201.966 7.38026 4
 8 -4 2 192.52 7.44086 6
 8 -4 2 192.241 7.15587 12
 8 -4 2 195.146 8.04725 13
 8 -4 2 187.252 6.83291 10
 8 -4 2 191.266 7.37003 18
 8 -4 2 195.596 7.52445 5
 8 -4 2 190.156 7.17829 9
 8 -4 2 207.849 7.60505 17
 8 4 2 212.767 7.6242 3
 8 4 2 190.632 6.8975 10
 8 4 2 193.721 7.2521 11
 8 4 2 198.642 7.25527 7
 8 4 2 207.807 7.53804 4
 8 4 2 203.908 7.79681 17
 8 4 2 182.646 7.20575 9
 9 -4 2 37.4751 1.77797 10
 9 -4 2 37.1795 2.4614 17
 9 -4 2 40.0162 2.52501 5
 9 -4 2 34.032 2.15138 9
 9 -4 2 40.2692 2.41772 4
 9 -4 2 33.7002 2.17059 12
 9 4 2 38.2348 2.38303 9
 9 4 2 35.5305 2.2156 11
 9 4 2 39.2909 2.57825 4
 9 4 2 39.7565 2.59089 3
 9 4 2 35.7977 1.79061 10
 9 4 2 34.6825 2.24671 7
 9 4 2 39.2761 2.76245 17
 10 -4 2 -0.676 0.82597 5
 10 -4 2 -0.2022 0.67743 17
 10 -4 2 0.52942 0.7197 9
 10 -4 2 0.69075 0.44183 10
 10 -4 2 1.27869 0.91821 4
 10 -4 2 0.14569 0.73782 12
 10 4 2 0.72643 0.48545 10
 10 4 2 2.12385 0.90097 9
 10 4 2 -0.2947 0.78912 7
 10 4 2 0.50367 0.8675 17
 10 4 2 0.86619 0.98895 4
 10 4 2 1.27452 0.87545 11
 10 4 2 -0.4875 0.8759 3
 11 -4 2 2.59721 0.88418 5
 11 -4 2 2.45337 0.79204 12
 11 -4 2 3.34372 0.7514 9
 11 -4 2 2.43711 0.49168 10
 11 4 2 2.87696 0.82778 9
 11 4 2 1.9768 0.83338 11
 11 4 2 2.59107 0.52499 10
 11 4 2 1.19063 0.86228 4
 12 -4 2 0.19085 0.29001 10
 12 4 2 0.80037 0.59967 9
 12 4 2 0.4883 0.29511 10
 12 4 2 0.45196 0.76827 11
 11 -5 -2 2.19737 0.86693 12
 11 -5 -2 3.17234 0.80682 8
 11 -5 -2 2.14001 1.06176 5
 11 -5 -2 0.75487 0.55496 17
 11 -5 -2 1.71273 0.81151 18
 11 -5 -2 2.2714 0.86806 6
 10 -5 -2 28.195 2.14047 5
 10 -5 -2 27.5033 1.94374 6
 10 -5 -2 27.3688 1.6974 17
 10 -5 -2 28.6556 1.75407 8
 10 -5 -2 29.0001 1.94574 18
 10 -5 -2 27.8791 1.86612 12
 10 5 -2 23.4897 1.86353 17
 10 5 -2 29.7519 2.29377 3
 10 5 -2 27.4192 1.99812 7
 9 -5 -2 300.079 10.3877 12
 9 -5 -2 312.397 10.7431 5
 9 -5 -2 298.094 10.4854 18
 9 -5 -2 288.935 10.3432 17
 9 -5 -2 304.313 10.57 6
 9 5 -2 277.018 10.6571 17
 9 5 -2 299.962 10.7145 3
 8 -5 -2 7.13265 0.9831 6
 8 -5 -2 5.69403 0.91347 18
 8 -5 -2 8.20091 1.10105 5
 8 -5 -2 8.60851 1.02984 17
 8 5 -2 10.4836 1.33585 3
 8 5 -2 7.15119 1.1003 17
 7 -5 -2 59.9221 2.37226 16
 7 -5 -2 55.9761 2.66022 5
 7 -5 -2 54.632 2.54802 18
 7 -5 -2 57.1667 2.61749 6
 7 -5 -2 57.5739 2.53376 17
 7 5 -2 57.0395 2.80588 17
 7 5 -2 59.3298 2.73803 3
 6 -5 -2 150.633 5.73283 16
 6 -5 -2 158.185 9.36044 2
 6 -5 -2 149.387 5.50279 17
 6 5 -2 157.164 5.66192 16
 6 5 -2 157.789 8.87707 1
 6 5 -2 143.181 5.75343 17
 5 -5 -2 72.0311 3.32038 16
 5 -5 -2 71.953 5.60806 2
 5 5 -2 76.139 5.33883 1
 5 5 -2 72.8329 3.33206 16
 4 -5 -2 2.43968 0.80619 16
 4 -5 -2 2.28082 1.51673 2
 4 5 -2 1.96387 0.83452 16
 4 5 -2 0.99315 1.42216 1
 -3 -5 2 328.013 12.5646 2
 3 -5 -2 338.26 13.6831 2
 3 -5 -2 313.86 11.7202 16
 3 5 -2 365.487 13.3193 1
 3 5 -2 336.351 11.8878 16
 2 -5 -2 0.26929 0.80175 16
 -2 -5 2 0.01817 0.85907 14
 2 -5 -2 -0.3537 1.04028 2
 2 5 -2 -0.4033 0.64878 14
 2 5 -2 0.5298 1.02838 1
 -2 5 2 0.56382 0.84236 14
 2 5 -2 0.62379 0.87467 16
 -1 -5 2 37.2243 2.61444 14
 1 -5 -2 40.1296 2.12709 1
 1 -5 -2 48.5017 3.10594 2
 -1 -5 2 41.5307 3.51277 2
 1 5 -2 41.8068 2.77569 1
 -1 5 2 40.06 2.67942 14
 1 5 -2 39.272 2.25354 14
 0 -5 2 1229.92 39.9485 2
 0 -5 2 1214.79 37.9878 14
 0 5 2 1200.99 37.9986 14
 0 5 -2 1252.8 37.5891 14
 0 5 2 1077.62 38.5595 2
 0 5 -2 971.523 37.8583 1
 0 5 2 1045.22 38.2671 1
 1 -5 2 53.4889 4.49306 2
 1 -5 2 49.4703 2.69366 16
 1 -5 2 49.4765 2.71498 14
 1 5 2 49.9828 2.73396 14
 1 5 2 49.2346 2.82309 16
 1 5 2 53.2264 3.57445 1
 -1 5 -2 51.4386 2.70217 1
 2 -5 2 26.2752 1.59715 13
 2 -5 2 29.0948 3.75727 2
 2 -5 2 28.2342 1.4349 14
 2 -5 2 29.6954 2.0065 16
 -2 5 -2 30.8131 2.08137 1
 2 5 2 29.0353 3.04527 1
 2 5 2 27.3883 2.06127 16
 3 -5 2 101.468 4.37774 16
 3 -5 2 100.716 7.21787 2
 3 -5 2 94.1276 4.04588 13
 3 5 2 95.5194 4.43763 16
 -3 5 -2 112.647 4.75127 1
 3 5 2 98.4322 6.14315 1
 3 5 2 101.295 4.56872 16
 4 -5 2 75.1102 6.55543 2
 4 -5 2 65.5269 3.19087 13
 4 -5 2 71.6697 3.42478 16
 4 5 2 65.9114 3.54204 16
 5 -5 2 8.24199 1.11152 17
 -5 -5 -2 10.7242 2.39674 1
 5 -5 2 10.453 1.37899 13
 5 -5 2 10.5052 1.45253 16
 5 -5 2 7.1441 2.80601 2
 5 5 2 10.5409 1.64966 16
 5 5 2 11.7268 1.45969 17
 6 -5 2 86.2211 3.67922 18
 6 -5 2 88.5806 3.60881 4
 6 -5 2 81.6578 3.85973 16
 6 -5 2 83.3058 3.69677 5
 6 -5 2 80.6605 3.68332 6
 6 -5 2 88.1856 3.82394 17
 6 -5 2 88.4527 4.20809 13
 6 5 2 89.4494 3.81763 3
 6 5 2 90.68 4.04846 17
 6 5 2 85.9621 3.66293 4
 6 5 2 83.9243 4.10889 16
 7 -5 2 12.2808 1.40043 6
 7 -5 2 11.9889 1.55264 17
 7 -5 2 12.603 1.6892 13
 7 -5 2 11.3918 1.35212 18
 7 -5 2 12.1322 1.38067 5
 7 -5 2 11.3767 1.21766 16
 7 -5 2 11.0234 1.25685 4
 7 5 2 11.8502 1.37602 3
 7 5 2 11.4211 1.10238 16
 7 5 2 10.3889 1.51877 17
 7 5 2 10.0654 1.30565 4
 8 -5 2 211.901 7.59582 4
 8 -5 2 191.863 6.98588 10
 8 -5 2 200.724 7.32713 12
 8 -5 2 198.668 7.32305 8
 8 -5 2 208.346 7.78637 17
 8 -5 2 202.907 7.66781 5
 8 -5 2 203.896 7.6619 6
 8 -5 2 187.276 7.27377 9
 8 -5 2 198.745 8.22431 13
 8 -5 2 203.813 7.58217 18
 8 5 2 197.949 7.44385 9
 8 5 2 199.348 7.45349 11
 8 5 2 203.587 7.72844 3
 8 5 2 196.226 7.37483 7
 8 5 2 200.188 7.64614 4
 8 5 2 195.765 6.96432 10
 8 5 2 211.018 8.13511 17
 9 -5 2 0.21641 0.79534 18
 9 -5 2 1.19546 0.86921 17
 9 -5 2 0.46853 0.94495 5
 9 -5 2 1.40865 0.83621 12
 9 -5 2 -0.0515 0.79959 6
 9 -5 2 1.41716 0.52813 10
 9 -5 2 0.13315 0.75986 9
 9 -5 2 0.63905 0.94531 4
 9 5 2 0.34999 0.96945 3
 9 5 2 -0.5041 0.79252 9
 9 5 2 1.28504 0.82918 7
 9 5 2 1.56493 1.08182 17
 9 5 2 0.30326 0.49477 10
 9 5 2 0.4518 0.81542 11
 10 -5 2 35.7483 2.35724 5
 10 -5 2 30.9895 2.02263 9
 10 -5 2 32.2929 2.22661 17
 10 -5 2 35.7618 1.68635 10
 10 -5 2 32.5977 2.05011 12
 10 -5 2 34.6821 2.21047 4
 10 5 2 34.4315 1.70732 10
 10 5 2 35.7808 2.44439 3
 10 5 2 33.2734 2.26208 11
 10 5 2 35.5814 2.31122 9
 10 5 2 34.3029 2.38053 4
 10 5 2 34.8442 2.19313 7
 10 5 2 33.0103 2.42629 17
 11 -5 2 9.29181 0.82121 10
 11 -5 2 9.61584 1.0803 12
 11 5 2 6.05718 1.03245 11
 11 5 2 7.94974 1.04089 9
 11 5 2 8.63847 1.05222 7
 11 5 2 9.06091 0.85403 10
 12 -5 2 9.61504 0.67314 10
 12 5 2 9.71977 0.91873 9
 12 5 2 9.47266 0.65254 10
 12 -6 -2 7.90424 0.72172 10
 12 -6 -2 8.92901 1.04611 12
 11 -6 -2 76.6989 3.5337 6
 11 -6 -2 78.4795 3.41375 12
 11 -6 -2 79.9872 3.76236 5
 11 -6 -2 79.8964 3.50335 18
 11 -6 -2 79.0436 3.30076 8
 11 -6 -2 70.5236 3.2187 17
 11 -6 -2 74.8135 2.94115 10
 11 6 -2 81.9049 3.88762 3
 11 6 -2 79.2345 3.54026 7
 10 -6 -2 19.5266 1.69392 18
 10 -6 -2 17.8393 1.85803 5
 10 -6 -2 17.5172 1.11215 10
 10 -6 -2 19.0572 1.53114 8
 10 -6 -2 17.8213 1.70917 6
 10 -6 -2 20.1191 1.64995 12
 10 -6 -2 16.1218 1.52334 17
 10 6 -2 20.7153 1.8312 7
 10 6 -2 20.6543 1.99985 3
 10 6 -2 17.0808 1.51906 11
 10 6 -2 15.0947 1.75231 17
 9 -6 -2 22.856 1.82169 18
 9 -6 -2 25.7121 1.90521 6
 9 -6 -2 27.0767 1.82727 12
 9 -6 -2 25.1245 2.04478 5
 9 -6 -2 26.86 1.81816 17
 9 6 -2 22.1999 2.08564 3
 9 6 -2 23.5627 1.77637 11
 9 6 -2 24.8312 2.18755 17
 8 -6 -2 1.51578 0.68304 17
 8 -6 -2 2.35276 0.78424 6
 8 -6 -2 3.17749 0.83934 18
 8 -6 -2 1.98533 0.78604 5
 8 6 -2 2.22482 0.92083 17
 8 6 -2 2.64816 0.97146 17
 8 6 -2 0.73999 0.80186 3
 7 -6 -2 19.0548 1.3992 18
 7 -6 -2 21.9273 1.48664 16
 7 -6 -2 21.1282 1.47866 17
 7 -6 -2 20.0364 1.49291 5
 7 -6 -2 19.9452 1.44916 6
 7 6 -2 20.5705 1.42127 4
 7 6 -2 18.9272 1.77237 17
 7 6 -2 21.5584 1.61164 3
 7 6 -2 20.0149 1.19655 16
 6 -6 -2 350.634 12.5227 16
 6 -6 -2 356.829 12.1988 17
 6 -6 -2 366.447 16.8477 2
 6 6 -2 356.749 12.4999 16
 6 6 -2 343.6 12.5446 17
 6 6 -2 366.915 16.073 1
 5 -6 -2 56.1958 5.04245 2
 5 -6 -2 56.493 2.9896 16
 5 6 -2 53.6004 4.66786 1
 5 6 -2 56.9362 3.03668 16
 4 -6 -2 109.316 4.72079 16
 4 -6 -2 111.787 6.8295 2
 4 6 -2 111.261 4.85554 16
 3 -6 -2 878.576 31.6176 2
 3 -6 -2 881.02 29.4977 16
 3 6 -2 865.498 30.9724 1
 3 6 -2 900.955 29.6989 16
 2 -6 -2 188.723 8.32232 2
 -2 -6 2 162.936 7.69917 2
 -2 -6 2 173.274 7.15815 14
 2 -6 -2 186.617 7.0575 16
 2 6 -2 190.183 7.25157 16
 2 6 -2 181.377 6.78571 14
 -2 6 2 177.459 7.12265 14
 2 6 -2 201.416 8.02905 1
 -1 -6 2 204.067 8.14031 14
 -1 -6 2 212.272 9.26944 2
 1 -6 -2 206.762 7.57835 1
 1 -6 -2 228.112 8.8374 2
 1 6 -2 221.738 8.53959 1
 -1 6 2 206.306 8.16962 14
 1 6 -2 210.107 7.79077 14
 0 -6 2 172.005 8.3811 2
 0 -6 2 168.736 6.68553 14
 0 6 2 164.669 6.71639 14
 0 6 2 165.059 7.27239 2
 0 6 -2 156.733 6.68313 1
 0 6 -2 169.015 6.27028 14
 0 6 2 170.18 7.10337 1
 1 -6 2 -0.4558 0.67502 16
 1 -6 2 1.71619 0.89051 14
 1 -6 2 0.97458 1.52439 2
 1 6 2 0.64005 1.23621 1
 -1 6 -2 0.09015 0.69336 1
 1 6 2 0.3769 0.95026 16
 1 6 2 -0.0101 0.8703 14
 2 -6 2 390.318 17.3024 2
 2 -6 2 439.793 14.3837 16
 2 -6 2 404.782 13.7699 13
 2 -6 2 425.415 13.7241 14
 2 6 2 408.53 14.509 16
 2 6 2 436.792 16.193 1
 -2 6 -2 341.508 14.1536 1
 3 -6 2 16.1702 1.40235 13
 3 -6 2 18.0487 1.81594 16
 3 -6 2 20.6312 3.89023 2
 3 6 2 19.9624 2.06283 16
 3 6 2 19.5285 3.0782 1
 4 -6 2 18.8415 4.06574 2
 4 -6 2 18.0857 1.52722 13
 4 -6 2 20.2638 1.87776 16
 4 -6 2 18.3754 1.52661 17
 4 6 2 16.7074 2.0006 16
 4 6 2 16.6484 1.75218 17
 5 -6 2 60.2971 2.89985 5
 5 -6 2 66.0855 3.1311 17
 -5 -6 -2 67.8695 5.32343 1
 5 -6 2 66.1341 6.74297 2
 5 -6 2 70.5481 3.50309 16
 5 -6 2 63.6181 3.00892 6
 5 -6 2 70.9071 3.35318 13
 5 -6 2 64.7783 2.98039 18
 5 -6 2 65.3912 2.86361 4
 5 6 2 66.5561 3.3798 17
 5 6 2 62.0666 2.9921 3
 5 6 2 61.5322 2.89103 4
 5 6 2 69.2041 3.73263 16
 6 -6 2 17.7392 1.61721 6
 6 -6 2 18.85 1.84352 13
 6 -6 2 18.413 1.79663 16
 6 -6 2 18.5981 1.72026 17
 6 -6 2 18.68 1.53884 5
 6 -6 2 17.7343 1.42762 4
 6 -6 2 20.361 1.63939 18
 6 6 2 19.0568 1.57734 4
 6 6 2 20.4702 2.09353 16
 6 6 2 18.1449 1.71663 3
 6 6 2 20.2732 2.03405 17
 7 -6 2 19.4464 1.98494 13
 7 -6 2 25.4199 1.8084 6
 7 -6 2 17.1774 1.42169 12
 7 -6 2 16.9117 1.55793 16
 7 -6 2 17.4579 1.65543 5
 7 -6 2 26.175 1.78329 18
 7 -6 2 18.8648 1.8729 17
 7 -6 2 19.1546 1.67232 4
 7 6 2 20.857 2.26111 17
 7 6 2 19.8783 1.80355 3
 7 6 2 18.1869 1.57546 16
 7 6 2 20.5695 1.76222 4
 8 -6 2 2.16023 0.8561 9
 8 -6 2 3.17713 1.0772 17
 8 -6 2 2.85463 0.85949 8
 8 -6 2 1.71688 1.03285 13
 8 -6 2 4.12063 1.19042 5
 8 -6 2 3.27211 0.99648 18
 8 -6 2 1.89375 0.9318 6
 8 -6 2 2.92578 0.90918 12
 8 -6 2 2.50669 0.97789 4
 8 -6 2 2.16026 0.56784 10
 8 6 2 0.57387 0.92769 4
 8 6 2 2.36871 1.2335 17
 8 6 2 1.30072 0.92053 11
 8 6 2 1.70476 1.07188 3
 8 6 2 1.45429 0.8846 7
 8 6 2 2.2262 0.89284 9
 8 6 2 3.07879 0.6426 10
 9 -6 2 103.491 4.68508 17
 9 -6 2 106.367 4.45424 4
 9 -6 2 96.8224 4.39245 18
 9 -6 2 101.932 4.19954 8
 9 -6 2 99.9083 4.19197 12
 9 -6 2 99.1088 4.48347 6
 9 -6 2 100.702 4.19988 9
 9 -6 2 101.271 3.8921 10
 9 -6 2 101.612 4.49921 5
 9 6 2 102.873 4.39422 9
 9 6 2 102.598 4.96791 17
 9 6 2 103.808 4.31611 7
 9 6 2 102.339 4.54695 4
 9 6 2 100.631 4.33393 11
 9 6 2 102.075 4.62927 3
 9 6 2 100.898 3.87053 10
 10 -6 2 137.724 4.99715 10
 10 -6 2 135.838 5.45408 4
 10 -6 2 131.275 5.21988 9
 10 -6 2 140.57 5.31436 12
 10 -6 2 136.612 5.59725 5
 10 -6 2 123.729 5.50434 17
 10 6 2 146.784 5.49346 11
 10 6 2 142.986 5.71019 4
 10 6 2 140.895 5.4967 9
 10 6 2 141.809 5.71179 3
 10 6 2 141.419 5.01305 10
 10 6 2 133.014 5.78046 17
 10 6 2 143.027 5.40597 7
 11 -6 2 8.22674 0.78389 10
 11 -6 2 7.95775 0.98282 12
 11 6 2 9.25029 0.86887 10
 11 6 2 8.77601 1.12806 11
 11 6 2 9.40169 1.10324 9
 11 6 2 7.53465 0.99984 7
 12 -6 2 28.3872 1.3851 10
 13 -7 -2 0.2447 0.23213 10
 12 -7 -2 116.588 5.29192 5
 12 -7 -2 90.9411 3.65547 8
 12 -7 -2 92.0064 3.40326 10
 12 -7 -2 94.9384 3.7698 12
 12 7 -2 93.5836 3.38841 10
 12 7 -2 91.3902 3.84314 7
 11 -7 -2 94.1503 4.1823 17
 11 -7 -2 111.771 4.44585 6
 11 -7 -2 104.007 3.84191 10
 11 -7 -2 109.091 4.35553 18
 11 -7 -2 111.24 4.16287 8
 11 -7 -2 105.517 4.26065 12
 11 -7 -2 102.055 4.53682 5
 11 7 -2 85.3546 4.67548 17
 11 7 -2 106.997 3.78595 10
 11 7 -2 114.342 4.78388 3
 11 7 -2 101.29 4.36875 11
 11 7 -2 113.682 4.42868 7
 10 -7 -2 300.279 10.6994 18
 10 -7 -2 303.133 10.7892 6
 10 -7 -2 302.402 10.9514 5
 10 -7 -2 302.548 10.5935 12
 10 -7 -2 307.71 10.4827 8
 10 -7 -2 304.879 10.2054 10
 10 -7 -2 283.632 10.7233 17
 10 7 -2 298.454 10.0491 10
 10 7 -2 315.769 11.0592 3
 10 7 -2 306.194 10.6759 7
 10 7 -2 279.482 11.0523 17
 10 7 -2 310.217 10.6901 11
 9 -7 -2 313.226 11.0534 8
 9 -7 -2 318.589 11.1674 12
 9 -7 -2 323.436 11.3262 18
 9 -7 -2 313.764 10.797 10
 9 -7 -2 331.416 11.4097 6
 9 -7 -2 325.45 11.541 5
 9 -7 -2 325.507 11.4465 17
 9 7 -2 306.036 11.8877 17
 9 7 -2 318.826 11.2333 7
 9 7 -2 307.263 11.2235 11
 9 7 -2 341.116 11.6355 3
 8 -7 -2 23.6454 1.71618 18
 8 -7 -2 22.4867 1.77804 5
 8 -7 -2 23.2334 1.80754 17
 8 -7 -2 21.5434 1.72056 6
 8 7 -2 23.3629 1.86733 3
 8 7 -2 23.3548 2.25856 17
 8 7 -2 22.9634 1.77213 4
 7 -7 -2 235.131 8.40528 6
 7 -7 -2 239.897 8.51389 17
 7 -7 -2 233.201 8.48988 5
 7 -7 -2 231.197 8.62163 16
 7 -7 -2 240.935 8.35856 18
 7 7 -2 223.335 8.33906 4
 7 7 -2 232.715 8.47777 3
 7 7 -2 234.649 8.9624 17
 7 7 -2 228.011 8.9891 17
 7 7 -2 238.836 8.47632 16
 6 -7 -2 20.0697 1.54032 17
 6 -7 -2 24.2923 1.68656 5
 6 -7 -2 23.5209 3.76142 2
 6 -7 -2 19.3956 1.3397 18
 6 -7 -2 21.102 1.39941 6
 6 -7 -2 21.1027 1.88264 16
 6 7 -2 22.1869 1.99621 17
 6 7 -2 23.3015 1.55076 3
 6 7 -2 20.9595 2.02468 17
 6 7 -2 24.7818 1.9869 16
 6 7 -2 23.4386 3.61756 1
 5 -7 -2 606.369 24.0928 2
 5 -7 -2 593.869 20.3464 16
 5 -7 -2 591.955 19.739 17
 5 7 -2 558.019 20.2105 17
 5 7 -2 592.482 20.4739 16
 5 7 -2 558.926 20.1531 17
 5 7 -2 622.343 23.3963 1
 4 -7 -2 218.906 8.57398 16
 4 -7 -2 233.78 11.2355 2
 4 7 -2 229.589 10.5964 1
 4 7 -2 221.577 8.80552 16
 3 -7 -2 787.252 27.3692 16
 3 -7 -2 801.287 29.5561 2
 3 7 -2 837.08 29.0749 1
 3 7 -2 813.742 27.641 16
 2 -7 -2 429.798 15.0915 16
 -2 -7 2 404.852 15.234 14
 2 -7 -2 436.691 16.5319 2
 2 7 -2 441.2 16.1743 1
 2 7 -2 417.937 14.7817 14
 2 7 -2 433.136 15.3666 16
 -2 7 2 432.761 15.2655 14
 -1 -7 2 1127.54 36.599 14
 -1 -7 2 994.222 37.6562 2
 1 -7 -2 1187.02 36.4786 16
 1 -7 -2 1179.28 37.3695 2
 -1 7 2 1106.5 36.5935 14
 1 7 -2 1017.18 36.0891 14
 1 7 -2 933.658 36.7009 1
 1 7 -2 1176.54 36.7618 16
 0 -7 2 225.976 10.6459 2
 0 -7 2 226.536 8.89889 14
 0 7 2 229.996 9.0113 14
 0 7 2 236.156 9.44381 1
 0 7 -2 244.646 9.16176 1
 0 7 -2 228.986 8.57553 14
 0 7 2 243.489 9.14269 16
 1 -7 2 1563.17 50.9218 14
 1 -7 2 1531.52 51.0514 16
 1 -7 2 1441.12 50.2072 13
 1 7 2 1564.87 51.0504 14
 1 7 2 1611.12 52.4322 1
 1 7 2 1561.21 51.3093 16
 -1 7 -2 1593.98 51.2028 1
 -1 7 -2 1497.67 50.7224 14
 2 -7 2 1.13061 0.93357 16
 2 -7 2 0.69272 1.63521 2
 2 -7 2 2.06755 0.68818 13
 2 7 2 1.57178 1.06467 16
 2 7 2 2.45739 1.67509 1
 3 -7 2 407.947 18.2028 2
 3 -7 2 383.807 13.5221 13
 3 -7 2 383.841 14.102 16
 3 7 2 399.056 16.4996 1
 3 7 2 392.759 14.3809 16
 4 -7 2 461.425 16.0706 17
 4 -7 2 460.134 21.1921 2
 4 -7 2 471.169 16.1371 13
 4 -7 2 488.287 16.6602 16
 4 7 2 469.617 16.4533 17
 4 7 2 456.224 16.8236 16
 5 -7 2 193.93 7.38463 13
 5 -7 2 185.053 6.9048 5
 5 -7 2 189.81 6.93746 18
 5 -7 2 196.242 7.6573 16
 5 -7 2 192.827 7.2498 17
 5 -7 2 188.701 6.8701 4
 5 -7 2 185.53 6.97349 6
 5 7 2 177.895 6.8987 4
 5 7 2 185.049 6.95713 3
 5 7 2 191.917 7.94463 16
 5 7 2 187.204 7.57433 17
 6 -7 2 13.4132 1.34382 4
 6 -7 2 12.3065 1.70828 16
 6 -7 2 12.008 1.31364 5
 6 -7 2 10.332 1.21774 6
 6 -7 2 15.5641 1.6859 17
 6 -7 2 12.3722 1.5734 13
 6 -7 2 10.6125 1.2196 18
 6 7 2 12.9492 1.41413 3
 6 7 2 13.187 1.50215 4
 6 7 2 17.0557 2.1089 16
 7 -7 2 47.9028 2.59049 6
 7 -7 2 44.598 2.35161 12
 7 -7 2 44.1896 2.79052 17
 7 -7 2 43.7675 2.8688 13
 7 -7 2 45.4252 2.49927 18
 7 -7 2 46.0271 2.64288 5
 7 -7 2 41.8588 2.56102 16
 7 -7 2 39.9812 2.45999 4
 7 7 2 39.939 2.55867 16
 7 7 2 43.5009 3.18687 17
 7 7 2 44.841 2.59178 4
 7 7 2 42.5648 2.37603 11
 7 7 2 48.4567 2.78344 3
 8 -7 2 6.79091 1.20564 5
 8 -7 2 10.8275 1.08146 10
 8 -7 2 11.5543 1.43149 18
 8 -7 2 10.9938 1.25707 8
 8 -7 2 10.0721 1.23974 9
 8 -7 2 7.85187 1.41815 13
 8 -7 2 11.1072 1.64483 17
 8 -7 2 11.802 1.45985 6
 8 -7 2 10.0624 1.31625 4
 8 7 2 8.62483 1.22794 7
 8 7 2 9.92967 1.49252 3
 8 7 2 7.82079 1.40567 4
 8 7 2 8.98891 1.73074 17
 8 7 2 8.08424 1.28143 9
 8 7 2 6.95219 1.16351 11
 8 7 2 8.12643 0.87955 10
 9 -7 2 267.164 9.27417 10
 9 -7 2 269.117 9.74443 18
 9 -7 2 257.541 9.51384 9
 9 -7 2 268.257 9.54651 12
 9 -7 2 259.481 10.0678 17
 9 -7 2 268.255 9.49464 8
 9 -7 2 269.342 9.82363 6
 9 -7 2 267.732 9.76019 4
 9 -7 2 273.885 9.91761 5
 9 7 2 274.462 9.97833 4
 9 7 2 274.019 9.63401 7
 9 7 2 263.304 9.2291 10
 9 7 2 288.633 10.0546 3
 9 7 2 275.176 9.75042 9
 9 7 2 263.965 9.66223 11
 9 7 2 261.251 10.405 17
 10 -7 2 20.5002 1.57722 9
 10 -7 2 20.847 1.87852 5
 10 -7 2 19.0644 1.73656 4
 10 -7 2 20.2712 1.2555 10
 10 -7 2 19.1249 1.64799 18
 10 -7 2 17.9091 1.76819 17
 10 -7 2 18.5672 1.67546 6
 10 -7 2 17.1967 1.59386 12
 10 -7 2 20.2621 1.5481 8
 10 7 2 19.8519 1.99226 17
 10 7 2 18.549 1.25807 10
 10 7 2 17.2976 1.5445 11
 10 7 2 16.82 1.68269 4
 10 7 2 19.0362 1.6454 9
 10 7 2 15.5855 1.64951 3
 10 7 2 14.8152 1.41184 7
 11 -7 2 109.199 4.28581 12
 11 -7 2 109.064 4.04496 10
 11 7 2 113.879 4.44934 9
 11 7 2 115.293 4.35335 7
 11 7 2 117.906 4.42423 11
 11 7 2 109.835 4.05683 10
 13 -8 -2 64.3405 2.2681 10
 12 -8 -2 122.068 4.52573 8
 12 -8 -2 124.42 4.61216 12
 12 -8 -2 119.324 4.29194 10
 12 8 -2 125.228 4.73258 7
 12 8 -2 122.426 4.29782 10
 11 -8 -2 364.353 11.8791 10
 11 -8 -2 365.997 12.4136 6
 11 -8 -2 357.279 12.5514 5
 11 -8 -2 315.199 12.2752 17
 11 -8 -2 367.647 12.3461 18
 11 -8 -2 351.43 12.209 12
 11 -8 -2 369.011 12.1265 8
 11 8 -2 368.262 12.6792 3
 11 8 -2 362.463 12.3505 11
 11 8 -2 356.476 11.8102 10
 11 8 -2 371.536 12.3409 7
 11 8 -2 309.043 12.3172 17
 10 -8 -2 176.86 7.37534 17
 10 -8 -2 194.712 7.52508 5
 10 -8 -2 187.541 7.14173 12
 10 -8 -2 205.703 7.07972 8
 10 -8 -2 209.536 7.42245 6
 10 -8 -2 188.765 6.78795 10
 10 -8 -2 199.292 7.29696 18
 10 8 -2 195.548 6.69367 10
 10 8 -2 189.111 7.26562 11
 10 8 -2 182.037 7.78542 17
 10 8 -2 208.426 7.66616 3
 10 8 -2 195.893 7.25709 7
 9 -8 -2 609.354 19.6681 6
 9 -8 -2 588.762 19.7956 5
 9 -8 -2 580.21 19.7886 17
 9 -8 -2 567.568 19.0734 10
 9 -8 -2 557.247 19.385 12
 9 -8 -2 574.454 19.2907 8
 9 -8 -2 606.726 19.5819 18
 9 8 -2 592.872 19.8319 3
 9 8 -2 562.403 19.444 7
 9 8 -2 560.746 19.4878 11
 9 8 -2 553.071 18.8858 10
 9 8 -2 561.879 20.3212 17
 8 -8 -2 346.572 12.2729 5
 8 -8 -2 314.907 11.8288 16
 8 -8 -2 354.866 12.0752 18
 8 -8 -2 356.853 12.1565 6
 8 -8 -2 354.098 12.3302 17
 8 -8 -2 336.078 11.9186 12
 8 8 -2 338.172 12.1532 4
 8 8 -2 344.48 12.9496 17
 8 8 -2 364.985 12.3361 3
 7 -8 -2 299.787 10.4313 6
 7 -8 -2 290.582 10.3381 18
 7 -8 -2 303.986 10.5816 5
 7 -8 -2 304.868 10.6653 17
 7 -8 -2 289.102 10.8897 16
 7 8 -2 291.003 10.7809 16
 7 8 -2 292.059 10.4612 4
 7 8 -2 292.783 10.5278 3
 7 8 -2 299.261 11.2866 17
 6 -8 -2 531.635 18.5579 5
 6 -8 -2 565.402 18.7301 17
 6 -8 -2 563.847 19.3021 16
 6 -8 -2 551.246 18.4774 6
 6 -8 -2 561.206 18.437 18
 6 8 -2 550.405 19.3492 17
 6 8 -2 553.095 18.5442 3
 6 8 -2 523.065 18.5029 4
 6 8 -2 550.432 19.3692 16
 5 -8 -2 193.169 10.7153 2
 5 -8 -2 195.411 7.75255 16
 5 -8 -2 187.321 7.04632 17
 5 8 -2 195.795 10.2736 1
 5 8 -2 180.178 7.62321 17
 5 8 -2 188.821 7.87991 16
 4 -8 -2 118.307 5.47232 16
 4 -8 -2 123.143 7.62044 2
 4 8 -2 133.964 7.51585 1
 4 8 -2 121.231 5.76515 16
 3 -8 -2 70.6521 5.03719 2
 3 -8 -2 63.3129 3.62359 16
 3 8 -2 68.4334 4.87042 1
 3 8 -2 69.4703 3.99821 16
 2 -8 -2 2034.18 61.4017 16
 2 -8 -2 1682.62 62.574 2
 -2 -8 2 1887.16 61.9194 14
 2 8 -2 1869.34 60.9248 14
 -2 8 2 1843.51 61.4689 14
 2 8 -2 2068.52 61.7982 16
 2 8 -2 1629.44 62.1638 1
 -1 -8 2 2.09612 1.23598 14
 1 8 -2 1.37299 1.18294 16
 1 8 -2 4.79254 1.36376 1
 -1 8 2 3.78869 1.4282 14
 1 8 -2 2.57344 1.07369 14
 0 -8 2 523.413 19.6847 14
 0 -8 2 509.429 21.5292 2
 0 8 2 583.772 19.9599 14
 0 8 -2 611.772 20.1961 1
 0 8 -2 605.414 19.613 14
 1 -8 2 231.35 8.79548 16
 1 -8 2 224.923 11.094 2
 1 -8 2 219.187 8.4751 14
 -1 8 -2 212.513 8.37832 14
 1 8 2 218.823 8.95131 16
 1 8 2 227.729 9.88687 1
 1 8 2 224.173 8.69123 14
 2 -8 2 473.344 16.099 13
 2 -8 2 447.553 20.1531 2
 2 -8 2 508.663 17.0997 16
 2 8 2 495.435 17.3105 16
 2 8 2 451.372 15.9234 14
 2 8 2 488.858 18.8379 1
 3 -8 2 1.22153 0.66444 13
 3 -8 2 1.19403 1.73281 2
 3 -8 2 0.54781 0.95047 16
 3 8 2 0.19089 1.47778 1
 3 8 2 1.32429 1.18796 17
 3 8 2 1.43194 1.15378 16
 4 -8 2 636.939 27.3037 2
 4 -8 2 623.211 21.5606 6
 4 -8 2 658.016 22.5992 16
 4 -8 2 652.734 21.9098 13
 4 -8 2 643.658 21.5426 4
 4 -8 2 635.289 21.5245 18
 4 -8 2 670.444 21.9792 17
 4 8 2 605.116 21.5111 4
 4 8 2 656.924 22.4014 17
 4 8 2 673.097 22.9213 16
 5 -8 2 60.5679 2.94263 6
 5 -8 2 60.2152 2.89469 18
 5 -8 2 63.9862 3.26718 13
 5 -8 2 63.7947 3.66699 16
 5 -8 2 61.1657 2.89115 5
 5 -8 2 63.2221 2.90728 4
 5 -8 2 63.5679 3.28965 17
 5 8 2 63.0166 2.98206 4
 5 8 2 62.9422 2.98007 3
 5 8 2 67.3746 4.05949 16
 5 8 2 65.3692 3.73521 17
 6 -8 2 589.152 20.1571 13
 6 -8 2 572.766 19.6531 5
 6 -8 2 602.62 19.725 6
 6 -8 2 573.307 20.3605 16
 6 -8 2 598.247 19.6494 18
 6 -8 2 576.241 19.6017 4
 6 -8 2 560.175 20.0086 17
 6 8 2 576.173 20.4907 17
 6 8 2 577.704 20.6769 16
 6 8 2 571.508 19.6978 3
 6 8 2 569.472 19.7025 4
 7 -8 2 96.9972 4.11742 4
 7 -8 2 91.6635 3.77766 12
 7 -8 2 82.9704 4.23067 16
 7 -8 2 90.5483 3.87695 9
 7 -8 2 91.0766 4.44292 17
 7 -8 2 94.6481 4.52151 13
 7 -8 2 84.2131 3.7349 8
 7 -8 2 95.4105 4.18063 5
 7 -8 2 88.7197 4.04845 6
 7 -8 2 98.872 3.64984 10
 7 -8 2 91.4133 4.04576 18
 7 8 2 91.101 4.23282 3
 7 8 2 91.7173 4.02604 9
 7 8 2 95.8104 4.22348 4
 7 8 2 91.1027 3.9503 11
 7 8 2 83.9408 4.2795 16
 7 8 2 85.3766 3.86874 7
 7 8 2 86.4186 3.52853 10
 7 8 2 95.341 4.95648 17
 8 -8 2 124.347 4.6997 10
 8 -8 2 125.924 5.2109 4
 8 -8 2 125.768 4.92547 12
 8 -8 2 129.652 5.20064 18
 8 -8 2 129.771 4.95489 8
 8 -8 2 124.704 5.24436 5
 8 -8 2 128.348 5.26692 6
 8 -8 2 117.783 4.92971 9
 8 -8 2 123.023 5.62241 17
 8 8 2 123.637 5.06759 11
 8 8 2 125.117 5.38416 3
 8 8 2 123.128 5.14694 9
 8 8 2 119.521 4.63087 10
 8 8 2 126.538 6.04891 17
 8 8 2 123.657 5.37375 4
 8 8 2 119.91 5.00048 7
 9 -8 2 168.308 7.40565 17
 9 -8 2 177.499 7.07909 4
 9 -8 2 182.816 7.07728 18
 9 -8 2 183.119 6.88475 9
 9 -8 2 186.964 6.86029 8
 9 -8 2 187.439 7.17431 6
 9 -8 2 180.349 7.2041 5
 9 -8 2 190.299 6.67371 10
 9 -8 2 188.62 6.91559 12
 9 8 2 189.328 6.63015 10
 9 8 2 186.63 7.31361 3
 9 8 2 188.321 6.98019 7
 9 8 2 184.948 7.82973 17
 9 8 2 195.345 7.3986 4
 9 8 2 190.896 7.12117 9
 9 8 2 200.689 7.10846 11
 10 -8 2 435.063 14.4257 10
 10 -8 2 406.437 14.9044 5
 10 -8 2 425.388 14.629 12
 10 -8 2 507.982 15.7786 9
 10 -8 2 412.679 14.7817 6
 10 -8 2 429.326 14.532 8
 10 -8 2 411.922 14.7185 18
 10 -8 2 407.655 14.7347 4
 10 8 2 442.704 14.8375 9
 10 8 2 435.957 15.0198 3
 10 8 2 446.266 14.7711 11
 10 8 2 434.003 14.6967 7
 10 8 2 410.448 14.9689 4
 10 8 2 441.083 14.4211 10
 11 -8 2 32.3223 1.49253 10
 11 -8 2 31.7162 1.74227 12
 11 -8 2 32.1484 1.65586 8
 11 8 2 32.5312 1.88229 7
 11 8 2 30.471 1.9391 11
 11 8 2 31.2275 1.91829 9
 11 8 2 32.1169 1.52565 10
 12 -9 -2 231.733 8.10348 12
 12 -9 -2 237.414 8.05469 8
 12 -9 -2 232.063 7.86545 10
 12 9 -2 243.587 8.22729 7
 12 9 -2 229.811 8.22349 11
 12 9 -2 231.337 7.86921 10
 11 -9 -2 67.0761 2.62039 10
 11 -9 -2 70.3259 2.9002 8
 11 -9 -2 69.9189 3.14732 6
 11 -9 -2 68.5605 3.07189 18
 11 -9 -2 67.1931 3.26598 5
 11 -9 -2 66.2802 2.98867 12
 11 -9 -2 56.8088 3.06727 17
 11 9 -2 64.8263 3.15756 11
 11 9 -2 65.758 2.5897 10
 11 9 -2 55.6436 3.15289 17
 11 9 -2 68.4711 3.12044 7
 11 9 -2 72.1375 3.46289 3
 10 -9 -2 534.523 17.686 8
 10 -9 -2 547.475 18.0414 6
 10 -9 -2 535.241 17.9396 18
 10 -9 -2 497.337 18.1726 17
 10 -9 -2 523.717 17.8185 12
 10 -9 -2 528.868 17.4939 10
 10 -9 -2 522.868 18.1616 5
 10 9 -2 544.997 18.2638 3
 10 9 -2 514.646 17.3944 10
 10 9 -2 537.411 17.9529 11
 10 9 -2 486.321 18.5469 17
 10 9 -2 548.514 17.9141 7
 9 -9 -2 19.0363 1.76189 18
 9 -9 -2 19.6574 1.70547 12
 9 -9 -2 19.8743 1.57395 8
 9 -9 -2 26.3838 1.41907 10
 9 -9 -2 20.898 2.02843 17
 9 -9 -2 20.7853 1.84239 6
 9 -9 -2 17.4354 1.81128 5
 9 9 -2 19.8059 2.53554 17
 9 9 -2 17.2304 2.36653 4
 9 9 -2 15.0054 1.54561 9
 9 9 -2 16.6765 1.56853 11
 9 9 -2 22.1201 1.85677 7
 9 9 -2 21.9431 1.23147 10
 9 9 -2 23.7953 2.16504 3
 8 -9 -2 15.8201 1.70025 5
 8 -9 -2 16.8333 1.63031 6
 8 -9 -2 17.2606 1.82323 17
 8 -9 -2 16.5138 1.50618 18
 8 -9 -2 15.3418 1.6925 8
 8 -9 -2 16.1988 1.46997 10
 8 -9 -2 16.1079 1.45393 12
 8 -9 -2 13.9022 1.51992 16
 8 9 -2 14.7877 1.56901 3
 8 9 -2 11.6133 1.33647 7
 8 9 -2 12.672 1.35723 11
 8 9 -2 15.5582 2.15327 17
 8 9 -2 15.074 1.71597 4
 7 -9 -2 230.325 8.46589 5
 7 -9 -2 219.948 8.99172 16
 7 -9 -2 233.537 8.26654 18
 7 -9 -2 237.729 8.67861 17
 7 -9 -2 228.369 8.31726 6
 7 9 -2 234.062 9.38645 17
 7 9 -2 224.544 8.45807 4
 7 9 -2 222.997 8.94165 16
 7 9 -2 236.403 8.49353 3
 6 -9 -2 377.201 13.5774 16
 6 -9 -2 364.494 12.6718 5
 6 -9 -2 385.611 12.9329 17
 6 -9 -2 361.832 12.5236 6
 6 -9 -2 357.557 12.4568 18
 6 9 -2 341.061 12.6114 4
 6 9 -2 360.882 12.6165 3
 6 9 -2 370.042 13.6358 17
 6 9 -2 358.443 13.6576 16
 5 -9 -2 602.812 20.7049 5
 5 -9 -2 606.096 20.7054 18
 5 -9 -2 655.68 21.8342 16
 5 -9 -2 588.346 25.2506 2
 5 -9 -2 631.84 20.9685 17
 5 -9 -2 606.181 20.7703 6
 5 9 -2 599.849 20.6164 3
 5 9 -2 633.151 22.0407 16
 5 9 -2 643.384 24.9216 1
 5 9 -2 612.854 21.6727 17
 4 -9 -2 169.794 9.48321 2
 4 -9 -2 169.216 7.13768 16
 4 -9 -2 163.606 6.38522 17
 4 9 -2 168.985 7.14131 17
 4 9 -2 169.323 9.01205 1
 4 9 -2 163.41 7.40148 16
 3 -9 -2 1370.28 45.1914 16
 3 -9 -2 1407.87 47.7317 2
 3 9 -2 1192.47 46.6438 1
 3 9 -2 1433.52 45.6968 16
 2 -9 -2 193.802 11.3188 2
 2 -9 -2 180.27 7.55096 16
 2 9 -2 177.547 7.89758 16
 2 9 -2 187.088 8.66244 1
 2 9 -2 178.435 7.16882 14
 -2 9 2 172.851 7.70676 14
 -1 -9 2 2386.65 84.2982 14
 1 9 -2 2632.06 85.1948 1
 -1 9 2 2775.42 84.6827 14
 1 9 -2 2476 84.0366 14
 0 -9 2 77.9222 4.13916 14
 0 -9 2 79.7571 5.57792 2
 0 9 -2 80.0261 4.07951 14
 0 9 2 79.5362 4.37249 14
 1 -9 2 1346.32 50.6979 2
 1 -9 2 1477.58 47.5585 14
 1 9 2 1479.78 48.3054 16
 -1 9 -2 1425.89 47.6234 14
 1 9 2 1438.76 47.7447 14
 2 -9 2 3.10739 0.77858 13
 2 -9 2 4.22077 2.12183 2
 2 -9 2 3.44885 1.30595 16
 2 9 2 4.03632 1.07928 14
 2 9 2 3.0245 1.87477 1
 2 9 2 4.4819 1.53031 16
 3 -9 2 2882.95 92.2928 17
 3 -9 2 2706.2 91.9813 13
 3 9 2 2823.6 93.3317 16
 3 9 2 2817.7 92.8176 17
 3 9 2 2936.68 95.9927 1
 4 -9 2 7.31155 1.15624 13
 4 -9 2 8.43711 1.13535 4
 4 -9 2 10.6488 1.15148 18
 4 -9 2 8.93347 1.10596 6
 4 -9 2 7.80688 1.01863 5
 4 -9 2 8.77494 1.35969 17
 4 9 2 6.35805 0.97114 3
 4 9 2 8.25927 1.58861 17
 4 9 2 7.24171 1.07851 4
 4 9 2 8.48292 1.84522 16
 5 -9 2 685.061 22.4506 17
 5 -9 2 670.202 22.3259 13
 5 -9 2 628.415 21.8366 5
 5 -9 2 650.314 21.8769 4
 5 -9 2 606.178 22.871 16
 5 -9 2 637.237 21.815 18
 5 -9 2 635.554 21.874 6
 5 9 2 674.655 22.9671 17
 5 9 2 669.709 23.3888 16
 5 9 2 664.065 21.9303 3
 5 9 2 637.761 21.9267 4
 6 -9 2 109.669 4.62793 5
 6 -9 2 112.42 4.35541 12
 6 -9 2 107.107 5.38905 16
 6 -9 2 108.933 4.62402 6
 6 -9 2 111.698 5.03271 13
 6 -9 2 113.711 5.12303 17
 6 -9 2 110.907 4.58688 18
 6 -9 2 111.62 4.65679 4
 6 9 2 113.332 4.76816 4
 6 9 2 106.164 5.60745 16
 6 9 2 110.372 5.58092 17
 6 9 2 109.778 4.74846 3
 7 -9 2 77.6442 3.52873 9
 7 -9 2 84.7373 3.75203 18
 7 -9 2 78.3026 3.74701 5
 7 -9 2 82.3319 4.12512 13
 7 -9 2 94.3638 4.37624 17
 7 -9 2 77.2917 3.42414 12
 7 -9 2 78.6665 3.44528 8
 7 -9 2 67.5317 3.9228 16
 7 -9 2 85.2436 3.80051 6
 7 -9 2 83.3663 3.77048 4
 7 -9 2 77.5207 3.27514 10
 7 9 2 81.0127 3.88396 3
 7 9 2 77.526 3.54515 7
 7 9 2 82.2416 3.97388 4
 7 9 2 79.0072 4.68233 17
 7 9 2 76.5563 3.66061 9
 7 9 2 77.3422 3.2242 10
 7 9 2 71.6097 4.03236 16
 7 9 2 78.7192 3.55272 11
 8 -9 2 266.794 9.59245 4
 8 -9 2 257.118 10.1076 17
 8 -9 2 266.562 9.33603 12
 8 -9 2 251.864 9.28679 9
 8 -9 2 263.692 9.51888 18
 8 -9 2 267.609 9.61926 6
 8 -9 2 256.418 9.10621 10
 8 -9 2 261.361 9.67332 5
 8 -9 2 258.7 9.25017 8
 8 9 2 258.692 9.04073 10
 8 9 2 257.077 9.69647 3
 8 9 2 264.16 9.43923 11
 8 9 2 269.849 9.55254 9
 8 9 2 262.248 9.74551 4
 8 9 2 251.649 9.32906 7
 8 9 2 259.764 10.5178 17
 9 -9 2 453.782 15.8737 5
 9 -9 2 461.536 15.4424 8
 9 -9 2 440.238 15.6851 4
 9 -9 2 458.667 15.3272 10
 9 -9 2 402.186 16.0639 17
 9 -9 2 463.437 15.7681 6
 9 -9 2 461.596 15.6825 18
 9 -9 2 460.376 15.5299 12
 9 -9 2 434.333 15.4614 9
 9 9 2 467.582 15.285 10
 9 9 2 472.373 15.5883 7
 9 9 2 462.808 15.637 11
 9 9 2 470.38 15.9931 4
 9 9 2 482.265 15.9605 3
 9 9 2 436.883 16.4533 17
 9 9 2 465.43 15.7103 9
 10 -9 2 177.137 6.77874 5
 10 -9 2 174.127 6.63147 18
 10 -9 2 180.574 6.51906 12
 10 -9 2 177.533 6.41176 8
 10 -9 2 175.912 6.69736 6
 10 -9 2 177.664 6.30875 10
 10 9 2 186.326 6.72567 9
 10 9 2 182.886 6.65784 11
 10 9 2 178.871 6.57304 7
 10 9 2 174.185 6.85453 4
 10 9 2 178.83 6.85401 3
 10 9 2 182.26 6.31403 10
 11 -9 2 325.477 11.2111 12
 11 -9 2 331.516 11.0658 10
 11 -9 2 329.941 11.1152 8
 11 9 2 335.407 11.2518 7
 11 9 2 328.6 11.3288 9
 11 9 2 338.028 11.1028 10
 11 9 2 343.143 11.3172 11
 12 -10 -2 76.5635 2.74741 10
 12 -10 -2 74.3804 2.92636 8
 12 -10 -2 73.8484 2.98719 12
 12 10 -2 79.2592 3.13309 7
 12 10 -2 70.6583 3.15172 11
 12 10 -2 73.6893 2.76082 10
 11 -10 -2 253.282 8.96516 6
 11 -10 -2 243.595 9.07896 5
 11 -10 -2 252.554 8.90215 18
 11 -10 -2 242.395 8.80026 12
 11 -10 -2 254.451 8.5519 10
 11 -10 -2 261.271 8.73238 8
 11 10 -2 249.592 9.20371 3
 11 10 -2 249.002 8.5221 10
 11 10 -2 250.088 8.97313 11
 11 10 -2 257.304 8.93001 7
 10 -10 -2 301.641 10.3137 12
 10 -10 -2 290.165 10.7857 17
 10 -10 -2 295.713 10.0064 10
 10 -10 -2 287.45 10.3702 18
 10 -10 -2 293.615 10.157 8
 10 -10 -2 286.466 10.4343 6
 10 -10 -2 294.175 10.6343 5
 10 10 -2 285.855 10.427 9
 10 10 -2 297.639 9.9541 10
 10 10 -2 306.022 10.3946 7
 10 10 -2 303.327 10.7302 3
 10 10 -2 296.861 10.4538 11
 10 10 -2 273.091 11.1212 17
 9 -10 -2 835.274 29.1218 17
 9 -10 -2 878.189 28.7734 6
 9 -10 -2 877.562 28.988 5
 9 -10 -2 874.693 28.4519 8
 9 -10 -2 877.86 28.6946 18
 9 -10 -2 847.05 28.2984 10
 9 -10 -2 883.474 28.6173 12
 9 10 -2 860.224 28.7154 11
 9 10 -2 856.78 29.8412 17
 9 10 -2 846.582 28.1918 10
 9 10 -2 888.468 28.6634 7
 9 10 -2 814.377 28.8969 4
 9 10 -2 914.258 29.0553 3
 9 10 -2 807.647 28.6898 9
 8 -10 -2 28.4542 2.33031 17
 8 -10 -2 29.4827 1.78582 8
 8 -10 -2 31.046 2.09288 6
 8 -10 -2 28.8944 2.11455 5
 8 -10 -2 25.5649 1.8061 12
 8 -10 -2 25.1639 2.16525 16
 8 -10 -2 30.6965 2.04244 18
 8 -10 -2 28.6279 1.63249 10
 8 10 -2 25.1801 2.14763 9
 8 10 -2 29.153 1.90124 7
 8 10 -2 30.8801 2.32852 4
 8 10 -2 31.2352 2.2094 3
 8 10 -2 41.0642 3.2898 17
 8 10 -2 28.0505 2.14237 11
 8 10 -2 28.5779 1.48426 10
 7 -10 -2 948.486 31.7394 12
 7 -10 -2 991.233 32.1083 5
 7 -10 -2 995.074 32.3807 17
 7 -10 -2 989.813 31.8504 18
 7 -10 -2 923.325 32.8435 16
 7 -10 -2 1011.01 31.9451 6
 7 10 -2 931.313 32.077 4
 7 10 -2 987.213 33.2183 17
 7 10 -2 899.397 32.7453 16
 7 10 -2 948.872 32.0242 3
 6 -10 -2 501.437 16.7028 17
 6 -10 -2 481.772 16.184 6
 6 -10 -2 479.348 16.356 5
 6 -10 -2 495.22 16.139 18
 6 -10 -2 451.592 17.3019 16
 6 10 -2 466.452 16.2567 3
 6 10 -2 487.051 17.4944 17
 6 10 -2 464.157 17.5383 16
 6 10 -2 461.974 16.3515 4
 5 -10 -2 267.919 9.55876 18
 5 -10 -2 289.962 10.1663 17
 5 -10 -2 280.108 9.84054 5
 5 -10 -2 285.993 11.0223 16
 5 -10 -2 269.075 9.61302 6
 5 10 -2 265.844 11.1828 16
 5 10 -2 261.966 9.80727 4
 5 10 -2 268.873 9.70549 3
 5 10 -2 302.401 11.0795 17
 4 -10 -2 1547.23 53.4727 2
 4 -10 -2 1530.03 50.1283 16
 4 -10 -2 1462.67 48.9641 5
 4 -10 -2 1530.76 49.1835 17
 4 10 -2 1524.58 50.5131 16
 4 10 -2 1536.97 50.046 17
 4 10 -2 1321.05 52.1746 1
 3 -10 -2 288.509 16.6142 2
 3 -10 -2 245.208 10.0866 16
 3 10 -2 254.474 11.7912 1
 3 10 -2 240.066 10.4828 16
 2 10 -2 1179.7 40.1402 14
 2 10 -2 1260.05 42.2452 1
 2 10 -2 1195.18 41.1777 16
 -2 10 2 1185.03 40.9976 14
 -1 -10 2 161.181 7.28639 14
 1 10 -2 170.526 7.156 14
 -1 10 2 170.303 7.54683 14
 0 -10 2 2935.76 97.656 14
 0 10 2 2935.58 97.8757 14
 0 10 -2 3073.71 97.7623 14
 1 -10 2 72.5707 5.84557 2
 1 -10 2 67.2025 3.59006 14
 1 10 2 64.1764 3.78863 14
 -1 10 -2 64.7298 3.81018 14
 2 -10 2 2799.54 91.7367 16
 2 10 2 2772.76 92.0604 16
 3 -10 2 79.6312 4.55379 16
 3 -10 2 77.3947 3.40229 6
 3 -10 2 87.6659 7.78735 2
 3 -10 2 83.9571 3.53113 4
 3 -10 2 77.5277 3.36657 18
 3 -10 2 79.5958 3.58278 13
 3 10 2 80.7768 3.47322 4
 3 10 2 84.6511 6.43847 1
 3 10 2 82.1193 4.91434 16
 3 10 2 83.1826 4.5279 17
 4 -10 2 685.629 23.323 18
 4 -10 2 701.387 23.4607 4
 4 -10 2 699.667 24.817 16
 4 -10 2 733.801 24.0644 17
 4 -10 2 695.853 23.3933 6
 4 -10 2 686.893 23.3735 5
 4 -10 2 709.288 23.7393 13
 4 10 2 675.961 23.3651 3
 4 10 2 675.881 23.4342 4
 4 10 2 715.311 24.6435 17
 4 10 2 721.504 25.2282 16
 5 -10 2 8.68633 1.14193 5
 5 -10 2 6.59341 1.13396 4
 5 -10 2 9.83931 1.23252 18
 5 -10 2 7.86994 1.35745 13
 5 -10 2 9.12633 1.2053 6
 5 -10 2 8.04222 1.67506 16
 5 -10 2 8.14637 1.46661 17
 5 10 2 9.07674 1.26836 3
 5 10 2 8.83703 1.83677 17
 5 10 2 8.66717 1.93677 16
 5 10 2 7.09003 1.20618 4
 6 -10 2 828.405 27.2667 12
 6 -10 2 850.811 27.627 5
 6 -10 2 832.118 27.4705 18
 6 -10 2 847.428 27.5938 4
 6 -10 2 811.998 27.5115 6
 6 -10 2 773.078 27.7679 8
 6 -10 2 725.443 28.4364 16
 6 -10 2 839.462 28.0527 13
 6 -10 2 832.023 28.1934 17
 6 10 2 810.51 27.3176 11
 6 10 2 843.255 27.6296 3
 6 10 2 779.213 28.7542 16
 6 10 2 862.725 27.4363 10
 6 10 2 854.305 28.8398 17
 6 10 2 850.911 27.7122 4
 7 -10 2 243.661 9.05888 6
 7 -10 2 242.278 9.60447 17
 7 -10 2 249.351 8.99074 18
 7 -10 2 236.513 8.60937 10
 7 -10 2 242.626 8.72301 8
 7 -10 2 249.692 9.14622 5
 7 -10 2 244.364 8.76732 12
 7 -10 2 235.78 8.7957 9
 7 -10 2 247.942 9.05717 4
 7 10 2 245.698 9.15082 3
 7 10 2 261.432 9.3186 4
 7 10 2 238.379 8.5272 10
 7 10 2 243.442 8.96104 9
 7 10 2 253.91 10.245 17
 7 10 2 240.148 8.8452 11
 7 10 2 239.309 8.79481 7
 8 -10 2 280.073 9.84556 18
 8 -10 2 282.316 9.53564 10
 8 -10 2 266.798 9.90237 4
 8 -10 2 262.825 9.65154 12
 8 -10 2 262.883 10.5022 17
 8 -10 2 261.691 9.66229 9
 8 -10 2 270.641 9.89171 6
 8 -10 2 273.459 9.58282 8
 8 -10 2 264.693 10.0152 5
 8 10 2 282.28 9.9123 9
 8 10 2 283.776 10.1808 4
 8 10 2 276.124 9.71715 7
 8 10 2 273.18 9.77171 11
 8 10 2 274.533 9.43879 10
 8 10 2 273.555 10.0431 3
 8 10 2 268.483 10.9271 17
 9 -10 2 199.211 7.25513 18
 9 -10 2 193.622 7.11672 12
 9 -10 2 179.119 7.7369 17
 9 -10 2 195.801 7.435 5
 9 -10 2 200.398 7.03763 8
 9 -10 2 188.24 7.27593 4
 9 -10 2 195.874 7.3172 6
 9 -10 2 183.2 7.05644 9
 9 -10 2 196.106 6.94268 10
 9 10 2 198.856 6.90591 10
 9 10 2 200.025 7.51998 3
 9 10 2 198.412 7.55069 4
 9 10 2 183.135 8.10806 17
 9 10 2 209.499 7.36197 9
 9 10 2 194.871 7.16767 7
 9 10 2 198.225 7.26319 11
 10 -10 2 246.087 8.55032 10
 10 -10 2 247.965 8.61847 8
 10 -10 2 255.032 8.73725 12
 10 10 2 250.579 8.56819 10
 10 10 2 246.455 8.88565 9
 10 10 2 251.565 8.83687 11
 10 10 2 255.247 8.79312 7
 11 -10 2 140.463 5.09356 8
 11 -10 2 145.966 4.98792 10
 11 10 2 146.739 5.21823 9
 11 10 2 142.586 5.19364 11
 11 10 2 144.67 5.01862 10
 11 10 2 151.127 5.18621 7
 12 -11 -2 252.731 8.23132 10
 12 -11 -2 256.693 8.35139 8
 12 -11 -2 247.28 8.3983 12
 12 11 -2 233.318 8.54678 11
 12 11 -2 245.796 8.45564 7
 12 11 -2 247.381 8.25654 10
 11 -11 -2 89.0142 3.43941 8
 11 -11 -2 83.2401 3.89288 5
 11 -11 -2 85.7836 3.52684 12
 11 -11 -2 90.2185 3.28872 10
 11 11 -2 88.0828 3.29751 10
 11 11 -2 89.7239 3.75413 11
 11 11 -2 87.1661 3.92712 3
 11 11 -2 88.3718 3.64829 7
 10 -11 -2 211.563 7.70453 18
 10 -11 -2 213.498 7.3895 10
 10 -11 -2 220.259 7.69132 12
 10 -11 -2 218.205 7.99168 5
 10 -11 -2 200.667 8.14663 17
 10 -11 -2 226.199 7.86339 6
 10 -11 -2 209.381 7.50417 8
 10 11 -2 194.743 8.50524 17
 10 11 -2 213.784 7.37063 10
 10 11 -2 211.633 8.02657 3
 10 11 -2 221.063 7.75499 7
 10 11 -2 204.429 7.80818 9
 10 11 -2 212.883 7.81085 11
 9 -11 -2 137.629 5.65163 5
 9 -11 -2 135.056 5.44318 6
 9 -11 -2 137.413 5.06479 10
 9 -11 -2 136.373 5.38403 18
 9 -11 -2 134.035 5.29881 12
 9 -11 -2 131.159 5.88986 17
 9 -11 -2 137.584 5.17813 8
 9 11 -2 140.736 5.42771 7
 9 11 -2 143.362 5.77244 3
 9 11 -2 129.742 5.69185 4
 9 11 -2 135.929 5.54962 9
 9 11 -2 135.744 6.57341 17
 9 11 -2 141.448 5.02469 10
 9 11 -2 143.463 5.53483 11
 8 -11 -2 420.625 14.3645 8
 8 -11 -2 438.218 14.6259 18
 8 -11 -2 428.859 14.9091 5
 8 -11 -2 433.404 15.2467 17
 8 -11 -2 435.361 14.6935 6
 8 -11 -2 433.915 14.5487 12
 8 -11 -2 417.568 14.2825 10
 8 11 -2 410.476 14.1703 10
 8 11 -2 427.549 16.053 17
 8 11 -2 437.725 14.9135 3
 8 11 -2 410.126 14.9039 4
 8 11 -2 426.784 14.6565 11
 8 11 -2 399.49 14.658 9
 8 11 -2 419.216 14.536 7
 7 -11 -2 17.0882 2.02603 17
 7 -11 -2 24.1392 1.68087 18
 7 -11 -2 15.8418 1.42925 12
 7 -11 -2 15.1777 1.40174 10
 7 -11 -2 14.5845 2.18017 16
 7 -11 -2 15.8261 1.67877 5
 7 -11 -2 23.9027 1.72492 6
 7 -11 -2 22.2545 2.24946 8
 7 11 -2 17.821 2.37425 16
 7 11 -2 12.4753 1.32214 11
 7 11 -2 15.9117 1.68311 3
 7 11 -2 15.9833 1.19572 10
 7 11 -2 13.7153 1.83031 7
 7 11 -2 12.9843 1.61181 4
 7 11 -2 12.6921 2.26496 17
 6 -11 -2 661.008 21.9254 17
 6 -11 -2 625.704 21.2081 18
 6 -11 -2 655.446 22.8245 16
 6 -11 -2 633.984 21.2817 6
 6 -11 -2 641.128 21.5002 5
 6 11 -2 649.639 22.8278 17
 6 11 -2 624.011 21.5246 4
 6 11 -2 600.391 22.8334 16
 6 11 -2 624.666 21.3979 3
 5 -11 -2 904.94 30.1757 5
 5 -11 -2 930.433 30.6061 17
 5 -11 -2 890.461 29.887 18
 5 -11 -2 908.021 31.5462 16
 5 -11 -2 896.219 29.9489 6
 5 11 -2 925.472 32.0097 16
 5 11 -2 946.969 31.5957 17
 5 11 -2 890.997 30.058 3
 5 11 -2 884.862 30.2036 4
 4 -11 -2 318.754 11.023 5
 4 -11 -2 326.906 12.4647 16
 4 -11 -2 322.08 11.5113 17
 4 11 -2 317.243 12.3497 17
 4 11 -2 312.456 12.7625 16
 4 11 -2 291.031 10.827 3
 4 11 -2 316.681 11.0528 4
 3 -11 -2 1398.51 46.4797 5
 3 -11 -2 1525.05 48.1231 16
 3 11 -2 1387.89 48.3897 16
 3 11 -2 1374.71 46.4794 4
 2 11 -2 8.52055 1.45621 14
 -2 11 2 6.30239 1.77618 14
 -1 -11 2 369.91 14.0106 14
 1 11 -2 364.681 13.7897 14
 -1 11 2 373.931 14.2667 14
 0 -11 2 111.685 5.42495 14
 0 11 -2 108.029 5.55293 14
 0 11 2 120.058 5.79542 14
 1 -11 2 1278.35 41.3133 14
 1 11 2 1240.82 41.5074 14
 -1 11 -2 1172.53 40.3178 4
 -1 11 -2 1241.68 41.8407 14
 2 11 2 175.728 8.14249 16
 2 11 2 167.849 6.33396 4
 3 -11 2 1026.82 34.8766 18
 3 -11 2 1105.41 35.1757 4
 3 -11 2 1061.37 36.6104 16
 3 -11 2 1025.94 34.9273 6
 3 11 2 1066.34 35.0698 4
 3 11 2 1089.5 37.0892 16
 4 -11 2 11.712 1.4028 4
 4 -11 2 7.1914 1.11284 13
 4 -11 2 10.0625 1.14821 18
 4 -11 2 11.1918 1.18357 5
 4 -11 2 9.72092 1.53268 17
 4 -11 2 10.6095 1.17519 6
 4 -11 2 7.77813 1.71455 16
 4 11 2 10.8439 1.3304 4
 4 11 2 10.8973 2.0125 17
 4 11 2 9.15155 1.20312 3
 4 11 2 7.62456 1.9259 16
 5 -11 2 793.606 27.036 4
 5 -11 2 816.034 26.8986 18
 5 -11 2 816.965 26.961 6
 5 -11 2 756.768 26.6598 12
 5 -11 2 862.278 27.8046 17
 5 -11 2 786.293 26.9923 5
 5 -11 2 775.906 28.4064 16
 5 -11 2 806.128 27.3709 13
 5 11 2 804.379 28.3415 17
 5 11 2 821.592 27.0182 3
 5 11 2 817.705 28.8202 16
 5 11 2 827.476 27.131 4
 6 -11 2 30.0875 1.93928 12
 6 -11 2 33.0966 2.11883 18
 6 -11 2 30.8323 2.21765 5
 6 -11 2 30.8093 1.83393 10
 6 -11 2 28.76 1.83305 8
 6 -11 2 29.6917 2.11746 9
 6 -11 2 34.0471 2.31999 4
 6 -11 2 31.7726 2.14676 6
 6 -11 2 33.2514 2.73343 17
 6 -11 2 26.9017 2.82542 16
 6 11 2 29.2569 3.14612 17
 6 11 2 28.1458 1.97081 7
 6 11 2 29.2679 1.96761 11
 6 11 2 34.1911 3.27085 16
 6 11 2 33.4515 2.2731 9
 6 11 2 29.8366 2.28895 3
 6 11 2 32.6219 2.46064 4
 6 11 2 30.0987 1.79909 10
 7 -11 2 1162.07 38.1707 12
 7 -11 2 1104.36 38.1928 9
 7 -11 2 1178.84 38.355 18
 7 -11 2 1152.62 38.4694 4
 7 -11 2 1195.47 38.5772 5
 7 -11 2 1142.93 39.1396 17
 7 -11 2 1171.59 38.0989 8
 7 -11 2 1139.93 38.0564 10
 7 -11 2 1196.78 38.4553 6
 7 11 2 1174.5 38.5544 3
 7 11 2 1166.71 38.1958 7
 7 11 2 1156.74 37.9646 10
 7 11 2 1141.92 38.3353 9
 7 11 2 1170.54 38.2441 11
 7 11 2 1155.3 39.7173 17
 7 11 2 1154.84 38.6217 4
 8 -11 2 126.314 5.17491 9
 8 -11 2 124.471 5.39429 4
 8 -11 2 134.475 6.09772 17
 8 -11 2 134.721 5.05519 10
 8 -11 2 131.05 5.36299 6
 8 -11 2 137.707 5.33228 18
 8 -11 2 130.331 5.0772 8
 8 -11 2 132.196 5.51303 5
 8 -11 2 131.292 5.18737 12
 8 11 2 138.184 5.6957 4
 8 11 2 137.131 5.44214 9
 8 11 2 136.176 5.24745 7
 8 11 2 135.709 6.58361 17
 8 11 2 134.405 6.4107 17
 8 11 2 136.186 5.34073 11
 8 11 2 126.568 5.50093 3
 8 11 2 137.073 5.01048 10
 -8 11 -2 132.02 5.07635 9
 9 -11 2 334.331 11.2903 8
 9 -11 2 333.12 11.2441 10
 9 -11 2 332.798 11.4915 18
 9 -11 2 326.499 11.3869 12
 9 -11 2 323.833 11.6636 5
 9 -11 2 327.967 11.5454 6
 9 -11 2 302.863 11.5045 4
 9 11 2 330.991 11.4893 11
 9 11 2 344.389 11.5826 9
 -9 11 -2 328.878 11.3638 9
 9 11 2 336.232 11.742 3
 9 11 2 332.833 11.2243 10
 9 11 2 338.98 11.8176 4
 10 -11 2 132.681 4.77708 10
 10 -11 2 134.744 4.84512 8
 10 -11 2 135.101 4.94518 12
 10 11 2 135.733 5.12654 9
 10 11 2 137.621 4.82702 10
 10 11 2 129.781 5.03085 11
 10 11 2 134.577 5.00164 7
 12 -12 -2 31.1017 1.36482 8
 12 -12 -2 32.5394 1.28106 10
 12 12 -2 31.4382 1.57523 7
 12 12 -2 32.0018 1.34204 10
 11 -12 -2 141.959 5.22477 12
 11 -12 -2 144.224 5.01587 10
 11 -12 -2 143.47 5.12004 8
 11 12 -2 144.231 5.05192 10
 11 12 -2 141.243 5.30841 7
 11 12 -2 146.616 5.38068 11
 10 -12 -2 61.8275 2.84 6
 10 -12 -2 60.6041 2.83799 12
 10 -12 -2 55.5214 3.2385 17
 10 -12 -2 60.1792 2.7878 18
 10 -12 -2 60.1764 2.63532 8
 10 -12 -2 64.176 2.54781 10
 10 -12 -2 59.0383 3.0712 5
 10 12 -2 59.7199 3.01613 9
 10 12 -2 62.2026 3.71316 17
 10 12 -2 62.4393 3.02087 11
 10 12 -2 62.1429 2.57334 10
 10 12 -2 63.8195 3.20899 3
 10 12 -2 61.7758 2.93284 7
 9 -12 -2 44.322 2.73406 5
 9 -12 -2 43.3335 2.37175 18
 9 -12 -2 43.267 2.09125 10
 9 -12 -2 43.8099 2.43087 12
 9 -12 -2 42.916 2.41166 6
 9 -12 -2 44.6837 2.93842 17
 9 -12 -2 43.1514 2.18309 8
 9 12 -2 43.1926 2.11288 10
 9 12 -2 41.9512 2.53449 11
 9 12 -2 44.744 3.52115 17
 9 12 -2 44.6617 2.49248 7
 9 12 -2 44.1713 2.73558 3
 9 12 -2 40.1687 2.60816 9
 9 12 -2 39.588 2.70511 4
 8 -12 -2 80.5704 3.32974 8
 8 -12 -2 79.8394 3.5301 18
 8 -12 -2 81.6644 3.26641 10
 8 -12 -2 77.4357 3.568 6
 8 -12 -2 78.8415 3.50082 12
 8 -12 -2 79.1301 3.83861 5
 8 -12 -2 79.7624 4.18317 17
 8 12 -2 80.9843 3.22624 10
 8 12 -2 74.5931 3.52063 7
 8 12 -2 81.7669 3.97719 4
 8 12 -2 77.1499 3.57148 11
 8 12 -2 80.51 3.84475 3
 8 12 -2 76.327 4.88273 17
 8 12 -2 77.3748 3.72776 9
 7 -12 -2 373.954 12.8063 8
 7 -12 -2 335.191 14.1903 16
 7 -12 -2 396.478 13.0719 18
 7 -12 -2 398.415 13.142 6
 7 -12 -2 373.134 12.7822 10
 7 -12 -2 374.407 12.9639 12
 7 -12 -2 384.909 13.3364 5
 7 -12 -2 398.213 13.8547 17
 7 12 -2 326.207 14.1947 16
 7 12 -2 379.786 13.0883 11
 7 12 -2 376.979 12.9849 7
 7 12 -2 371.879 13.3931 4
 7 12 -2 400.132 14.8184 17
 7 12 -2 376.981 12.7145 10
 7 12 -2 377.768 13.2137 9
 7 12 -2 392.541 13.3372 3
 6 -12 -2 473.97 17.5913 16
 6 -12 -2 471.549 15.8504 18
 6 -12 -2 474.612 15.9221 6
 6 -12 -2 486.962 16.6699 17
 6 -12 -2 455.717 15.801 12
 6 -12 -2 474.687 16.1553 5
 6 12 -2 465.142 17.5714 17
 6 12 -2 466.212 16.0582 3
 6 12 -2 435.643 17.6021 16
 6 12 -2 476.539 16.2303 4
 6 12 -2 459.072 15.8837 11
 5 -12 -2 126.191 5.3471 17
 5 -12 -2 111.752 4.55049 6
 5 -12 -2 122.065 6.14994 16
 5 -12 -2 117.361 4.54487 18
 5 -12 -2 118.749 4.84291 5
 5 12 -2 121.584 6.23401 17
 5 12 -2 115.218 6.46694 16
 5 12 -2 117.603 4.74147 3
 5 12 -2 120.986 4.97615 4
 4 -12 -2 592.039 20.9746 16
 4 -12 -2 588.549 19.3415 5
 4 12 -2 575.004 19.3506 4
 4 12 -2 581.78 20.8432 17
 4 12 -2 555.772 21.3142 16
 4 12 -2 535.105 19.1164 3
 3 -12 -2 106.471 4.29187 5
 3 12 -2 104.804 4.2954 4
 3 12 -2 106.284 6.04025 16
 2 -12 -2 1281.94 42.3546 5
 -2 12 2 1271.14 44.3938 14
 2 12 -2 1324.11 43.1098 14
 2 12 -2 1312.67 42.4739 4
 -2 12 2 1285.42 42.3326 4
 -1 -12 2 274.261 10.9511 14
 1 -12 -2 245.692 9.46805 5
 -1 12 2 287.712 11.3537 14
 1 12 -2 274.203 9.54862 4
 1 12 -2 277.895 10.7931 14
 -1 12 2 267.637 9.44411 4
 0 -12 2 890.231 30.4119 14
 0 12 -2 873.247 29.1652 4
 0 12 2 862.628 29.0859 4
 0 12 -2 893.18 30.7364 14
 0 12 2 891.681 30.7352 14
 1 12 2 222.664 7.99504 4
 -1 12 -2 222.794 7.99355 4
 1 12 2 222.683 8.9591 14
 2 12 2 363.688 12.5392 4
 -2 12 -2 361.361 12.4824 4
 3 -12 2 38.0594 3.3445 16
 3 -12 2 38.9165 2.11704 6
 3 -12 2 40.3996 2.10037 18
 3 12 2 42.5697 2.40173 4
 3 12 2 37.473 3.70292 16
 4 -12 2 741.514 25.3181 5
 4 -12 2 747.704 25.1435 6
 4 -12 2 738.22 25.0753 18
 4 -12 2 765.462 27.0625 16
 4 12 2 777.548 26.9212 17
 4 12 2 724.857 25.1195 3
 4 12 2 747.438 25.3034 4
 4 12 2 751.227 27.3239 16
 4 12 2 787.202 26.8305 17
 5 -12 2 27.6263 1.67312 8
 5 -12 2 26.0086 1.8754 9
 5 -12 2 28.318 1.99298 5
 5 -12 2 27.5176 1.86143 18
 5 -12 2 28.7811 2.57606 17
 5 -12 2 25.9904 1.71136 12
 5 -12 2 27.5808 1.89695 6
 5 -12 2 29.0151 2.10257 4
 5 -12 2 24.9184 2.95269 16
 -5 12 -2 22.95 1.73225 9
 5 12 2 28.1583 2.05638 9
 5 12 2 28.3285 2.15027 4
 5 12 2 27.005 2.07987 3
 5 12 2 24.979 1.84402 11
 5 12 2 25.5173 1.67466 10
 5 12 2 26.6339 1.78702 7
 5 12 2 30.245 3.32466 16
 5 12 2 23.5745 3.02746 17
 6 -12 2 553.221 18.4991 6
 6 -12 2 527.606 18.5417 5
 6 -12 2 525.745 18.1443 8
 6 -12 2 528.189 18.2124 12
 6 -12 2 548.033 18.6228 4
 6 -12 2 550.09 18.4186 18
 6 -12 2 568.815 19.4123 17
 6 -12 2 527.255 18.3335 9
 6 12 2 519.985 18.2163 7
 6 12 2 542.615 19.9528 17
 6 12 2 532.31 18.0847 10
 6 12 2 540.947 20.08 17
 6 12 2 537.925 18.5512 3
 -6 12 -2 546.606 18.1809 9
 6 12 2 536.195 18.43 9
 6 12 2 570.873 18.7591 4
 6 12 2 543.094 18.3114 11
 7 -12 2 159.783 6.3328 4
 7 -12 2 160.645 7.07312 17
 7 -12 2 159.853 6.2237 6
 7 -12 2 160.003 6.09816 9
 7 -12 2 161.342 6.36828 5
 7 -12 2 162.16 6.03928 12
 7 -12 2 160.073 5.93765 10
 7 -12 2 155.893 6.13599 18
 7 -12 2 157.585 5.92113 8
 7 12 2 154.506 6.10847 11
 7 12 2 160.575 6.42684 3
 7 12 2 157.195 5.86507 10
 7 12 2 166.851 6.29457 9
 7 12 2 159.463 7.53575 17
 7 12 2 157.371 6.45615 4
 7 12 2 156.886 6.08042 7
 7 12 2 160.301 7.67417 17
 -7 12 -2 166.757 5.99794 9
 8 -12 2 207.342 7.85718 9
 8 -12 2 218.446 7.99438 18
 8 -12 2 213.44 8.18021 5
 8 -12 2 228.432 7.79254 10
 8 -12 2 221.341 8.0737 6
 8 -12 2 210.04 8.76421 17
 8 -12 2 222.164 7.79785 8
 8 -12 2 220.837 7.90191 12
 8 12 2 216.686 8.22017 3
 8 12 2 216.519 7.72953 10
 -8 12 -2 218.963 7.78373 9
 8 12 2 226.984 8.00613 11
 8 12 2 228.009 8.37293 4
 8 12 2 212.235 9.24916 17
 8 12 2 230.992 8.13927 9
 8 12 2 222.859 7.94757 7
 9 -12 2 54.523 2.79745 5
 9 -12 2 61.6511 2.50508 10
 9 -12 2 57.9211 2.54821 8
 9 -12 2 54.9541 2.7159 6
 9 -12 2 58.3087 2.63789 12
 9 -12 2 54.2857 2.66335 18
 9 12 2 63.4868 2.75187 7
 9 12 2 58.4912 2.83445 9
 9 12 2 59.1986 2.77424 11
 9 12 2 56.0542 3.03166 4
 9 12 2 61.1271 2.53107 10
 9 12 2 57.3676 2.93637 3
 10 -12 2 108.291 3.88822 10
 10 -12 2 107.049 3.92612 8
 10 -12 2 108.692 4.0153 12
 10 12 2 105.287 3.92502 10
 10 12 2 111.447 4.06997 7
 10 12 2 108.443 4.11901 11
 10 12 2 111.45 4.16371 9
 11 -13 -2 25.2583 1.32943 8
 11 -13 -2 26.7244 1.23783 10
 11 -13 -2 26.2937 1.47688 12
 11 13 -2 26.6396 1.59786 7
 11 13 -2 25.9074 1.31487 10
 11 13 -2 27.3953 1.63378 11
 10 -13 -2 63.9682 3.0786 5
 10 -13 -2 62.0944 2.83644 6
 10 -13 -2 62.8617 2.79986 18
 10 -13 -2 64.9649 2.58195 10
 10 -13 -2 65.4077 2.86591 12
 10 -13 -2 63.2518 2.67143 8
 10 13 -2 65.2807 3.01649 11
 10 13 -2 65.2486 2.93548 7
 10 13 -2 62.4214 3.00064 9
 10 13 -2 60.9117 3.088 3
 10 13 -2 68.0896 2.66231 10
 9 -13 -2 240.192 8.32031 10
 9 -13 -2 234.821 8.35371 8
 9 -13 -2 241.212 8.84867 5
 9 -13 -2 243.67 8.55193 12
 9 -13 -2 227.825 8.58374 6
 9 -13 -2 232.303 8.54226 18
 9 -13 -2 241.372 9.28555 17
 9 13 -2 235.267 8.91966 4
 9 13 -2 248.273 8.36154 10
 9 13 -2 240.388 8.86457 3
 9 13 -2 237.482 9.87366 17
 9 13 -2 247.847 8.69923 11
 9 13 -2 249.324 8.60244 7
 9 13 -2 246.151 8.7808 9
 8 -13 -2 356.959 12.4444 6
 8 -13 -2 356.362 13.1635 17
 8 -13 -2 361.185 12.1741 8
 8 -13 -2 358.32 12.3491 12
 8 -13 -2 365.554 12.3931 18
 8 -13 -2 358.225 12.1416 10
 8 -13 -2 346.507 12.6474 5
 8 13 -2 365.647 12.4783 11
 8 13 -2 358.698 12.136 10
 8 13 -2 354.442 12.3588 7
 8 13 -2 361.263 14.0158 17
 8 13 -2 358.521 12.6786 3
 8 13 -2 356.946 12.5518 9
 8 13 -2 343.424 12.7308 4
 7 -13 -2 363.343 12.2796 10
 7 -13 -2 347.74 12.2495 8
 7 -13 -2 351.955 12.517 6
 7 -13 -2 377.733 13.4037 17
 7 -13 -2 354.497 12.7665 5
 7 -13 -2 354.905 12.4401 12
 7 -13 -2 359.13 12.474 18
 7 13 -2 361.99 12.7671 3
 7 13 -2 355.605 12.8975 4
 7 13 -2 372.302 14.3168 17
 7 13 -2 361.3 12.4588 7
 7 13 -2 361.122 12.2578 10
 7 13 -2 370.883 12.7215 9
 7 13 -2 364.398 12.5663 11
 6 -13 -2 517.494 19.531 16
 6 -13 -2 556.474 18.6255 17
 6 -13 -2 538.791 17.994 5
 6 -13 -2 517.458 17.6871 6
 6 -13 -2 501.848 17.4231 8
 6 -13 -2 534.94 17.6562 12
 6 -13 -2 517.262 17.4792 10
 6 -13 -2 522.65 17.6334 18
 6 13 -2 507.951 17.6063 7
 6 13 -2 518.012 17.4596 10
 6 13 -2 525.759 17.7223 11
 6 13 -2 515.55 17.8224 9
 6 13 -2 527.847 17.922 3
 6 13 -2 546.328 19.6415 17
 6 13 -2 480.728 19.5397 16
 6 13 -2 553.077 18.1275 4
 5 -13 -2 145.474 5.51617 12
 5 -13 -2 144.858 5.80135 5
 5 -13 -2 144.899 7.20194 16
 5 13 -2 149.621 7.32241 17
 5 13 -2 137.429 7.537 16
 5 13 -2 140.769 5.69324 3
 5 13 -2 150.52 5.94712 4
 5 13 -2 170.83 5.89334 11
 4 -13 -2 311.655 12.4778 16
 4 -13 -2 306.016 10.7338 5
 4 13 -2 292.305 10.5666 3
 4 13 -2 298.838 12.9001 16
 4 13 -2 306.705 10.7861 4
 3 -13 -2 531.482 17.9677 5
 3 13 -2 532.495 18.0535 4
 2 -13 -2 60.9585 2.8024 5
 -2 -13 2 63.7532 4.37448 14
 2 13 -2 54.3763 3.68493 14
 -2 13 2 67.3846 5.68616 14
 -2 13 2 57.8804 2.77912 4
 2 13 -2 61.1389 2.88955 4
 -1 -13 2 587.973 21.5108 14
 1 13 -2 603.781 20.0211 4
 -1 13 2 592.288 19.9113 4
 0 13 -2 77.9655 3.48417 4
 0 13 2 80.2036 3.39294 4
 -1 13 -2 18.0601 1.55381 4
 1 13 2 15.3861 1.42021 4
 2 13 2 2.26615 0.84368 4
 -2 13 -2 2.09746 0.96504 4
 -3 13 -2 292.791 10.3464 4
 3 13 2 298.458 10.4703 4
 3 13 2 284.962 12.5091 16
 4 -13 2 15.3826 1.39529 18
 4 -13 2 15.8163 1.44717 6
 4 -13 2 14.6067 2.52018 16
 4 -13 2 14.1649 1.81352 9
 -4 13 -2 13.6833 1.49632 4
 4 13 2 13.8082 1.38222 9
 4 13 2 16.4346 1.66018 4
 -4 13 -2 10.628 1.59486 9
 4 13 2 12.3752 2.37224 16
 4 13 2 15.0942 1.33405 11
 5 -13 2 998.571 32.7907 8
 5 -13 2 1002.45 33.0165 18
 5 -13 2 1016.04 33.1015 6
 5 -13 2 974.688 32.9614 9
 5 -13 2 987.534 33.1414 5
 5 -13 2 925.269 34.7956 16
 5 13 2 1074.2 33.3866 4
 5 13 2 994.425 32.7705 10
 5 13 2 1062.8 35.1076 17
 5 13 2 989.977 35.2306 16
 5 13 2 966.856 32.8699 11
 5 13 2 966.203 33.0623 7
 -5 13 -2 989.621 32.8313 9
 5 13 2 1015.52 33.0471 9
 5 13 2 1005.93 33.1241 3
 6 -13 2 4.39618 0.99742 5
 6 -13 2 5.15698 0.84905 10
 6 -13 2 4.14268 0.99975 6
 6 -13 2 4.798 1.00536 18
 6 -13 2 5.28382 0.92841 12
 6 -13 2 4.28653 1.05036 9
 6 -13 2 5.97028 0.94548 8
 6 -13 2 4.54156 1.42303 17
 6 13 2 3.27722 0.92092 11
 6 13 2 3.96386 0.82439 10
 6 13 2 3.61417 1.04515 9
 6 13 2 4.79313 1.86291 17
 6 13 2 5.54102 1.39118 4
 6 13 2 4.26984 0.94782 7
 -6 13 -2 6.51318 1.09039 9
 6 13 2 4.09725 1.12443 3
 7 -13 2 576.969 19.4634 9
 7 -13 2 573.716 19.3238 8
 7 -13 2 570.726 19.3276 10
 7 -13 2 578.248 19.734 5
 7 -13 2 575.491 19.4099 12
 7 -13 2 562.593 19.5957 6
 7 -13 2 574.428 19.5423 18
 7 -13 2 559.07 20.4927 17
 -7 13 -2 590.105 19.3786 9
 7 13 2 569.095 21.1587 17
 7 13 2 597.417 19.5166 11
 -7 13 -2 596.732 19.6163 4
 7 13 2 599.131 19.9119 4
 7 13 2 570.936 19.422 7
 7 13 2 592.719 19.6394 9
 7 13 2 587.126 19.7571 3
 7 13 2 574.172 19.3081 10
 8 -13 2 20.7555 1.53634 18
 8 -13 2 21.8151 1.56324 12
 8 -13 2 21.1984 1.61554 9
 8 -13 2 20.3071 1.37201 10
 8 -13 2 20.8495 1.69457 5
 8 -13 2 21.7575 1.45644 8
 8 -13 2 19.3907 1.58297 6
 -8 13 -2 21.1852 1.66572 9
 8 13 2 20.5711 1.76963 11
 8 13 2 22.381 1.86141 9
 8 13 2 21.8154 3.40522 17
 8 13 2 17.484 1.73874 4
 8 13 2 20.7414 1.92102 3
 8 13 2 19.5103 1.70771 7
 -8 13 -2 18.6499 1.66715 4
 8 13 2 20.0562 1.44044 10
 9 -13 2 42.6308 2.15825 12
 9 -13 2 46.2751 2.03512 10
 9 -13 2 48.0137 2.07702 8
 9 13 2 47.5772 2.39933 9
 9 13 2 47.0096 2.29159 7
 9 13 2 45.4193 2.08506 10
 9 13 2 46.6048 2.08558 10
 9 13 2 45.7689 2.31351 11
 10 -13 2 21.341 1.10388 8
 10 -13 2 21.2825 1.03557 10
 10 13 2 22.0627 1.24213 7
 10 13 2 20.6253 1.30475 9
 10 13 2 22.0041 1.11255 10
 10 13 2 20.1426 1.35498 11
 11 -14 -2 39.1186 1.66914 8
 11 -14 -2 48.5434 2.33771 12
 11 -14 -2 40.5223 1.61552 10
 11 14 -2 38.749 1.94828 11
 11 14 -2 42.5819 1.86354 7
 11 14 -2 42.1214 1.71646 10
 10 -14 -2 5.53291 0.82412 12
 10 -14 -2 6.50226 0.63302 10
 10 -14 -2 5.64315 0.73566 8
 10 14 -2 4.39569 0.81075 7
 10 14 -2 4.56397 0.86811 11
 10 14 -2 3.99553 0.82521 9
 10 14 -2 6.00432 0.72102 10
 9 -14 -2 12.0442 1.42976 5
 9 -14 -2 11.2435 1.18322 12
 9 -14 -2 7.97448 0.97341 6
 9 -14 -2 7.76116 0.85962 8
 9 -14 -2 9.13047 0.99153 18
 9 -14 -2 10.4794 1.01265 10
 9 14 -2 7.21446 1.17879 3
 9 14 -2 10.7991 1.29492 9
 9 14 -2 9.78416 2.10169 17
 9 14 -2 9.6596 0.97484 10
 9 14 -2 7.81375 1.04054 7
 9 14 -2 10.0269 1.1941 11
 9 14 -2 11.9119 1.48133 4
 8 -14 -2 1.19428 0.81124 12
 8 -14 -2 1.09684 0.75833 18
 8 -14 -2 1.41787 0.68816 8
 8 -14 -2 1.78174 0.78882 6
 8 -14 -2 1.14439 1.09609 17
 8 -14 -2 1.11331 0.5663 10
 8 -14 -2 0.32957 0.89894 5
 8 14 -2 0.76602 1.00001 3
 8 14 -2 1.90079 1.47172 17
 8 14 -2 2.66304 1.15199 4
 8 14 -2 -0.0882 0.9001 9
 8 14 -2 -1.0623 0.7563 7
 8 14 -2 2.2077 0.70104 10
 8 14 -2 2.18228 0.95899 11
 7 -14 -2 23.6582 1.73894 6
 7 -14 -2 22.1117 1.5048 8
 7 -14 -2 22.4545 1.66885 18
 7 -14 -2 19.1161 2.32577 17
 7 -14 -2 22.3743 1.98055 5
 7 -14 -2 19.2226 1.43721 10
 7 -14 -2 21.1311 1.62018 12
 7 14 -2 20.6923 1.53637 10
 7 14 -2 22.0344 1.9301 3
 7 14 -2 18.7422 1.71881 7
 7 14 -2 18.0407 1.64847 11
 7 14 -2 23.1824 2.02354 9
 7 14 -2 18.5622 1.8975 4
 7 14 -2 23.4335 2.99973 17
 6 -14 -2 68.3906 3.13607 10
 6 -14 -2 72.1444 3.49904 5
 6 -14 -2 73.4313 3.22146 18
 6 -14 -2 71.6189 3.24409 6
 6 -14 -2 73.8945 3.22912 12
 6 14 -2 74.6756 3.52979 3
 6 14 -2 76.3436 3.1603 10
 6 14 -2 80.674 3.56015 9
 6 14 -2 78.4466 3.75366 4
 6 14 -2 72.3054 3.2549 7
 6 14 -2 72.5156 4.94052 17
 6 14 -2 76.632 3.4064 11
 5 -14 -2 24.3646 1.72078 12
 5 -14 -2 26.5617 1.89746 5
 5 -14 -2 23.2514 2.94512 16
 5 14 -2 26.5142 2.02039 9
 5 14 -2 25.9216 2.15743 4
 5 14 -2 22.5456 1.83603 3
 5 14 -2 24.8177 3.30485 16
 5 14 -2 23.6113 1.62361 10
 5 14 -2 23.9968 1.85629 11
 4 -14 -2 204.604 7.57631 5
 4 -14 -2 200.598 7.32047 12
 4 14 -2 205.239 7.39717 11
 4 14 -2 195.414 9.72856 16
 4 14 -2 217.263 7.72872 4
 3 -14 -2 140.042 5.39849 5
 3 14 -2 135.161 5.44933 4
 2 -14 -2 1048.66 34.9441 5
 2 14 -2 1082.81 35.1271 4
 -2 14 2 1055.35 34.9819 4
 1 14 -2 42.1049 2.34764 4
 -1 14 2 38.8304 2.17157 4
 0 14 2 243.257 8.79725 4
 0 14 -2 249.23 8.91893 4
 -1 14 -2 77.3406 3.55608 4
 1 14 2 78.3548 3.50845 4
 2 14 2 5.8948 1.11002 4
 -2 14 -2 7.70293 1.23195 4
 3 -14 2 48.7564 2.53631 9
 -3 14 -2 48.158 2.63324 4
 3 14 2 44.6137 2.43087 9
 -3 14 -2 47.277 2.52568 9
 3 14 2 48.2681 2.65667 4
 4 -14 2 3.19647 0.81682 6
 4 -14 2 1.37333 0.85095 9
 4 -14 2 2.98564 0.80216 18
 4 -14 2 3.39474 1.53345 16
 -4 14 -2 0.97067 0.85014 9
 4 14 2 1.61951 0.7662 11
 4 14 2 2.34157 1.64673 16
 4 14 2 3.18628 0.99118 9
 -4 14 -2 1.51852 1.01012 4
 4 14 2 3.02136 1.0576 4
 5 -14 2 9.90141 1.17864 9
 5 -14 2 10.2297 1.02379 8
 5 -14 2 9.01382 1.15669 6
 5 -14 2 9.02427 1.12548 18
 5 14 2 11.9896 1.52361 4
 5 14 2 10.4543 1.21684 11
 -5 14 -2 11.3115 1.53927 4
 -5 14 -2 12.0121 1.27365 9
 5 14 2 12.7694 1.43272 9
 5 14 2 11.6925 1.17235 10
 6 -14 2 108.304 4.4237 6
 6 -14 2 105.31 4.34381 18
 6 -14 2 105.978 4.18036 12
 6 -14 2 106.931 4.13782 8
 6 -14 2 99.5855 4.26965 9
 6 -14 2 108.471 4.4898 5
 6 14 2 99.2689 4.20385 7
 6 14 2 104.675 4.15227 10
 -6 14 -2 108.181 4.2905 9
 6 14 2 106.896 4.49964 9
 6 14 2 111.299 4.73355 4
 6 14 2 107.06 4.5382 3
 6 14 2 103.108 4.29647 11
 -6 14 -2 107.313 4.5251 4
 6 14 2 101.494 5.92076 17
 7 -14 2 80.1491 4.31297 17
 7 -14 2 79.2286 3.42728 18
 7 -14 2 77.6514 3.47616 6
 7 -14 2 76.4614 3.23074 8
 7 -14 2 76.6029 3.28132 12
 7 -14 2 79.6583 3.2232 10
 7 -14 2 74.1693 3.33574 9
 7 -14 2 76.1483 3.5194 5
 7 14 2 79.9267 3.78829 4
 7 14 2 80.1759 3.26119 10
 7 14 2 78.5778 3.56702 9
 7 14 2 76.3943 3.33889 7
 7 14 2 78.5172 3.62012 3
 -7 14 -2 78.3926 3.37607 9
 7 14 2 83.6871 3.47913 11
 7 14 2 76.4918 4.76825 17
 -7 14 -2 80.8189 3.61462 4
 8 -14 2 76.0139 4.33791 5
 8 -14 2 79.1145 3.10275 8
 8 -14 2 82.7757 3.13033 10
 8 -14 2 71.799 3.18445 18
 8 -14 2 78.0352 3.29854 6
 8 -14 2 80.3393 3.22716 12
 8 14 2 80.7015 3.45214 9
 8 14 2 77.1336 3.31527 11
 8 14 2 76.9238 3.17166 10
 8 14 2 78.5921 3.58221 4
 8 14 2 76.9921 3.2529 7
 8 14 2 79.0298 3.72688 3
 9 -14 2 35.1167 1.68455 12
 9 -14 2 34.9437 1.64583 8
 9 -14 2 36.0797 1.59276 10
 9 14 2 35.9204 1.67089 10
 9 14 2 38.2463 1.91729 9
 9 14 2 35.6441 1.77593 7
 9 14 2 34.9364 1.80309 11
 10 -15 -2 2.20436 0.39209 10
 10 -15 -2 2.16704 0.46525 8
 10 -15 -2 1.42322 0.56758 12
 10 15 -2 2.80106 0.7233 9
 10 15 -2 2.16489 0.51318 10
 10 15 -2 2.50035 0.67782 11
 10 15 -2 2.13323 0.61683 7
 9 -15 -2 0.62066 0.66513 12
 9 -15 -2 1.22871 0.46511 10
 9 -15 -2 3.2579 0.62337 8
 9 -15 -2 1.46232 0.80147 5
 9 15 -2 1.0947 0.81193 9
 9 15 -2 1.15769 0.89656 3
 9 15 -2 1.40118 0.72424 7
 9 15 -2 2.04054 0.62389 10
 9 15 -2 1.99212 0.76421 11
 8 -15 -2 0.68784 0.9731 17
 8 -15 -2 -0.0555 0.7496 12
 8 -15 -2 0.54155 0.61071 6
 8 -15 -2 1.11305 0.63156 18
 8 -15 -2 0.54367 0.48599 10
 8 -15 -2 0.08197 0.53777 8
 8 -15 -2 0.70615 0.91837 5
 8 15 -2 0.24786 0.87123 3
 8 15 -2 1.1182 0.87718 9
 8 15 -2 0.84866 0.96942 4
 8 15 -2 0.85634 0.62063 10
 8 15 -2 -0.2462 0.727 7
 8 15 -2 1.61299 0.93841 11
 8 15 -2 0.43314 1.28439 17
 7 -15 -2 1.84889 1.0107 5
 7 -15 -2 4.39381 0.83789 6
 7 -15 -2 4.0229 0.72556 10
 7 -15 -2 2.76222 0.87728 12
 7 -15 -2 3.67842 0.698 8
 7 -15 -2 5.44569 0.86594 18
 7 15 -2 3.10095 1.06538 9
 7 15 -2 2.9396 1.0637 3
 7 15 -2 4.58348 1.76101 17
 7 15 -2 3.3581 0.93592 11
 7 15 -2 2.98756 0.76762 10
 7 15 -2 3.2912 0.915 7
 7 15 -2 4.56701 1.10859 4
 6 -15 -2 58.4195 3.0267 5
 6 -15 -2 56.2705 2.74063 12
 6 15 -2 56.4121 3.00324 3
 6 15 -2 57.4326 2.68108 10
 6 15 -2 58.3187 3.1899 4
 6 15 -2 59.3596 2.78073 7
 6 15 -2 63.1904 3.03939 9
 6 15 -2 63.8661 2.95082 11
 5 -15 -2 92.9128 3.81112 12
 5 -15 -2 90.5178 4.05033 5
 5 15 -2 93.4909 3.95798 11
 5 15 -2 92.8683 4.18376 4
 5 15 -2 95.2367 4.04005 9
 4 -15 -2 31.2501 2.11557 5
 4 -15 -2 29.1318 1.85957 12
 4 15 -2 27.7539 1.94078 9
 4 15 -2 22.927 3.40791 16
 4 15 -2 31.0618 1.95838 11
 4 15 -2 36.4238 2.31329 4
 3 -15 -2 105.366 4.40974 5
 3 15 -2 109.715 4.27155 11
 3 15 -2 105.858 4.34877 9
 3 15 -2 107.986 4.54115 4
 -2 15 2 3.44691 0.90997 4
 2 15 -2 4.33895 0.82324 11
 2 15 -2 8.00718 1.21234 4
 1 15 -2 5.97301 1.167 4
 -1 15 2 4.9504 0.96465 4
 1 15 -2 4.90162 1.50825 11
 0 15 2 9.93008 1.30237 4
 0 15 -2 7.01411 1.25417 4
 1 15 2 1.16027 0.89166 4
 -1 15 -2 1.52423 0.90591 9
 -1 15 -2 0.25423 0.90865 4
 -2 15 -2 21.609 1.81339 9
 2 15 2 22.9699 1.85003 4
 2 15 2 19.4221 1.63347 9
 -2 15 -2 22.8891 1.93652 4
 3 -15 2 70.7058 3.09432 9
 -3 15 -2 68.1307 3.10672 9
 3 15 2 68.3132 3.38946 4
 3 15 2 65.9806 3.18243 9
 -3 15 -2 66.853 3.40844 4
 4 -15 2 0.41636 0.71784 9
 4 15 2 1.14211 0.9825 4
 -4 15 -2 0.28527 1.07381 4
 -4 15 -2 0.52874 0.81308 9
 4 15 2 0.5367 0.83527 9
 4 15 2 0.21394 0.7148 11
 5 -15 2 13.199 1.29235 6
 5 -15 2 14.0588 1.2765 8
 5 -15 2 15.7127 1.49009 18
 5 -15 2 12.9251 1.22234 9
 -5 15 -2 12.3429 1.48408 4
 5 15 2 10.7142 1.1659 11
 5 15 2 13.8175 1.56795 4
 5 15 2 14.7314 1.50053 9
 -5 15 -2 14.5182 1.36023 9
 6 -15 2 1.70802 0.74758 18
 6 -15 2 0.99206 0.69277 9
 6 -15 2 1.29155 0.77352 6
 6 -15 2 0.95924 0.64071 8
 6 15 2 1.44732 0.67632 10
 6 15 2 1.26204 1.09721 4
 -6 15 -2 0.59289 0.80036 9
 6 15 2 0.97941 0.77439 11
 6 15 2 1.46063 0.96053 9
 -6 15 -2 1.41281 0.98901 4
 7 -15 2 13.1801 1.22061 8
 7 -15 2 13.4146 1.32852 6
 7 -15 2 11.5541 1.06152 12
 7 -15 2 15.9098 1.34596 18
 7 -15 2 14.6202 1.29366 9
 7 15 2 12.0088 1.10817 10
 -7 15 -2 13.3144 1.17889 9
 7 15 2 12.2876 1.12118 7
 7 15 2 12.08 1.24517 11
 -7 15 -2 14.8334 1.42671 4
 7 15 2 11.4993 1.21315 9
 7 15 2 13.3934 1.45907 4
 7 15 2 13.1641 1.31829 3
 8 -15 2 2.69723 0.59544 8
 8 -15 2 3.01566 0.59555 12
 8 15 2 2.48706 0.78652 9
 8 15 2 2.79789 0.65543 7
 8 15 2 2.39953 0.5562 10
 8 15 2 3.06966 0.62875 10
 8 15 2 3.99436 0.76556 11
 9 -15 2 1.16356 0.38623 8
 9 15 2 1.72322 0.44145 10
 9 15 2 1.71593 0.51578 7
 9 15 2 0.06244 0.52579 11
 9 15 2 0.89674 0.5562 9
 10 -16 -2 3.49208 0.45255 8
 10 16 -2 3.2134 0.58377 11
 10 16 -2 2.79963 0.46853 10
 10 16 -2 2.54668 0.5063 7
 9 -16 -2 7.94332 0.69357 8
 9 -16 -2 6.56193 0.77243 12
 9 -16 -2 7.85761 0.72912 10
 9 16 -2 6.27656 0.81628 7
 9 16 -2 6.85264 0.85804 11
 9 16 -2 6.37379 0.89479 9
 9 16 -2 8.41212 0.78594 10
 8 -16 -2 26.1501 1.36614 8
 8 -16 -2 22.3337 1.77003 5
 8 -16 -2 24.2776 1.59464 12
 8 16 -2 23.9654 1.80132 9
 8 16 -2 18.7952 1.68525 3
 8 16 -2 22.7667 1.49392 10
 8 16 -2 22.0643 1.56771 7
 8 16 -2 24.1212 1.70515 11
 8 16 -2 20.239 1.8564 4
 7 -16 -2 7.11577 0.99792 12
 7 -16 -2 8.99937 1.28212 5
 7 16 -2 7.75867 1.16385 3
 7 16 -2 8.85419 0.98525 10
 7 16 -2 8.14145 1.11084 9
 7 16 -2 5.88732 1.82012 17
 7 16 -2 12.7189 1.50682 4
 7 16 -2 10.231 1.16132 11
 7 16 -2 8.15458 1.00165 7
 6 -16 -2 46.1388 2.3204 12
 6 -16 -2 42.7292 2.52699 5
 6 16 -2 43.7433 2.52583 9
 6 16 -2 46.7247 2.75737 4
 6 16 -2 47.8812 2.47842 11
 5 -16 -2 -0.883 0.84485 5
 5 -16 -2 -0.2221 0.69288 12
 5 16 -2 -0.4087 0.7584 11
 5 16 -2 -0.1895 0.9974 4
 5 16 -2 0.77759 0.82447 9
 4 -16 -2 3.31019 0.8416 12
 4 -16 -2 3.19361 0.98895 5
 4 16 -2 2.54789 0.87486 9
 4 16 -2 3.06982 1.12496 4
 4 16 -2 4.71265 0.95723 11
 -4 16 2 2.52594 1.08562 12
 3 16 -2 9.06985 1.37934 4
 3 16 -2 10.1775 1.19548 9
 3 16 -2 6.30211 0.98232 11
 2 16 -2 31.0689 2.09753 4
 2 16 -2 31.0578 1.96038 9
 -2 16 2 25.0221 1.9357 4
 2 16 -2 27.4543 1.82654 11
 1 16 -2 96.3275 3.96691 9
 -1 16 2 94.4584 3.99943 4
 1 16 -2 87.33 3.77406 11
 1 16 -2 100.023 4.19153 4
 0 16 2 119.985 4.8113 9
 0 16 2 122.912 4.99168 4
 0 16 -2 134.939 5.24607 4
 0 16 -2 121.207 4.89177 9
 -1 16 -2 55.816 2.94828 4
 1 16 2 51.3004 2.67282 9
 1 16 2 56.4771 2.8957 4
 -1 16 -2 55.8714 2.81752 9
 -2 16 -2 2.80884 1.07083 4
 2 16 2 2.17528 0.84772 9
 -2 16 -2 2.63998 1.01209 9
 2 16 2 3.58122 1.05227 4
 3 16 2 3.86743 1.05796 4
 3 16 2 2.54201 0.88882 9
 -3 16 -2 3.84754 1.15279 4
 -3 16 -2 6.77197 1.09706 9
 4 16 2 77.5083 3.6656 4
 -4 16 -2 73.3555 3.35002 9
 -4 16 -2 76.137 3.62434 4
 4 16 2 73.5196 3.42995 9
 -5 16 -2 0.01293 0.99453 4
 5 16 2 1.70511 0.77125 11
 5 16 2 2.10331 0.89286 9
 -5 16 -2 2.36046 0.88356 9
 5 16 2 2.42192 1.12089 4
 6 -16 2 20.7493 1.38546 8
 6 -16 2 20.7706 1.52174 6
 6 -16 2 19.4746 1.48646 18
 -6 16 -2 21.3403 1.69432 9
 6 16 2 23.0326 1.86438 9
 6 16 2 25.2194 2.00003 4
 -6 16 -2 19.1808 1.79367 4
 6 16 2 22.1272 1.64507 11
 7 -16 2 3.24458 0.62568 8
 7 16 2 4.09526 0.86178 9
 7 16 2 3.37284 0.75147 11
 -7 16 -2 3.61125 0.81307 9
 8 -16 2 5.34341 0.5698 8
 8 16 2 4.72849 0.69807 11
 8 16 2 3.8666 0.584 7
 8 16 2 4.01674 0.72043 9
 8 16 2 4.75992 0.59067 10
 9 -17 -2 72.7952 2.77681 12
 9 -17 -2 72.1226 2.73308 8
 9 17 -2 73.0274 2.90174 11
 9 17 -2 75.2133 2.80331 10
 -9 17 2 77.1441 3.02122 12
 9 17 -2 76.3853 2.9516 9
 9 17 -2 71.7546 2.81878 7
 8 -17 -2 71.4551 2.85046 12
 8 17 -2 71.6112 3.02493 11
 8 17 -2 74.5793 3.07374 9
 8 17 -2 68.99 2.87745 7
 -8 17 2 70.2901 3.15827 12
 8 17 -2 73.4133 2.85745 10
 7 -17 -2 165.429 6.29783 5
 7 -17 -2 168.894 6.0836 12
 7 17 -2 168.868 6.27302 9
 7 17 -2 167.609 6.20873 11
 -7 17 2 180.609 6.38691 12
 7 17 -2 172.559 6.45097 4
 6 -17 -2 55.2474 2.46515 12
 6 -17 -2 53.0661 2.69013 5
 6 17 -2 55.1632 2.71643 9
 6 17 -2 52.2814 2.85035 4
 -6 17 2 50.1754 2.77906 12
 5 -17 -2 90.7727 3.91688 5
 5 -17 -2 93.9965 3.68223 12
 5 17 -2 94.4161 3.86352 11
 5 17 -2 90.3871 4.03072 4
 5 17 -2 93.9775 3.93354 9
 -5 17 2 88.6572 3.92478 12
 4 17 -2 33.9438 2.24403 4
 4 17 -2 33.6394 2.18967 9
 4 17 -2 36.4796 2.12944 11
 3 17 -2 60.8176 3.04622 4
 3 17 -2 56.7076 2.78004 9
 3 17 -2 54.2276 2.68816 11
 2 17 -2 38.5076 2.35539 4
 2 17 -2 36.3756 2.12697 11
 2 17 -2 34.2962 2.13176 9
 -2 17 2 36.0831 2.1799 4
 1 17 -2 40.3323 2.19983 11
 -1 17 2 42.5235 2.44841 4
 1 17 -2 42.7018 2.46723 9
 1 17 -2 46.692 2.68437 4
 0 17 -2 31.5939 2.32407 4
 0 17 2 33.3268 1.95467 9
 0 17 2 29.4823 1.98195 4
 0 17 -2 30.0564 2.10914 9
 1 17 2 164.84 6.33696 9
 1 17 2 170.28 6.57042 4
 -1 17 -2 172.107 6.43093 9
 -1 17 -2 179.729 6.65875 4
 2 17 2 2.92399 0.9525 9
 -2 17 -2 1.11693 0.88121 9
 -2 17 -2 2.76488 1.17694 4
 2 17 2 1.391 0.94905 4
 3 17 2 415.814 14.3879 4
 3 17 2 409.021 14.1506 9
 -3 17 -2 426.261 14.4081 4
 -3 17 -2 406.784 14.1266 9
 4 17 2 34.2771 2.30863 4
 -4 17 -2 35.5831 2.10025 9
 4 17 2 32.5571 2.07643 9
 -4 17 -2 28.8562 2.19865 4
 5 17 2 130.877 5.07065 9
 5 17 2 128.268 5.24235 11
 5 17 2 130.991 5.24098 4
 -5 17 -2 131.077 5.18952 4
 -5 17 -2 132.694 4.99866 9
 6 17 2 2.56948 0.92823 4
 6 17 2 1.74482 0.74043 9
 -6 17 -2 1.03579 0.70845 9
 6 17 2 1.75209 0.66081 11
 7 -17 2 47.7416 1.95934 8
 7 17 2 51.7149 2.30833 9
 7 17 2 49.8605 2.15854 11
 8 17 2 0.47233 0.45267 9
 8 -18 -2 102.122 3.70252 12
 8 18 -2 104.446 3.84652 11
 8 18 -2 104.241 3.87525 9
 -8 18 2 101.26 3.91219 12
 7 -18 -2 8.8722 0.83527 12
 -7 18 2 9.42213 1.0851 12
 7 18 -2 8.40421 0.93099 11
 7 18 -2 8.93043 1.00997 9
 6 -18 -2 107.052 3.94868 12
 6 18 -2 101.922 4.33471 4
 6 18 -2 107.723 4.14142 11
 -6 18 2 103.771 4.18721 12
 6 18 -2 104.067 4.19974 9
 5 18 -2 26.3779 2.01863 4
 5 18 -2 29.5016 1.85446 11
 5 18 -2 26.3232 1.89819 9
 4 18 -2 266.737 9.35072 9
 4 18 -2 254.021 9.22343 11
 4 18 -2 272.322 9.57308 4
 3 18 -2 71.4889 3.37145 4
 3 18 -2 68.252 3.17709 9
 3 18 -2 68.7755 3.05589 11
 2 18 -2 895.345 29.4005 4
 2 18 -2 903.611 29.1955 9
 2 18 -2 847.932 29.008 11
 1 18 -2 211.952 7.90071 4
 -1 18 2 212.493 7.78658 4
 1 18 -2 214.521 7.73065 9
 0 18 -2 874.506 28.5651 9
 0 18 2 838.07 28.6438 4
 0 18 -2 869.837 28.7801 4
 0 18 2 869.935 28.7161 9
 -1 18 -2 45.3828 2.43905 9
 1 18 2 40.1912 2.46235 4
 1 18 2 42.5924 2.33923 9
 -1 18 -2 45.0939 2.60807 4
 2 18 2 152.03 5.69952 9
 2 18 2 158.647 5.92229 4
 -2 18 -2 147.95 5.90908 4
 -2 18 -2 147.1 5.68817 9
 3 18 2 2.95343 0.86825 9
 -3 18 -2 3.42304 1.10438 4
 3 18 2 3.3258 1.04047 4
 -3 18 -2 2.37466 0.84747 9
 -4 18 -2 86.1814 3.77167 4
 4 18 2 84.9098 3.61982 9
 -4 18 -2 88.2146 3.58457 9
 5 18 2 84.0746 3.44631 9
 5 18 2 80.7187 3.56796 4
 -5 18 -2 85.5661 3.38703 9
 -6 18 -2 19.3382 1.45018 9
 6 18 2 18.9924 1.4362 9
 7 18 2 7.43388 0.75055 9
 7 19 -2 245.414 8.3854 11
 7 19 -2 246.395 8.4413 9
 6 19 -2 53.6776 2.30494 11
 6 19 -2 47.7106 2.37302 9
 5 19 -2 193.709 6.68533 11
 5 19 -2 180.504 6.87707 4
 5 19 -2 189.295 6.77771 9
 4 19 -2 81.8717 3.34415 11
 4 19 -2 78.3836 3.58086 4
 4 19 -2 82.5941 3.43703 9
 3 19 -2 441.95 14.6183 9
 3 19 -2 417.954 14.4593 11
 3 19 -2 430.959 14.7779 4
 2 19 -2 103.323 4.10636 11
 2 19 -2 107.946 4.29271 9
 2 19 -2 108.878 4.45844 4
 1 19 -2 460.308 15.6608 4
 -1 19 2 457.856 15.5048 4
 1 19 -2 451.867 15.4579 9
 0 19 -2 34.0781 2.25979 4
 0 19 -2 37.8497 2.16461 9
 0 19 2 36.7294 2.1894 4
 1 19 2 597.228 19.9341 9
 -1 19 -2 608.692 20.2154 4
 1 19 2 598.856 20.1485 4
 -1 19 -2 593.633 19.9982 9
 -2 19 -2 9.08012 1.26379 4
 2 19 2 9.73482 1.04857 9
 2 19 2 5.88712 1.04076 4
 -2 19 -2 6.54384 0.98477 9
 3 19 2 452.073 14.9907 9
 3 19 2 443.445 15.1615 4
 -3 19 -2 440.754 15.1421 4
 -3 19 -2 445.051 14.9559 9
 -4 19 -2 48.9957 2.27736 9
 4 19 2 51.0189 2.3958 9
 -5 19 -2 328.712 10.9405 9
 5 19 2 322.092 11.0062 9
 6 19 2 3.93193 0.61054 9
 7 20 -2 64.0753 2.78888 9
 6 20 -2 249.364 8.40868 9
 6 20 -2 242.824 8.33013 11
 5 20 -2 15.3661 1.17266 11
 5 20 -2 13.6078 1.24646 9
 4 20 -2 315.354 10.7699 11
 4 20 -2 322.899 10.906 9
 3 20 -2 14.0943 1.20586 9
 3 20 -2 12.7769 1.26779 4
 3 20 -2 15.9208 1.16026 11
 2 20 -2 331.783 11.6777 4
 2 20 -2 342.254 11.5381 9
 1 20 -2 180.82 6.62817 4
 1 20 -2 176.551 6.46461 9
 0 20 -2 580.506 19.1477 4
 0 20 2 551.209 19.0336 4
 0 20 -2 575.939 18.9611 9
 -1 20 -2 26.439 1.71299 9
 1 20 2 22.7301 1.63407 4
 -1 20 -2 23.5727 1.77398 4
 1 20 2 23.5926 1.56645 9
 2 20 2 656.67 21.897 9
 -2 20 -2 662.026 22.2272 4
 -2 20 -2 673.21 21.9264 9
 -3 20 -2 5.74586 0.77646 9
 3 20 2 6.51208 0.82832 9
 -4 20 -2 316.833 10.5037 9
 4 20 2 308.47 10.5429 9
 5 20 2 33.0576 1.57423 9
 5 21 -2 237.945 8.08943 9
 4 21 -2 50.2322 2.2286 9
 4 21 -2 49.3731 2.09494 11
 3 21 -2 254.766 8.73695 9
 2 21 -2 101.196 3.89837 9
 1 21 -2 364.747 12.2957 9
 0 21 -2 95.2997 3.70519 9
 -1 21 -2 566.052 18.7 9
 -2 21 -2 7.73002 0.79655 9
 2 21 2 7.03142 0.72266 9
 3 21 2 363.401 12.1808 9
 -3 21 -2 369.909 12.1787 9
 4 22 -2 112.931 4.15455 9
 3 22 -2 25.3282 1.33769 9
 2 22 -2 60.4718 2.42017 9
 1 22 -2 50.3348 2.12167 9
 0 22 -2 302.266 10.1325 9
 -1 22 -2 13.0613 0.94921 9
 7 0 -3 0.07695 1.07455 2
 6 0 -3 -0.1555 1.07977 1
 6 0 -3 -0.0496 0.99069 2
 5 0 -3 0.57891 1.04648 2
 5 0 -3 -0.114 0.23132 16
 5 0 -3 0.166 0.34109 16
 5 0 -3 2.43831 1.2498 1
 4 0 -3 0.37539 0.97111 1
 4 0 -3 1.47538 0.47232 16
 3 0 -3 0.05259 0.51533 16
 3 0 -3 0.33956 0.84045 1
 -3 0 3 3.1964 1.79686 2
 2 0 -3 -0.4026 0.45375 14
 2 0 -3 -0.1318 0.75704 1
 -2 0 3 0.26028 1.53477 2
 -2 0 3 -0.0336 0.63824 14
 -1 0 3 -3.4344 0.74834 14
 -1 0 3 0.6789 1.76641 2
 0 0 -3 -2.4017 0.77421 1
 0 0 3 -2.3955 0.74602 14
 0 0 3 -1.73 1.63023 2
 1 0 3 -0.7271 0.66017 14
 -1 0 -3 -1.3253 0.76178 1
 1 0 3 0.17306 1.70903 2
 -2 0 -3 -1.7205 0.85308 1
 2 0 3 -0.8329 0.63035 13
 2 0 3 -1.7704 1.45835 2
 2 0 3 -2.2788 0.54947 16
 3 0 3 0.35134 0.62952 16
 3 0 3 0.34365 0.63284 13
 -3 0 -3 -0.0767 0.90814 1
 3 0 3 0.42313 1.51205 2
 4 0 3 -0.9191 1.41237 2
 -4 0 -3 -0.0134 1.13989 1
 4 0 3 -0.4618 0.6705 16
 4 0 3 -0.0895 0.70623 13
 5 0 3 0.11069 0.82379 13
 5 0 3 0.11016 0.6629 17
 5 0 3 -0.36 0.66678 16
 -5 0 -3 0.04244 1.18036 1
 6 0 3 0.77833 0.67383 16
 6 0 3 0.15421 0.9183 13
 6 0 3 0.05542 0.6579 5
 6 0 3 0.22173 0.65514 17
 6 0 3 -0.1068 0.66148 3
 6 0 3 0.41363 0.65574 4
 7 0 3 0.13234 0.76411 17
 7 0 3 0.56215 0.94295 13
 7 0 3 0.64584 0.78946 4
 7 0 3 0.80368 0.67532 3
 7 0 3 0.33414 0.83462 5
 8 0 3 -0.4493 0.81824 17
 8 0 3 1.08117 0.87045 4
 8 0 3 0.54539 0.76445 9
 8 0 3 0.09043 0.63055 11
 8 0 3 0.15951 0.75924 12
 8 0 3 1.11893 0.93671 5
 8 0 3 0.14831 0.43733 10
 9 0 3 -0.3217 0.91452 5
 9 0 3 0.56124 0.72392 11
 9 0 3 -0.0123 0.77946 12
 9 0 3 -0.0511 0.73186 9
 9 0 3 0.75008 0.47451 10
 9 0 3 -0.321 0.86475 4
 9 0 3 0.07224 0.8446 17
 10 0 3 0.75873 0.82182 12
 10 0 3 0.36389 0.45176 10
 10 0 3 -0.722 0.8815 5
 10 0 3 -1.0131 0.76582 4
 10 0 3 2.07679 0.83106 9
 10 0 3 0.08696 0.76718 17
 10 0 3 1.09878 0.78751 11
 11 0 3 -0.3739 0.63656 9
 11 0 3 1.15989 0.71862 12
 11 0 3 -0.3221 0.68627 11
 11 0 3 0.15277 0.38303 10
 7 -1 -3 341.01 15.1682 2
 6 -1 -3 125.274 7.0991 2
 6 1 -3 118.807 6.55375 1
 5 -1 -3 377.459 13.7892 1
 5 -1 -3 398.192 15.0954 2
 5 -1 -3 361.361 12.263 16
 -5 -1 3 372.382 15.5213 2
 5 1 -3 329.256 14.1179 1
 5 1 -3 375.756 12.1842 16
 4 -1 -3 17.7878 1.15833 16
 4 -1 -3 16.5575 1.77119 1
 4 -1 -3 15.5962 2.22002 2
 -4 -1 3 18.8347 3.11091 2
 4 1 -3 17.1008 2.18899 1
 4 1 -3 16.1113 1.11584 16
 3 -1 -3 623.98 22.5569 1
 3 -1 -3 682.127 22.0574 16
 -3 -1 3 676.133 24.2777 2
 -3 1 3 702.258 24.7192 2
 3 1 -3 637.611 22.9333 1
 3 1 -3 689.915 22.0951 16
 -2 -1 3 133.979 5.00477 14
 2 -1 -3 143.584 5.22179 1
 2 -1 -3 121.627 4.72374 14
 -2 -1 3 151.007 6.89269 2
 2 1 -3 130.502 5.44446 1
 2 1 -3 124.7 4.70516 14
 -2 1 3 124.938 5.0097 14
 -2 1 3 136.775 6.85128 2
 -1 -1 3 230.001 10.1038 2
 -1 -1 3 261.973 8.51997 14
 1 -1 -3 239.479 8.57166 1
 1 1 -3 236.253 8.68759 1
 -1 1 3 231.481 10.0603 2
 -1 1 3 220.529 8.39844 14
 0 -1 -3 465.511 15.7419 1
 0 -1 3 407.221 15.3756 14
 0 -1 3 480.079 17.8386 2
 0 1 3 444.277 17.317 2
 0 1 -3 463.912 15.7732 1
 1 -1 3 821.267 28.3646 2
 1 -1 3 766.622 25.3523 14
 -1 -1 -3 691.298 25.8739 1
 -1 1 -3 856.63 26.0427 1
 1 1 3 671.355 27.5288 2
 1 1 3 785.598 25.3205 14
 2 -1 3 485.81 19.9416 2
 2 -1 3 469.525 16.623 13
 2 -1 3 510.971 16.7773 16
 -2 -1 -3 524.176 17.7524 1
 -2 1 -3 493.271 17.4589 1
 2 1 3 492.29 16.7499 16
 3 -1 3 61.9258 2.87424 13
 -3 -1 -3 64.2312 3.84247 1
 3 -1 3 61.4334 2.93704 16
 3 -1 3 65.6238 5.80746 2
 3 1 3 58.7458 2.89979 13
 -3 1 -3 66.6804 3.70126 1
 3 1 3 60.444 5.16108 2
 3 1 3 63.4293 2.96099 16
 4 -1 3 272.801 10.1529 16
 4 -1 3 287.32 14.446 2
 -4 -1 -3 302.114 11.7976 1
 4 -1 3 284.364 10.2602 13
 4 1 3 296.991 10.2453 16
 -4 1 -3 285.062 11.4103 1
 4 1 3 265.967 10.1787 13
 5 -1 3 385.539 13.3124 16
 -5 -1 -3 398.299 15.422 1
 5 -1 3 373.23 13.517 13
 5 -1 3 387.991 13.1224 17
 5 -1 3 366.024 18.0001 2
 -5 1 -3 386.391 14.9688 1
 5 1 3 378.294 13.3305 16
 5 1 3 379.584 13.1184 17
 5 1 3 367.138 13.4704 13
 6 -1 3 203.666 7.32812 17
 6 -1 3 192.364 7.21626 5
 6 -1 3 186.603 7.076 3
 6 -1 3 194.961 7.11089 4
 6 -1 3 197.308 7.83254 13
 6 -1 3 195.23 7.29198 16
 6 1 3 189.133 7.68542 13
 6 1 3 193.318 7.12229 4
 6 1 3 188.677 7.2243 5
 6 1 3 184.687 7.14209 3
 6 1 3 201.876 7.39478 16
 6 1 3 210.846 7.39817 17
 7 -1 3 45.4779 2.50305 4
 7 -1 3 42.068 2.91182 13
 7 -1 3 45.9811 2.54224 5
 7 -1 3 42.986 2.04507 16
 7 -1 3 48.7653 2.66804 17
 7 1 3 45.0492 2.52221 4
 7 1 3 46.2415 2.69921 17
 7 1 3 47.129 2.64844 5
 7 1 3 42.4073 2.50422 3
 8 -1 3 8.67276 0.82198 10
 8 -1 3 6.063 1.19469 5
 8 -1 3 5.62289 1.03851 9
 8 -1 3 4.84088 0.96174 12
 8 -1 3 6.48424 1.24023 17
 8 -1 3 6.17176 1.06437 11
 8 -1 3 5.35204 1.09733 4
 8 1 3 5.64086 1.01558 9
 8 1 3 6.46975 1.18515 4
 8 1 3 5.49783 0.73776 10
 8 1 3 6.57225 1.3788 5
 8 1 3 4.81764 1.1138 3
 8 1 3 6.552 1.12326 12
 8 1 3 6.34609 1.28833 17
 8 1 3 7.05019 1.09049 11
 9 -1 3 -1.5763 0.70115 12
 9 -1 3 0.26431 0.44722 10
 9 -1 3 0.75128 0.77914 11
 9 -1 3 0.30082 0.7513 9
 9 -1 3 0.23598 0.95068 5
 9 -1 3 -0.2545 0.76926 4
 9 -1 3 0.91843 0.91542 17
 9 1 3 0.5034 0.89231 17
 9 1 3 0.79548 0.48137 10
 9 1 3 0.75227 0.78137 11
 9 1 3 0.07401 0.90821 4
 9 1 3 1.65542 1.03315 5
 9 1 3 0.14524 0.80801 12
 9 1 3 0.52994 0.7253 9
 10 -1 3 32.9034 2.07569 9
 10 -1 3 34.2249 2.41662 5
 10 -1 3 30.2283 2.16249 17
 10 -1 3 33.0916 2.18425 4
 10 -1 3 35.1779 1.65975 10
 10 -1 3 32.8856 2.12791 12
 10 -1 3 33.0904 1.9945 11
 10 1 3 33.1133 2.36948 5
 10 1 3 31.7489 2.23935 4
 10 1 3 36.3221 2.15793 12
 10 1 3 30.2001 2.22829 17
 10 1 3 33.3646 1.6461 10
 10 1 3 31.0449 2.05766 9
 10 1 3 31.2413 2.0399 11
 11 -1 3 1.54731 0.72251 11
 11 -1 3 0.85149 0.66951 9
 11 -1 3 1.22073 0.43481 10
 11 -1 3 2.31303 0.75803 12
 11 1 3 1.33515 0.75236 11
 11 1 3 2.46377 0.75269 9
 11 1 3 1.89965 0.46595 10
 9 -2 -3 30.1049 1.84325 18
 9 -2 -3 29.5773 1.37669 17
 9 -2 -3 30.2813 1.88753 6
 8 -2 -3 844.476 28.091 18
 8 -2 -3 848.874 28.1473 6
 8 -2 -3 869.336 27.8046 17
 7 -2 -3 114.235 4.14206 17
 7 -2 -3 118.17 7.58264 2
 7 2 -3 109.422 7.05318 1
 -6 -2 3 643.939 25.5212 2
 6 -2 -3 690.459 21.6431 16
 6 -2 -3 637.996 25.3571 2
 6 2 -3 688.537 24.9758 1
 -5 -2 3 752.61 28.9474 2
 5 -2 -3 687.172 28.5568 2
 5 -2 -3 789.261 26.0755 16
 5 2 -3 868.762 28.6023 1
 5 2 -3 873.081 26.0015 16
 4 -2 -3 575.491 24.2321 2
 4 -2 -3 709.256 22.4065 16
 4 -2 -3 668.069 22.9688 1
 -4 -2 3 723.748 24.9707 2
 4 2 -3 638.372 23.8961 1
 4 2 -3 752.684 22.4205 16
 3 -2 -3 820.04 27.7204 2
 3 -2 -3 665.006 26.1078 1
 3 -2 -3 815.031 25.9695 16
 -3 -2 3 817.963 28.0721 2
 3 2 -3 825.064 25.9971 16
 3 2 -3 788.835 27.0005 1
 -2 -2 3 659.717 23.233 14
 2 -2 -3 804.717 23.3968 1
 -2 -2 3 644.602 24.9125 2
 2 2 -3 762.237 23.4752 14
 -2 2 3 720.045 23.3553 14
 2 2 -3 670.481 22.9704 14
 -2 2 3 683.662 25.2707 2
 2 2 -3 649.079 23.7659 1
 1 -2 -3 911.027 34.541 1
 -1 -2 3 936.299 35.939 2
 -1 -2 3 1146.04 34.382 14
 -1 2 3 1045.45 34.3295 14
 -1 2 3 1162.49 36.2808 2
 0 -2 3 7135.33 203.446 14
 0 -2 -3 6397.52 202.721 1
 0 -2 3 5783.81 209.472 2
 0 2 -3 5762.43 202.609 1
 0 2 3 5554.37 207.812 2
 -1 -2 -3 91.6496 4.22379 1
 1 -2 3 89.8931 3.8734 16
 1 -2 3 89.6582 5.96867 2
 1 -2 3 85.7252 3.6853 14
 -1 2 -3 92.3516 4.12856 1
 1 2 3 84.5137 5.50843 2
 1 2 3 82.358 3.59073 14
 1 2 3 87.5172 3.65323 16
 2 -2 3 272.183 9.42433 16
 2 -2 3 272.926 12.6874 2
 -2 -2 -3 276.387 10.3851 1
 2 -2 3 254.026 9.24468 13
 2 2 3 274.66 9.45367 16
 -2 2 -3 273.471 10.0756 1
 2 2 3 239.267 11.4908 2
 3 -2 3 1266.73 49.8085 2
 3 -2 3 1538.9 45.8235 16
 -3 -2 -3 1260.52 46.8744 1
 3 -2 3 1562.84 45.7824 13
 3 2 3 1408.42 45.6642 13
 3 2 3 1576.82 45.8591 16
 3 2 3 1318.4 48.6517 2
 -3 2 -3 1216.4 46.4127 1
 4 -2 3 795.567 25.1045 16
 -4 -2 -3 682.596 26.5661 1
 4 -2 3 797.838 30.5037 2
 4 -2 3 786.657 25.1339 13
 -4 2 -3 633.807 25.9013 1
 4 2 3 804.762 25.1569 16
 4 2 3 727.462 25.0121 13
 5 -2 3 2820.29 113.538 2
 -5 -2 -3 3110.54 110.289 1
 5 -2 3 3289.41 110.783 16
 5 -2 3 3581.95 109.661 17
 5 -2 3 3481.45 108.439 13
 5 2 3 3222.16 108.267 13
 -5 2 -3 3344.55 109.829 1
 5 2 3 3604.34 110.918 16
 5 2 3 3532.63 108.033 17
 6 -2 3 269.283 9.57884 4
 6 -2 3 276.751 9.72755 5
 6 -2 3 268.972 10.2644 13
 6 -2 3 270.593 9.80696 16
 6 -2 3 282.432 9.82577 17
 6 2 3 267.411 9.66445 3
 6 2 3 268.206 9.61089 4
 6 2 3 275.243 9.8603 17
 6 2 3 264.767 9.72279 5
 6 2 3 272.696 9.91734 16
 7 -2 3 202.72 7.66977 16
 7 -2 3 235.743 8.34204 17
 7 -2 3 217.957 8.16528 5
 7 -2 3 228.716 8.07152 4
 7 -2 3 223.986 8.82075 13
 7 2 3 218.168 8.07374 4
 7 2 3 214.919 8.21357 5
 7 2 3 207.155 8.08348 3
 7 2 3 225.757 8.37215 17
 8 -2 3 2.08666 0.84027 9
 8 -2 3 2.28747 0.7968 12
 8 -2 3 1.93434 0.96323 17
 8 -2 3 0.8584 0.92598 13
 8 -2 3 0.48536 0.79609 4
 8 -2 3 1.88042 0.81821 11
 8 -2 3 2.05665 0.9593 5
 8 -2 3 2.21294 0.52973 10
 8 2 3 3.22549 1.20228 5
 8 2 3 0.71183 0.8592 11
 8 2 3 1.31435 0.88015 7
 8 2 3 1.51038 0.97796 3
 8 2 3 3.37483 0.97677 12
 8 2 3 2.18143 0.56335 10
 8 2 3 2.35711 1.06622 4
 8 2 3 1.61912 0.78705 9
 8 2 3 2.35264 1.07271 17
 9 -2 3 36.5501 2.53905 17
 9 -2 3 39.6543 1.85588 10
 9 -2 3 38.6491 2.54926 5
 9 -2 3 40.798 2.276 9
 9 -2 3 37.7397 2.18183 11
 9 -2 3 37.7034 2.23247 12
 9 -2 3 37.7859 2.41395 4
 9 2 3 35.9739 2.19638 7
 9 2 3 38.8961 2.29241 12
 9 2 3 36.8868 2.25666 11
 9 2 3 35.4811 2.64741 17
 9 2 3 36.6887 2.44594 3
 9 2 3 36.5938 2.57687 5
 9 2 3 37.1621 2.23767 9
 9 2 3 38.3162 1.85829 10
 9 2 3 41.6429 2.5816 4
 10 -2 3 50.5762 2.62465 12
 10 -2 3 49.19 2.49245 11
 10 -2 3 51.8437 2.18296 10
 10 -2 3 49.4261 2.57148 9
 10 -2 3 46.4073 2.69933 17
 10 -2 3 47.9136 2.69006 4
 10 -2 3 50.4276 2.91034 5
 10 2 3 49.8686 2.56983 12
 10 2 3 47.1151 2.81691 17
 10 2 3 52.6261 2.6346 11
 10 2 3 53.9103 2.81522 4
 10 2 3 51.3054 2.64363 9
 10 2 3 48.2758 2.17325 10
 11 -2 3 3.8904 0.83907 12
 11 -2 3 2.35427 0.48761 10
 11 -2 3 2.28187 0.73119 9
 11 2 3 2.77938 0.51906 10
 11 2 3 2.25007 0.80048 9
 11 2 3 2.99205 0.79087 11
 10 -3 -3 3.71174 0.57024 17
 10 -3 -3 2.9949 0.86554 6
 10 -3 -3 3.42108 0.85073 18
 9 -3 -3 108.79 4.19611 17
 9 -3 -3 114.577 4.54781 6
 9 -3 -3 119.541 4.52017 18
 9 3 -3 117.272 4.35097 17
 8 -3 -3 199.749 7.30414 6
 8 -3 -3 205.546 7.04822 17
 8 -3 -3 204.702 7.26157 18
 8 3 -3 203.907 7.45398 3
 8 3 -3 206.012 7.23 17
 7 -3 -3 410.122 18.3349 2
 7 -3 -3 424.297 13.774 17
 7 3 -3 428.008 17.8101 1
 7 3 -3 398.589 13.931 17
 6 -3 -3 114.482 4.36797 16
 6 3 -3 122.355 7.16294 1
 6 3 -3 123.077 4.17354 16
 5 -3 -3 994.512 34.2259 16
 5 -3 -3 1062.5 37.4104 2
 5 3 -3 1082.86 34.1569 16
 5 3 -3 1035.84 36.6511 1
 4 -3 -3 2095.79 63.649 16
 4 -3 -3 1703.48 63.968 2
 -4 -3 3 2011.15 64.1734 2
 4 3 -3 2128.54 83.042 16
 4 3 -3 1632.21 63.2643 1
 3 -3 -3 213.389 9.90208 2
 3 -3 -3 255.13 8.53443 16
 3 -3 -3 225.886 8.36825 1
 -3 -3 3 241.491 10.3191 2
 3 3 -3 250.518 9.60543 1
 3 3 -3 257.087 8.58559 16
 2 -3 -3 1903.61 85.5298 1
 -2 -3 3 1909.85 66.1694 14
 -2 -3 3 1727.96 67.2338 2
 2 3 -3 2126.39 67.5602 14
 -2 3 3 2322.48 68.378 2
 -2 3 3 2120.9 67.4455 14
 1 -3 -3 1537.21 61.1149 1
 -1 -3 3 1969.71 61.8216 14
 -1 -3 3 1966.47 61.9243 2
 -1 3 3 1844.35 61.4654 14
 0 -3 3 1389.75 45.6895 14
 0 -3 3 1445.58 48.1905 2
 0 3 3 1396.73 47.4141 2
 0 3 3 1331.35 45.6588 14
 1 -3 3 7.00532 1.13934 14
 -1 -3 -3 2.46256 1.04136 1
 1 -3 3 4.67035 0.87931 16
 1 -3 3 3.66626 1.97743 2
 -1 3 -3 6.6451 1.25835 1
 1 3 3 6.23081 1.88662 2
 1 3 3 3.89506 0.91323 16
 1 3 3 3.89637 0.88567 14
 2 -3 3 2926.34 107.418 2
 -2 -3 -3 2966.26 108.397 1
 2 -3 3 3625.49 105.941 13
 2 3 3 3477.02 110.452 2
 -2 3 -3 3059.5 107.912 1
 2 3 3 3164.33 106.286 16
 -3 -3 -3 798.412 31.2962 1
 3 -3 3 935.748 30.0919 13
 3 -3 3 964.454 30.2527 16
 3 -3 3 994.499 35.2491 2
 -3 3 -3 792.689 30.7959 1
 3 3 3 861.43 30.012 13
 3 3 3 1009.57 30.3536 16
 -4 -3 -3 599.385 21.4107 1
 4 -3 3 579.652 19.5225 16
 4 -3 3 590.744 24.87 2
 4 -3 3 571.904 19.4994 13
 4 3 3 551.027 19.5381 16
 -4 3 -3 585.037 20.5966 1
 4 3 3 528.51 19.3953 13
 -5 -3 -3 673.255 26.5781 1
 5 -3 3 717.347 24.0026 4
 5 -3 3 716.745 30.5506 2
 5 -3 3 739.354 24.1397 5
 5 -3 3 762.961 24.6929 13
 5 -3 3 723.946 24.2389 17
 5 -3 3 772.074 24.5409 16
 5 3 3 760.09 24.362 17
 5 3 3 720.195 24.1276 4
 5 3 3 620.143 24.1335 3
 5 3 3 760.316 24.6568 16
 6 -3 3 1082.8 36.015 4
 6 -3 3 1028.33 36.0601 18
 6 -3 3 1135.37 36.8086 13
 6 -3 3 1106.99 36.169 5
 6 -3 3 1028.85 36.1215 6
 6 -3 3 1089.29 36.2998 16
 6 -3 3 1154.08 36.3125 17
 6 3 3 1076.55 36.2101 5
 6 3 3 1087.46 36.1378 3
 6 3 3 1092.79 36.5342 16
 6 3 3 1103.64 36.0818 4
 6 3 3 1143.11 36.4217 17
 7 -3 3 236.883 8.80562 16
 7 -3 3 262.231 8.9273 12
 7 -3 3 245.467 9.79139 13
 7 -3 3 257.873 9.24204 5
 7 -3 3 259.631 9.08407 4
 7 -3 3 265.324 9.37859 17
 7 3 3 211.308 8.94398 16
 7 3 3 253.766 9.22751 3
 7 3 3 269.596 9.53873 17
 7 3 3 254.781 9.12685 4
 7 3 3 246.544 9.24194 5
 8 -3 3 383.556 12.8934 10
 8 -3 3 392.565 13.5996 5
 8 -3 3 381.156 13.176 11
 8 -3 3 382.203 13.209 12
 8 -3 3 371.224 14.1834 13
 8 -3 3 396.214 13.7203 17
 8 -3 3 383.423 13.2323 9
 8 -3 3 397.09 13.4488 4
 8 3 3 388.857 13.7057 5
 8 3 3 379.116 13.2916 9
 8 3 3 364.258 13.2073 7
 8 3 3 388.97 13.8809 17
 8 3 3 406.782 13.5917 4
 8 3 3 379.91 13.2819 11
 8 3 3 376.94 13.5548 3
 8 3 3 373 13.2797 12
 8 3 3 372.808 12.8774 10
 9 -3 3 27.575 1.86139 12
 9 -3 3 23.3339 2.10904 17
 9 -3 3 30.0448 2.19544 5
 9 -3 3 23.3069 1.81177 9
 9 -3 3 23.3172 1.40465 10
 9 -3 3 23.7336 1.99597 4
 9 -3 3 23.6945 1.74271 11
 9 3 3 22.0911 2.26162 17
 9 3 3 22.9293 2.05239 4
 9 3 3 22.5918 2.12728 5
 9 3 3 23.1945 1.95015 11
 9 3 3 21.7197 1.88397 12
 9 3 3 22.6029 1.93783 9
 9 3 3 21.8993 1.87201 7
 9 3 3 23.2585 1.43371 10
 9 3 3 23.3665 2.13805 3
 10 -3 3 294.695 9.78218 10
 10 -3 3 301.509 10.1096 9
 10 -3 3 287.056 10.4103 5
 10 -3 3 296.824 10.1104 12
 10 -3 3 258.02 10.2601 17
 10 -3 3 278.118 9.96408 11
 10 -3 3 289.441 10.2645 4
 10 3 3 302 10.198 9
 10 3 3 291.027 10.0677 7
 10 3 3 285.533 10.34 4
 10 3 3 263.697 10.4123 17
 10 3 3 299.407 10.1643 11
 10 3 3 291.142 9.79319 10
 11 -3 3 2.97697 0.77977 12
 11 -3 3 3.47336 0.52634 10
 11 3 3 2.94945 0.81251 11
 11 3 3 2.57758 0.53715 10
 11 3 3 2.7021 0.79002 9
 10 -4 -3 50.2503 2.35909 17
 10 -4 -3 54.5863 2.49206 8
 10 -4 -3 55.0132 2.71812 6
 10 -4 -3 57.4302 2.72377 18
 9 -4 -3 170.624 6.59596 17
 9 -4 -3 192.071 6.93662 6
 9 -4 -3 196.483 6.88261 18
 9 -4 -3 188.596 7.06543 5
 9 4 -3 182.974 6.85957 17
 9 4 -3 187.103 7.08857 3
 8 -4 -3 928.925 30.2878 6
 8 -4 -3 923.325 30.2226 18
 8 -4 -3 919.2 30.0857 17
 8 -4 -3 919.673 30.4084 5
 8 4 -3 906.506 30.3571 17
 8 4 -3 905.671 30.3937 3
 7 -4 -3 302.618 10.03 16
 7 -4 -3 317.337 15.0361 2
 7 -4 -3 296.216 10.2558 17
 7 4 -3 304.467 14.2493 1
 7 4 -3 292.177 10.5361 17
 6 -4 -3 1036.25 43.1607 2
 6 -4 -3 1213.58 39.6078 16
 6 4 -3 1312.24 39.8343 16
 6 4 -3 1273.99 43.2827 1
 5 -4 -3 2947.25 99.4383 16
 5 4 -3 2867.33 97.9301 16
 5 4 -3 3137.43 99.553 1
 -4 -4 3 1333.02 45.6285 2
 4 -4 -3 1370.98 46.2791 2
 4 -4 -3 1199.12 43.5593 16
 4 4 -3 1406.74 45.6702 1
 4 4 -3 1343.67 43.6507 16
 -3 -4 3 652.688 24.7047 2
 3 -4 -3 679.887 24.8701 2
 3 -4 -3 719.403 23.082 16
 3 4 -3 693.138 24.253 1
 3 4 -3 699.459 23.103 16
 2 -4 -3 265.742 8.9422 1
 -2 -4 3 254.705 9.28974 14
 -2 -4 3 236.9 10.8059 2
 -2 4 3 231.818 9.30812 14
 2 4 -3 289.301 9.35885 16
 2 4 -3 263.535 8.86657 14
 2 4 -3 232.13 9.75158 1
 -1 -4 3 930.861 30.3163 14
 -1 -4 3 966.928 32.4864 2
 1 -4 -3 961.107 30.142 1
 -1 4 3 880.204 30.3217 14
 -1 4 3 787.128 31.6184 2
 0 -4 3 631.13 20.2232 14
 0 -4 3 676.302 22.9476 2
 0 -4 -3 521.935 20.162 1
 0 4 -3 527.139 20.2209 1
 0 4 3 617.813 20.2256 14
 0 4 3 574.598 21.6613 2
 1 -4 3 1235.62 39.3812 14
 1 -4 3 1237.22 39.3227 16
 -1 -4 -3 1252.85 40.0568 1
 1 -4 3 1261.88 42.7393 2
 1 4 3 1234.24 39.3745 16
 1 4 3 1139.65 40.9592 2
 -1 4 -3 1041.69 39.6226 1
 1 4 3 1134.71 39.2742 14
 2 -4 3 2.37108 0.8741 16
 -2 -4 -3 2.7043 1.29784 1
 2 -4 3 1.98285 0.71314 13
 2 -4 3 2.95669 0.45018 14
 2 -4 3 4.49882 2.19338 2
 -2 4 -3 1.93445 1.0104 1
 2 4 3 2.62104 0.92621 16
 3 -4 3 1972.62 64.3405 13
 -3 -4 -3 1823.2 65.8084 1
 3 -4 3 2002.75 69.6146 2
 3 -4 3 1838.02 64.5078 16
 3 4 3 2066.31 64.6888 16
 -3 4 -3 2134.09 65.4413 1
 4 -4 3 38.9641 2.34036 13
 4 -4 3 41.1729 5.31075 2
 -4 -4 -3 39.079 3.6078 1
 4 -4 3 38.5882 2.19493 17
 4 -4 3 45.0859 2.57281 16
 4 4 3 40.4973 2.38355 17
 -4 4 -3 40.8377 3.04413 1
 4 4 3 38.5107 2.58032 16
 5 -4 3 1812.03 57.819 17
 5 -4 3 1698.62 57.4769 4
 5 -4 3 1895.65 65.5382 2
 5 -4 3 1712 57.6851 6
 5 -4 3 1871.58 58.1603 16
 5 -4 3 1713.52 57.6243 18
 5 -4 3 1735.06 57.6048 5
 5 -4 3 1813.8 58.1831 13
 5 4 3 1767.31 57.9021 5
 5 4 3 1688.34 57.6066 3
 5 4 3 1789.41 57.938 17
 5 4 3 1769.62 58.2276 16
 5 4 3 1698.35 57.5192 4
 6 -4 3 44.8891 2.23204 4
 6 -4 3 38.5412 2.23099 18
 6 -4 3 39.0407 2.28718 6
 6 -4 3 39.7353 2.46029 16
 6 -4 3 41.1275 2.46778 17
 6 -4 3 39.4068 2.30966 5
 6 -4 3 40.3116 2.65582 13
 6 4 3 38.3592 2.21853 4
 6 4 3 39.8071 2.67823 16
 6 4 3 40.6849 2.60352 17
 6 4 3 36.8682 2.32213 3
 6 4 3 35.8644 2.34066 5
 7 -4 3 832.912 28.1292 6
 7 -4 3 887.076 28.0472 4
 7 -4 3 845.157 28.0748 18
 7 -4 3 805.617 27.8622 16
 7 -4 3 877.72 28.3821 17
 7 -4 3 855.35 28.1518 5
 7 -4 3 868.652 28.8759 13
 7 -4 3 831.486 27.7887 12
 7 4 3 872.586 28.1213 4
 7 4 3 862.685 28.5412 17
 7 4 3 803.972 27.8508 12
 7 4 3 738.397 27.6845 16
 7 4 3 845.327 28.1667 3
 7 4 3 832.528 28.2247 5
 8 -4 3 35.7606 2.55093 17
 8 -4 3 33.7956 2.14374 9
 8 -4 3 33.7006 2.06596 11
 8 -4 3 34.927 2.02439 12
 8 -4 3 33.6947 1.74664 10
 8 -4 3 36.2366 2.32833 5
 8 -4 3 32.2666 2.18996 4
 8 4 3 34.7831 2.19951 12
 8 4 3 33.0993 2.19513 7
 8 4 3 36.0128 2.27905 11
 8 4 3 34.7025 2.29764 9
 8 4 3 31.8221 2.71641 17
 8 4 3 34.5498 2.49155 3
 8 4 3 34.3897 2.33864 4
 8 4 3 32.6864 1.74906 10
 8 4 3 30.0407 2.40183 5
 9 -4 3 552.669 18.2675 12
 9 -4 3 534.113 18.7281 17
 9 -4 3 539.923 18.4547 4
 9 -4 3 541.953 17.9404 10
 9 -4 3 533.825 18.1563 11
 9 -4 3 517.286 18.2092 9
 9 -4 3 548.712 18.6223 5
 9 4 3 547.491 18.3645 9
 9 4 3 529.33 18.2439 7
 9 4 3 536.681 17.9462 10
 9 4 3 556.451 18.6059 4
 9 4 3 542.914 18.3383 11
 9 4 3 525.072 18.927 17
 9 4 3 547.109 18.613 3
 10 -4 3 17.9317 1.6015 12
 10 -4 3 15.8559 1.61718 5
 10 -4 3 16.1295 1.50486 4
 10 -4 3 17.7147 1.14362 10
 10 -4 3 15.9754 1.36048 9
 10 -4 3 14.118 1.63456 17
 10 4 3 12.9206 1.28125 7
 10 4 3 14.2888 1.76778 17
 10 4 3 12.1553 1.36065 11
 10 4 3 17.1378 1.7256 4
 10 4 3 12.0057 1.29489 9
 10 4 3 12.5001 1.4179 3
 10 4 3 16.0231 1.16659 10
 11 -4 3 108.37 3.9807 10
 11 -4 3 111.924 4.24002 9
 11 -4 3 114.03 4.2773 12
 11 4 3 110.535 4.32895 9
 11 4 3 112.547 4.3029 11
 11 4 3 107.673 3.9945 10
 11 -5 -3 866.482 28.4084 18
 11 -5 -3 877.656 28.4918 6
 11 -5 -3 803.94 28.0676 17
 11 -5 -3 876.731 28.2071 8
 10 -5 -3 161.266 6.33504 17
 10 -5 -3 177.281 6.55746 18
 10 -5 -3 179.916 6.639 6
 10 -5 -3 180.034 6.82552 5
 10 -5 -3 170.968 6.31775 8
 10 -5 -3 176.158 6.47632 12
 10 5 -3 171.623 6.55111 17
 10 5 -3 170.415 6.85329 7
 10 5 -3 177.637 6.86933 3
 9 -5 -3 420.675 14.0352 6
 9 -5 -3 425.983 13.9714 18
 9 -5 -3 407.645 14.1595 5
 9 -5 -3 387.442 13.8175 17
 9 5 -3 400.34 14.1687 3
 9 5 -3 392.04 14.1439 17
 8 -5 -3 439.069 14.8066 18
 8 -5 -3 434.32 14.9923 5
 8 -5 -3 433.653 14.755 17
 8 -5 -3 441.985 14.8737 6
 8 5 -3 432.432 15.133 17
 8 5 -3 433.811 15.0002 3
 7 -5 -3 1420.59 45.3034 16
 7 -5 -3 1454.12 52.4464 2
 7 -5 -3 1367.19 46.6128 5
 7 -5 -3 1380.87 45.2819 18
 7 -5 -3 1357.07 45.2525 17
 7 -5 -3 1369.16 45.3304 6
 7 5 -3 1329.71 45.6202 17
 7 5 -3 1484 50.4346 1
 7 5 -3 1329.68 45.3984 3
 6 -5 -3 1774.94 59.1098 17
 6 -5 -3 1843.4 63.9699 2
 6 -5 -3 1717.5 59.4323 16
 6 5 -3 1840.23 63.1528 1
 6 5 -3 2002.16 60.3839 16
 6 5 -3 1748.89 59.4748 17
 5 -5 -3 1560.15 53.1853 2
 5 -5 -3 1460.2 49.6142 16
 5 5 -3 1476.77 52.226 1
 5 5 -3 1549.5 49.6337 16
 4 -5 -3 5257.75 154.134 16
 4 -5 -3 4169.05 157.433 2
 4 5 -3 5108.42 154.388 16
 4 5 -3 3918.66 154.609 1
 3 -5 -3 4.05416 0.93932 16
 3 -5 -3 5.18343 1.59229 2
 3 5 -3 6.90087 1.17784 16
 3 5 -3 4.87084 1.46642 1
 -2 -5 3 706.749 25.0603 2
 2 -5 -3 707.553 23.1286 16
 2 -5 -3 710.705 24.5014 2
 -2 -5 3 622.841 23.185 14
 -2 5 3 655.797 23.3157 14
 2 5 -3 701.131 23.9849 1
 2 5 -3 681.981 22.7894 14
 2 5 -3 690.074 23.2136 16
 -1 -5 3 221.512 8.76442 14
 -1 -5 3 231.978 10.5577 2
 1 -5 -3 225.405 8.48694 1
 1 5 -3 234.03 8.30504 14
 -1 5 3 225.496 10.2428 2
 1 5 -3 238.482 9.14037 1
 -1 5 3 235.451 8.89198 14
 0 -5 -3 1097.08 35.0687 1
 0 -5 3 914.964 34.7508 14
 0 -5 3 1092.6 37.607 2
 0 5 -3 1066.67 35.1298 1
 0 5 3 1051.35 34.9526 14
 0 5 3 1045.66 36.3645 2
 1 -5 3 352.706 12.5191 13
 1 -5 3 374.302 13.0639 14
 1 -5 3 388.869 16.2104 2
 1 -5 3 371.037 13.0529 16
 1 5 3 363.608 13.0347 14
 -1 5 -3 387.688 13.4449 1
 1 5 3 349.724 13.067 16
 2 -5 3 871.786 27.9786 16
 2 -5 3 740.263 31.4547 2
 2 -5 3 813.972 27.1549 14
 2 -5 3 857.315 27.5314 13
 -2 -5 -3 870.945 28.9997 1
 -2 5 -3 790.081 28.3535 1
 2 5 3 872.833 28.0853 16
 3 -5 3 7.65714 1.10195 13
 -3 -5 -3 7.50357 1.81131 1
 3 -5 3 7.30187 1.24171 16
 3 -5 3 11.9515 3.2733 2
 -3 5 -3 6.26927 1.44765 1
 3 5 3 5.42832 1.24562 16
 4 -5 3 1963.1 62.9633 13
 -4 -5 -3 1967.48 65.1967 1
 4 -5 3 1630.92 68.2657 2
 4 -5 3 1987.02 63.2144 16
 4 -5 3 1966.3 62.7661 17
 4 5 3 1950.8 62.9502 17
 4 5 3 1981.63 63.346 16
 5 -5 3 11.4355 1.61491 16
 5 -5 3 10.7334 1.14564 4
 5 -5 3 12.4194 1.57232 13
 5 -5 3 12.0689 1.34656 6
 5 -5 3 10.0805 1.15507 5
 5 -5 3 11.6703 1.32327 18
 5 -5 3 10.8626 1.32444 17
 5 5 3 10.5795 1.21106 4
 5 5 3 11.2451 1.46759 17
 5 5 3 12.0209 1.71185 16
 5 5 3 10.2985 1.26251 5
 5 5 3 8.33133 1.09459 3
 6 -5 3 1131.44 37.1505 18
 6 -5 3 1127.46 37.1241 5
 6 -5 3 1163.28 37.4339 17
 6 -5 3 1103.51 37.4413 16
 6 -5 3 1139.9 37.7236 13
 6 -5 3 1128.85 37.2208 6
 6 -5 3 1116.58 37.0021 4
 6 5 3 1173.02 37.6484 17
 6 5 3 1116.44 37.0717 4
 6 5 3 1070.28 37.2109 5
 6 5 3 1114.48 37.7404 16
 6 5 3 1087.35 37.1245 3
 7 -5 3 123.902 4.76768 12
 7 -5 3 125.118 5.08532 18
 7 -5 3 123.486 5.35108 17
 7 -5 3 113.33 4.80455 11
 7 -5 3 128.934 5.02058 4
 7 -5 3 117.17 4.93883 16
 7 -5 3 127.536 5.15083 5
 7 -5 3 119.213 5.10416 6
 7 -5 3 124.504 5.66792 13
 7 5 3 129.62 5.68859 17
 7 5 3 121.197 5.20504 5
 7 5 3 126.051 5.11193 4
 7 5 3 109.151 4.85089 16
 7 5 3 117.52 5.14546 3
 7 5 3 125.011 4.93623 11
 8 -5 3 839.857 28.5383 18
 8 -5 3 859.044 29.3395 13
 8 -5 3 862.509 28.9054 17
 8 -5 3 859.679 28.673 5
 8 -5 3 842.829 28.0226 10
 8 -5 3 834.082 28.2314 11
 8 -5 3 836.663 28.6173 6
 8 -5 3 837.407 28.2839 12
 8 -5 3 833.915 28.3038 9
 8 -5 3 859.835 28.5431 4
 8 -5 3 815.707 28.2481 8
 8 5 3 893.049 28.786 3
 8 5 3 841.927 28.3411 7
 8 5 3 889.747 28.6963 4
 8 5 3 865.054 28.0238 10
 8 5 3 844.422 28.4005 9
 8 5 3 852.526 28.389 11
 8 5 3 881.639 29.2649 17
 9 -5 3 35.3746 2.58067 17
 9 -5 3 39.2846 2.45928 4
 9 -5 3 35.7452 2.25436 9
 9 -5 3 37.8589 1.88802 10
 9 -5 3 40.0896 2.5735 5
 9 -5 3 37.5254 2.26441 12
 9 5 3 39.1566 1.92654 10
 9 5 3 38.0124 2.89458 17
 9 5 3 36.3083 2.32864 7
 9 5 3 39.4001 2.60494 4
 9 5 3 38.1359 2.47839 9
 9 5 3 39.631 2.63895 3
 9 5 3 39.9368 2.47743 11
 10 -5 3 107.042 4.40269 12
 10 -5 3 107.868 4.56919 4
 10 -5 3 112.224 4.71864 5
 10 -5 3 106.442 4.37345 9
 10 -5 3 109.032 4.12599 10
 10 5 3 115.308 4.6248 9
 10 5 3 111.315 4.71962 3
 10 5 3 111.597 4.16336 10
 10 5 3 114.624 4.55111 11
 10 5 3 114.196 4.77646 4
 10 5 3 114.338 4.47173 7
 11 -5 3 36.7323 1.91102 12
 11 -5 3 38.5911 1.97087 9
 11 -5 3 34.6843 1.61388 10
 11 5 3 34.2744 2.08804 9
 11 5 3 36.7842 1.66133 10
 11 5 3 35.3924 1.94222 7
 11 5 3 33.9465 2.0533 11
 12 -6 -3 209.167 7.2199 8
 12 -6 -3 201.116 7.51872 6
 12 -6 -3 206.656 7.4761 18
 12 -6 -3 203.425 6.9407 10
 11 -6 -3 20.805 1.73834 6
 11 -6 -3 18.6984 1.8802 5
 11 -6 -3 19.6162 1.14073 10
 11 -6 -3 17.2419 1.38506 17
 11 -6 -3 24.6396 1.60093 8
 11 -6 -3 19.6151 1.67229 12
 11 -6 -3 20.694 1.7171 18
 11 6 -3 23.7624 2.2467 3
 11 6 -3 15.673 1.50747 7
 10 -6 -3 227.572 8.17492 8
 10 -6 -3 234.49 8.32101 12
 10 -6 -3 223.735 8.34763 17
 10 -6 -3 244.184 8.71496 5
 10 -6 -3 231.651 8.41672 18
 10 -6 -3 237.626 8.51219 6
 10 6 -3 223.339 8.37841 7
 10 6 -3 222.588 8.61199 17
 10 6 -3 233.443 8.74658 3
 9 -6 -3 276.625 9.6526 18
 9 -6 -3 277.608 9.73213 6
 9 -6 -3 276.572 9.86073 5
 9 -6 -3 263.978 9.51533 12
 9 -6 -3 260.497 9.6309 17
 9 6 -3 275.86 9.90012 3
 9 6 -3 262.139 10.0396 17
 8 -6 -3 224.136 8.04659 17
 8 -6 -3 224.907 8.06897 6
 8 -6 -3 224.942 8.20061 5
 8 -6 -3 231.932 8.02973 18
 8 6 -3 213.719 8.15504 3
 8 6 -3 214.653 8.46887 17
 7 -6 -3 1375.89 44.9767 18
 7 -6 -3 1410.34 45.0846 17
 7 -6 -3 1365.82 45.1386 5
 7 -6 -3 1361.55 45.231 16
 7 -6 -3 1346.26 45.0183 6
 7 6 -3 1376.95 45.5575 17
 7 6 -3 1376.52 45.1366 3
 7 6 -3 1401.36 44.9619 16
 6 -6 -3 953.055 30.9743 16
 6 -6 -3 976.306 35.5433 2
 6 -6 -3 910.601 30.4458 17
 6 6 -3 809.491 33.9784 1
 6 6 -3 984.037 30.9304 16
 6 6 -3 912.78 30.9391 17
 5 -6 -3 1186.5 41.2885 2
 5 -6 -3 1169.44 37.6727 16
 5 6 -3 990.155 39.899 1
 5 6 -3 1177.74 37.6835 16
 4 -6 -3 1304.79 51.5606 2
 4 -6 -3 1708.26 49.4827 16
 4 6 -3 1610.77 49.4734 16
 4 6 -3 1355.87 51.0678 1
 3 -6 -3 2582.36 81.2185 2
 3 -6 -3 2570.5 78.9535 16
 -3 -6 3 2321.78 81.2774 2
 3 6 -3 2556.33 79.0977 16
 3 6 -3 2049.16 79.9223 1
 -2 -6 3 1228.08 41.0897 14
 2 -6 -3 1291.44 42.3415 2
 2 -6 -3 1092.5 40.6966 16
 -2 -6 3 1257.5 42.8104 2
 -2 6 3 1202.99 41.11 14
 2 6 -3 1235.5 40.5443 14
 2 6 -3 1250.65 41.0321 16
 2 6 -3 1302.9 41.8954 1
 1 -6 -3 634.252 23.9258 1
 -1 -6 3 739.886 26.57 2
 1 6 -3 770.142 24.959 1
 -1 6 3 745.978 24.5694 14
 1 6 -3 740.624 23.9315 14
 -1 6 3 624.249 25.7187 2
 1 6 -3 747.4 24.4774 16
 0 -6 -3 58.3498 3.23445 1
 0 -6 3 63.9037 3.68564 16
 0 -6 3 57.0852 4.79347 2
 0 -6 3 54.0548 3.29208 14
 0 6 3 60.6862 3.45881 16
 0 6 3 60.1707 3.4482 14
 0 6 3 58.6689 3.31375 16
 0 6 -3 63.9652 3.51005 1
 1 -6 3 1713.68 57.4066 14
 1 -6 3 1788.75 57.5209 16
 -1 -6 -3 1753.03 58.0748 1
 1 -6 3 1722.51 56.8259 13
 -1 6 -3 1785.79 57.84 1
 1 6 3 1698.97 57.4443 14
 1 6 3 1768.88 57.6182 16
 2 -6 3 235.699 8.82607 16
 2 -6 3 239.024 12.3244 2
 -2 -6 -3 223.14 9.55233 1
 2 -6 3 229.187 8.04795 14
 2 -6 3 222.543 8.2441 13
 2 6 3 232.972 8.94642 16
 -2 6 -3 237.62 9.10742 1
 3 -6 3 2073.31 83.2804 2
 -3 -6 -3 2539.6 80.5013 1
 3 -6 3 2492.09 78.4862 13
 3 -6 3 2585.51 79.0365 16
 3 6 3 2542.8 79.1379 16
 3 6 3 2222.3 79.0486 16
 4 -6 3 162.94 6.42678 17
 4 -6 3 169.824 6.91018 16
 4 -6 3 168.412 6.54768 13
 -4 -6 -3 172.998 8.45903 1
 4 6 3 160.293 7.07179 16
 4 6 3 160.836 6.67118 17
 5 -6 3 1164.75 39.0163 4
 5 -6 3 1189.69 39.0999 5
 5 -6 3 1253.68 39.6786 13
 5 -6 3 1192.77 39.4222 17
 5 -6 3 1215.1 39.8274 16
 5 -6 3 1170.34 39.1803 6
 5 -6 3 1181.84 39.1245 18
 5 6 3 1171.64 39.1438 3
 5 6 3 1089.07 39.2001 5
 5 6 3 1186.58 39.0826 4
 5 6 3 1243.35 39.7754 17
 5 6 3 1201.34 40.1274 16
 6 -6 3 628.509 21.4981 4
 6 -6 3 648.363 21.9793 17
 6 -6 3 648.575 21.6487 18
 6 -6 3 651.491 21.6268 5
 6 -6 3 663.413 21.7501 6
 6 -6 3 672.206 22.2829 13
 6 -6 3 625.741 22.0669 16
 6 6 3 628.161 21.5769 4
 6 6 3 651.391 21.6947 3
 6 6 3 611.163 22.3066 16
 6 6 3 587.769 21.6752 5
 6 6 3 654.395 22.2787 17
 7 -6 3 875.977 31.9262 16
 7 -6 3 972.367 32.6521 13
 7 -6 3 980.124 32.3621 17
 7 -6 3 1000.07 32.0192 18
 7 -6 3 940.903 31.6955 8
 7 -6 3 957.298 31.4424 10
 7 -6 3 924.481 31.5893 11
 7 -6 3 944.001 31.6875 9
 7 -6 3 988.62 31.9255 4
 7 -6 3 999.008 32.0623 5
 7 -6 3 993.007 32.0858 6
 7 -6 3 987.41 31.6894 12
 7 6 3 931.056 31.7252 11
 7 6 3 947.983 31.4008 10
 7 6 3 1021.64 32.1406 3
 7 6 3 990.074 32.0653 4
 7 6 3 957.992 31.7956 9
 7 6 3 935.709 31.7043 7
 7 6 3 840.019 31.8581 16
 7 6 3 1002.12 32.7751 17
 8 -6 3 26.0176 2.10221 18
 8 -6 3 23.5917 1.89591 9
 8 -6 3 26.3862 1.55753 10
 8 -6 3 26.5566 2.41795 17
 8 -6 3 26.3331 2.16062 6
 8 -6 3 23.8338 1.86145 8
 8 -6 3 26.4352 2.13421 4
 8 -6 3 28.7827 2.19623 5
 8 -6 3 26.222 1.89935 12
 8 -6 3 28.8628 2.53706 13
 8 6 3 27.3556 2.35762 3
 8 6 3 26.6421 2.00924 9
 8 6 3 32.917 2.37322 4
 8 6 3 27.2278 2.06609 11
 8 6 3 24.5427 2.7084 17
 8 6 3 24.202 1.99704 7
 8 6 3 24.2139 1.55988 10
 9 -6 3 65.8655 3.54827 17
 9 -6 3 67.6732 3.40431 5
 9 -6 3 67.9954 2.82455 10
 9 -6 3 68.8987 3.35826 4
 9 -6 3 63.5438 3.30175 6
 9 -6 3 67.1402 3.11157 9
 9 -6 3 65.4549 3.08813 12
 9 -6 3 65.6769 3.04867 8
 9 -6 3 61.7802 3.2142 18
 9 6 3 63.6785 3.80824 17
 9 6 3 64.4839 3.47292 4
 9 6 3 67.9228 3.34386 9
 9 6 3 68.1 3.32168 11
 9 6 3 67.8301 2.8319 10
 9 6 3 69.7355 3.55272 3
 9 6 3 68.2636 3.21567 7
 10 -6 3 4.57477 0.66485 10
 10 -6 3 4.38614 0.90126 9
 10 -6 3 4.20822 0.9717 4
 10 -6 3 4.04147 0.91126 12
 10 -6 3 4.50629 1.07588 5
 10 6 3 3.99001 0.68388 10
 10 6 3 3.51662 0.95296 11
 10 6 3 3.46395 0.95262 7
 10 6 3 2.34387 1.05213 4
 10 6 3 3.9458 1.02935 9
 10 6 3 3.29964 1.06043 3
 11 -6 3 331.611 11.3679 10
 11 -6 3 339.065 11.5572 12
 11 -6 3 330.891 11.5091 9
 11 6 3 346.958 11.6542 9
 11 6 3 349.922 11.5555 7
 11 6 3 344.604 11.6288 11
 11 6 3 349.351 11.3977 10
 13 -7 -3 64.8243 2.31413 10
 12 -7 -3 48.9553 1.96931 10
 12 -7 -3 47.0178 2.34074 12
 12 -7 -3 50.872 2.3084 8
 12 -7 -3 48.0972 2.43162 18
 12 -7 -3 49.4431 2.49973 6
 12 7 -3 49.0102 1.99148 10
 12 7 -3 49.7965 2.53093 7
 11 -7 -3 147.533 5.10187 10
 11 -7 -3 146.354 5.49644 12
 11 -7 -3 146.795 5.39088 8
 11 -7 -3 148.827 5.84685 5
 11 -7 -3 145.847 5.59944 18
 11 -7 -3 144.95 5.66468 6
 11 -7 -3 126.653 5.44689 17
 11 7 -3 153.748 5.66372 7
 11 7 -3 129.86 5.49211 17
 11 7 -3 150.171 5.99469 3
 11 7 -3 146.107 4.99087 10
 10 -7 -3 535.795 17.7903 6
 10 -7 -3 511.275 17.5581 12
 10 -7 -3 501.991 17.1614 10
 10 -7 -3 496.272 17.7279 17
 10 -7 -3 545.185 17.7315 18
 10 -7 -3 533.859 17.4604 8
 10 -7 -3 522.727 17.9292 5
 10 7 -3 530.839 17.6783 7
 10 7 -3 484.823 18.0431 17
 10 7 -3 501.826 17.4172 10
 10 7 -3 548.865 18.0754 3
 9 -7 -3 1694.08 56.8193 10
 9 -7 -3 1712.5 56.8418 17
 9 -7 -3 1666.93 56.4716 8
 9 -7 -3 1799.51 56.833 6
 9 -7 -3 1721.89 56.5946 12
 9 -7 -3 1778.08 56.7367 18
 9 -7 -3 1770.05 56.9752 5
 9 7 -3 1857.29 56.8419 7
 9 7 -3 1792.89 57.0273 3
 9 7 -3 1634.63 56.5895 11
 9 7 -3 1660.6 57.3154 17
 8 -7 -3 32.6299 1.93179 18
 8 -7 -3 32.4558 1.97213 6
 8 -7 -3 30.6058 1.70854 16
 8 -7 -3 32.2356 2.14996 5
 8 -7 -3 38.071 2.16957 17
 8 7 -3 35.9307 2.27022 3
 8 7 -3 35.0059 2.60109 17
 7 -7 -3 1582.78 51.4329 18
 7 -7 -3 1494.08 51.8665 16
 7 -7 -3 1643.26 51.6545 17
 7 -7 -3 1554.21 51.5982 5
 7 -7 -3 1581.96 51.4938 6
 7 7 -3 1619.06 52.2429 17
 7 7 -3 1562.56 51.5848 3
 7 7 -3 1574.27 51.7189 16
 6 -7 -3 363.111 13.0711 16
 6 -7 -3 373.987 12.5332 17
 6 -7 -3 365.012 16.9949 2
 6 7 -3 350.82 13.038 17
 6 7 -3 374.67 13.0819 16
 6 7 -3 384.383 16.6167 1
 6 7 -3 313.685 13.1274 3
 5 -7 -3 965.577 31.6284 16
 5 -7 -3 931.897 30.9118 17
 5 -7 -3 989.799 35.3489 2
 5 7 -3 923.37 31.4856 17
 5 7 -3 968.129 31.6969 16
 5 7 -3 840.163 33.9986 1
 4 -7 -3 717.156 22.9169 16
 4 -7 -3 587.924 25.0514 2
 4 7 -3 628.561 24.6877 1
 4 7 -3 724.521 23.0999 16
 3 -7 -3 238.864 10.9306 2
 3 -7 -3 247.466 9.2487 16
 3 7 -3 232.916 9.36858 16
 3 7 -3 250.354 10.6102 1
 2 -7 -3 169.598 7.98114 2
 -2 -7 3 169.626 7.1479 14
 -2 -7 3 167.831 8.33473 2
 2 -7 -3 165.43 6.84022 16
 2 7 -3 175.484 6.63119 14
 -2 7 3 163.142 7.12814 14
 2 7 -3 173.904 7.15305 16
 2 7 -3 180.193 7.80451 1
 -1 -7 3 440.868 15.9859 14
 -1 -7 3 457.339 18.0093 2
 -1 7 3 427.1 15.9768 14
 1 7 -3 476.689 16.5274 1
 -1 7 3 382.594 17.1526 2
 1 7 -3 454.377 15.4612 14
 1 7 -3 484.376 17.2584 16
 0 -7 3 1213.75 40.0931 14
 0 -7 -3 1105.81 39.9787 1
 0 -7 3 1176.71 42.845 2
 0 7 -3 1271.37 40.5175 1
 0 7 3 1211.83 40.1858 14
 0 7 -3 1206.61 39.6172 14
 1 -7 3 239.304 8.65037 13
 1 -7 3 257.943 12.5526 2
 1 -7 3 244.135 9.28687 14
 -1 -7 -3 234.657 9.79986 1
 1 -7 3 242.85 9.41372 16
 1 7 3 262.964 9.79864 16
 1 7 3 237.939 9.37601 14
 -1 7 -3 263.402 9.79965 1
 -2 -7 -3 2865.14 93.7917 1
 2 -7 3 2921.58 92.89 16
 2 -7 3 2879.62 92.5647 14
 2 -7 3 2858.04 92.1056 13
 2 -7 3 2503.48 96.6442 2
 2 7 3 3006.37 93.182 16
 3 -7 3 937.138 31.8055 16
 -3 -7 -3 935.039 33.1545 1
 3 -7 3 981.371 37.1178 2
 3 -7 3 908.792 31.2905 17
 3 -7 3 947.466 31.2089 13
 3 7 3 927.743 32.0714 16
 3 7 3 925.926 31.6091 17
 -4 -7 -3 1985.62 76.623 1
 4 -7 3 2167.31 73.4393 5
 4 -7 3 2323.88 73.8601 17
 4 -7 3 2308.84 73.4553 18
 4 -7 3 2234.59 73.3703 4
 4 -7 3 2338.94 73.8755 13
 4 -7 3 2270.02 73.5086 6
 4 -7 3 2327.73 74.3997 16
 4 7 3 2261.47 73.4399 3
 4 7 3 2335.11 74.2391 17
 4 7 3 2351.53 74.7496 16
 4 7 3 2203.92 73.3816 4
 5 -7 3 19.1639 1.81789 13
 5 -7 3 17.008 1.62941 6
 5 -7 3 19.9298 2.10014 16
 5 -7 3 23.7171 1.97549 17
 5 -7 3 18.3824 1.49391 5
 5 -7 3 16.6752 1.60109 18
 5 -7 3 17.924 1.47437 4
 5 7 3 17.1737 2.17226 17
 5 7 3 19.9628 1.81048 5
 5 7 3 18.2525 1.56748 4
 5 7 3 18.2867 2.3165 16
 5 7 3 20.2402 1.63578 3
 6 -7 3 369.007 12.8444 18
 6 -7 3 340.089 13.3162 16
 6 -7 3 366.193 12.9116 6
 6 -7 3 371.905 12.7732 4
 6 -7 3 363.367 12.83 5
 6 -7 3 372.683 13.2858 17
 6 -7 3 359.113 13.3488 13
 6 7 3 381.424 13.7196 17
 6 7 3 363.735 12.8571 4
 6 7 3 371.969 12.9441 3
 6 7 3 357.904 13.7228 16
 7 -7 3 41.3042 2.5779 6
 7 -7 3 42.5479 2.30998 12
 7 -7 3 42.9583 2.60399 5
 7 -7 3 40.7358 2.91218 13
 7 -7 3 42.6743 2.54975 18
 7 -7 3 41.397 2.52116 4
 7 -7 3 43.2079 2.91268 17
 7 -7 3 35.4453 2.22099 8
 7 -7 3 41.37 2.03362 10
 7 -7 3 39.8921 2.57481 16
 7 -7 3 39.6905 2.25134 9
 7 7 3 42.004 2.67419 4
 7 7 3 41.9199 2.50118 9
 7 7 3 41.9794 2.60265 3
 7 7 3 39.4122 2.01312 10
 7 7 3 37.3403 2.55722 16
 7 7 3 41.9278 3.31007 17
 7 7 3 40.1291 2.29408 7
 7 7 3 40.9756 2.44785 11
 8 -7 3 103.075 5.12923 13
 8 -7 3 106.319 4.3335 12
 8 -7 3 102.801 4.32236 8
 8 -7 3 106.166 4.67099 6
 8 -7 3 104.441 4.08593 10
 8 -7 3 103.957 4.62625 5
 8 -7 3 101.466 4.98919 17
 8 -7 3 101.913 4.51941 4
 8 -7 3 109.267 4.61259 18
 8 -7 3 104.579 4.37536 9
 8 7 3 104.949 4.07553 10
 8 7 3 104.382 4.52683 9
 8 7 3 104.451 5.35738 17
 8 7 3 108.728 4.8009 4
 8 7 3 101.314 4.41866 7
 8 7 3 109.04 4.49897 11
 8 7 3 109.439 4.8437 3
 9 -7 3 0.96997 0.95109 17
 9 -7 3 0.4946 0.81457 5
 9 -7 3 0.70759 0.8599 6
 9 -7 3 0.50136 0.86438 4
 9 -7 3 0.40514 0.75512 8
 9 -7 3 0.23931 0.75156 9
 9 -7 3 0.69465 0.7448 12
 9 -7 3 2.35993 0.63464 10
 9 -7 3 1.52636 0.87275 18
 9 7 3 1.06489 1.09243 3
 9 7 3 1.20952 0.91086 7
 9 7 3 -0.0927 0.96935 9
 9 7 3 1.40921 0.59921 10
 9 7 3 -0.0727 0.88721 11
 9 7 3 -1.0174 0.99387 4
 9 7 3 1.63227 1.11521 17
 10 -7 3 63.1829 2.72773 8
 10 -7 3 63.4419 2.85287 9
 10 -7 3 59.8504 3.0613 5
 10 -7 3 65.3729 2.62437 10
 10 -7 3 61.2041 2.86132 12
 10 7 3 62.033 3.17485 3
 10 7 3 64.6083 2.6539 10
 10 7 3 63.1349 2.96474 7
 10 7 3 63.8352 3.18246 4
 10 7 3 65.8403 3.06205 9
 10 7 3 60.7315 3.00786 11
 11 -7 3 21.1982 1.30895 12
 11 -7 3 19.901 1.07732 10
 11 -7 3 20.6229 1.75832 9
 11 7 3 20.0042 1.47895 11
 11 7 3 20.0341 1.11408 10
 11 7 3 21.0136 1.39158 7
 11 7 3 16.9885 1.40352 9
 13 -8 -3 23.8687 1.25479 8
 13 -8 -3 23.4072 1.00446 10
 12 -8 -3 47.7282 2.47447 6
 12 -8 -3 53.5526 2.32608 8
 12 -8 -3 44.6959 3.18526 5
 12 -8 -3 50.0869 2.00176 10
 12 -8 -3 49.0029 2.34835 12
 12 -8 -3 49.5038 2.4431 18
 12 8 -3 50.087 1.98623 10
 12 8 -3 51.4134 2.51717 7
 11 -8 -3 19.4491 1.82056 5
 11 -8 -3 18.741 1.63959 18
 11 -8 -3 18.4336 1.55322 12
 11 -8 -3 18.7358 1.64078 17
 11 -8 -3 20.3482 1.55338 8
 11 -8 -3 19.4049 1.73777 6
 11 -8 -3 16.5737 1.12882 10
 11 8 -3 21.7445 2.04613 3
 11 8 -3 20.7929 1.7008 7
 11 8 -3 18.2211 1.13082 10
 11 8 -3 16.5355 1.72798 17
 10 -8 -3 72.2728 3.4387 6
 10 -8 -3 70.7339 3.54038 5
 10 -8 -3 70.1826 2.82064 10
 10 -8 -3 76.8726 3.42052 18
 10 -8 -3 69.7021 3.21423 12
 10 -8 -3 70.8546 3.12698 8
 10 -8 -3 70.5967 3.47013 17
 10 8 -3 67.0036 3.822 17
 10 8 -3 65.3993 3.33333 11
 10 8 -3 70.1487 3.37627 7
 10 8 -3 73.4229 3.71717 3
 10 8 -3 67.6683 2.66277 10
 9 -8 -3 2.92139 0.99989 6
 9 -8 -3 4.86651 0.97965 12
 9 -8 -3 2.50624 0.82487 8
 9 -8 -3 3.60095 1.13686 5
 9 -8 -3 0.32373 0.82254 17
 9 -8 -3 1.16889 0.50687 10
 9 -8 -3 2.09814 0.92758 18
 9 8 -3 1.17169 0.8978 11
 9 8 -3 1.03912 0.99452 3
 9 8 -3 1.58876 1.17092 17
 9 8 -3 0.53858 0.79333 7
 9 8 -3 0.54841 0.38811 10
 8 -8 -3 353.831 13.1555 12
 8 -8 -3 393.846 13.2919 6
 8 -8 -3 355.688 13.2554 16
 8 -8 -3 384.439 13.4273 5
 8 -8 -3 394.94 13.2211 18
 8 -8 -3 400.969 13.5263 17
 8 8 -3 393.498 13.4499 3
 8 8 -3 381.544 14.1291 17
 7 -8 -3 207.283 7.4687 18
 7 -8 -3 214.445 7.79588 17
 7 -8 -3 203.246 8.13963 16
 7 -8 -3 204.494 7.51753 6
 7 -8 -3 205.636 7.6576 5
 7 8 -3 210.345 8.42961 17
 7 8 -3 201.984 7.99233 16
 7 8 -3 210.123 7.66213 3
 6 -8 -3 823.351 27.3334 16
 6 -8 -3 793.682 26.4663 5
 6 -8 -3 827.083 26.6244 17
 6 -8 -3 784.899 26.2515 18
 6 -8 -3 778.295 26.3011 6
 6 8 -3 778.144 26.3898 3
 6 8 -3 786.657 27.2686 16
 6 8 -3 791.607 27.2559 17
 5 -8 -3 1258.55 41.2829 16
 5 -8 -3 1273.29 40.5428 17
 5 -8 -3 1251.85 45.0422 2
 5 8 -3 1271.71 41.4652 16
 5 8 -3 1234.31 41.2105 17
 5 8 -3 1097.13 43.785 1
 4 -8 -3 244.754 11.7894 2
 4 -8 -3 241.23 9.40797 16
 4 8 -3 249.098 11.3437 1
 4 8 -3 231.946 9.55984 16
 3 -8 -3 1452.39 46.0022 16
 3 -8 -3 1327.99 47.9557 2
 3 8 -3 1231.07 47.2662 1
 3 8 -3 1499.08 46.3584 16
 -2 -8 3 102.278 5.20718 14
 2 -8 -3 106.735 5.91885 2
 2 -8 -3 106.987 4.95306 16
 -2 8 3 100.581 5.1993 14
 2 8 -3 109.229 5.85996 1
 2 8 -3 104.78 4.64808 14
 2 8 -3 104.105 5.26568 16
 -1 -8 3 27.6892 3.47921 2
 -1 -8 3 28.9005 2.66253 14
 -1 8 3 28.2134 2.66226 14
 1 8 -3 28.3632 2.60358 1
 1 8 -3 29.9605 2.24457 14
 0 -8 3 11.9924 2.96493 2
 0 -8 3 9.19464 1.64705 14
 0 8 -3 10.6377 1.50346 14
 0 8 3 8.34349 1.66653 14
 0 8 -3 10.3829 1.79571 1
 1 -8 3 1020.74 32.62 16
 1 -8 3 850.667 35.5938 2
 1 -8 3 948.905 31.496 13
 -1 -8 -3 948.371 32.9134 1
 1 -8 3 975.036 32.2252 14
 1 8 3 942.711 32.3524 14
 -1 8 -3 993.801 32.1903 14
 1 8 3 978.563 32.82 16
 2 -8 3 447.108 20.1744 2
 -2 -8 -3 439.611 17.0343 1
 2 -8 3 467.593 15.4526 13
 2 -8 3 432.525 16.2464 16
 2 8 3 471.716 16.6652 16
 3 -8 3 1573.22 51.7362 13
 3 -8 3 1575.97 51.9064 17
 3 -8 3 1553.7 52.5428 16
 -3 -8 -3 1526.78 53.8115 1
 3 8 3 1588.69 52.8701 16
 3 8 3 1642.11 52.4448 17
 4 -8 3 32.3792 2.68432 16
 4 -8 3 30.7946 1.79294 5
 4 -8 3 32.8195 1.94828 6
 4 -8 3 32.1226 1.86521 4
 4 -8 3 29.8744 2.2494 17
 4 -8 3 32.056 2.13813 13
 4 -8 3 30.744 1.93541 18
 4 8 3 28.0484 1.83459 4
 4 8 3 30.9586 1.91202 3
 4 8 3 29.3568 2.88662 16
 4 8 3 29.4401 2.59709 17
 5 -8 3 798.761 27.5897 16
 5 -8 3 787.027 27.0286 13
 5 -8 3 787.153 26.504 5
 5 -8 3 799.115 26.5423 18
 5 -8 3 804.011 26.6143 6
 5 -8 3 808.012 27.0647 17
 5 -8 3 788.385 26.504 4
 5 8 3 803.92 27.5063 17
 5 8 3 805.695 27.8988 16
 5 8 3 790.813 26.581 3
 5 8 3 767.173 26.5375 4
 6 -8 3 200.39 7.42799 5
 6 -8 3 194.36 7.88555 17
 6 -8 3 186.633 8.04774 16
 6 -8 3 198.868 7.47176 6
 6 -8 3 191.604 7.06241 12
 6 -8 3 195.791 7.86321 13
 6 -8 3 199.27 7.40237 18
 6 -8 3 189.319 7.3464 4
 6 8 3 186.327 7.27121 11
 6 8 3 194.516 8.39386 16
 6 8 3 196.697 7.46397 4
 6 8 3 203.263 7.55543 3
 6 8 3 196.461 8.33518 17
 7 -8 3 144.2 5.38515 8
 7 -8 3 146.109 5.74933 6
 7 -8 3 142.566 5.17369 10
 7 -8 3 133.42 6.10177 17
 7 -8 3 135.247 5.36431 9
 7 -8 3 143.731 5.64628 18
 7 -8 3 121.005 5.74545 16
 7 -8 3 138.685 5.3331 12
 7 -8 3 136.971 5.57418 4
 7 -8 3 147.988 5.7376 5
 7 -8 3 137.371 6.08421 13
 7 8 3 146.322 5.81157 3
 7 8 3 141.068 6.55824 17
 7 8 3 138.263 5.11846 10
 7 8 3 131.809 5.45205 9
 7 8 3 132.663 5.67331 4
 7 8 3 140.498 5.43168 7
 7 8 3 135.336 5.43585 11
 7 8 3 122.258 5.75732 16
 8 -8 3 32.2103 2.13075 9
 8 -8 3 31.2138 2.06482 8
 8 -8 3 31.4221 2.33174 4
 8 -8 3 30.8129 2.28848 5
 8 -8 3 29.5428 2.19043 18
 8 -8 3 34.371 2.81067 17
 8 -8 3 34.583 1.85651 10
 8 -8 3 32.8857 2.29738 6
 8 -8 3 29.3418 2.00425 12
 8 8 3 34.6393 3.10949 17
 8 8 3 32.4971 2.25419 7
 8 8 3 34.7383 2.34515 9
 8 8 3 30.5 2.35688 4
 8 8 3 31.3882 1.804 10
 8 8 3 29.1269 2.51232 3
 8 8 3 32.8431 2.26971 11
 9 -8 3 5.7534 1.04897 18
 9 -8 3 5.7507 0.96653 8
 9 -8 3 5.20022 1.15647 5
 9 -8 3 5.54498 0.94507 9
 9 -8 3 5.4071 1.0021 12
 9 -8 3 6.45473 1.17755 4
 9 -8 3 5.01769 1.038 6
 9 -8 3 5.91554 0.81576 10
 9 -8 3 4.59524 1.22208 17
 9 8 3 4.80566 1.34274 17
 9 8 3 5.42144 1.05547 7
 9 8 3 4.05482 1.19186 3
 9 8 3 3.72424 1.02738 11
 9 8 3 6.15409 1.38397 4
 9 8 3 6.09843 1.16981 9
 9 8 3 5.12124 0.77995 10
 10 -8 3 0.41187 0.62081 8
 10 -8 3 1.91008 0.72154 12
 10 -8 3 1.05989 0.48995 10
 10 -8 3 0.67615 0.65575 9
 10 8 3 1.07167 0.76318 7
 10 8 3 0.85484 0.81764 11
 10 8 3 1.14532 0.52721 10
 10 8 3 0.37203 0.80526 9
 11 -8 3 102.427 3.67059 10
 11 8 3 100.405 3.8932 9
 11 8 3 104.226 3.90327 11
 11 8 3 105.784 3.70694 10
 11 8 3 105.097 3.85095 7
 13 -9 -3 22.8536 0.96864 10
 13 -9 -3 23.3759 1.1709 8
 12 -9 -3 27.8911 1.53243 8
 12 -9 -3 27.6122 1.64565 12
 12 -9 -3 24.4543 1.23756 10
 12 9 -3 25.6844 1.25568 10
 12 9 -3 24.0228 1.78427 7
 11 -9 -3 28.5674 1.44756 10
 11 -9 -3 24.586 2.05721 5
 11 -9 -3 24.9766 1.9336 17
 11 -9 -3 31.6368 1.77241 8
 11 -9 -3 29.5976 1.99313 6
 11 -9 -3 30.842 1.95917 18
 11 -9 -3 25.8435 1.83695 12
 11 9 -3 26.7897 2.06332 11
 11 9 -3 31.0101 2.11604 7
 11 9 -3 28.5402 1.43357 10
 11 9 -3 29.2687 2.37522 3
 11 9 -3 24.7939 2.0633 17
 10 -9 -3 6.17565 0.75834 10
 10 -9 -3 5.98298 1.28203 5
 10 -9 -3 5.84868 1.18953 17
 10 -9 -3 4.87231 1.04995 12
 10 -9 -3 7.37612 1.13264 18
 10 -9 -3 6.41006 1.11451 6
 10 -9 -3 7.57947 0.99059 8
 10 9 -3 5.0685 1.06991 7
 10 9 -3 6.61611 0.70162 10
 10 9 -3 8.26031 1.58343 17
 10 9 -3 4.66269 1.23991 3
 10 9 -3 4.66541 1.03203 11
 9 -9 -3 5.32476 1.0611 6
 9 -9 -3 4.02641 1.02354 12
 9 -9 -3 4.71522 1.11719 17
 9 -9 -3 4.9729 0.90415 8
 9 -9 -3 4.10269 1.15873 5
 9 -9 -3 5.65946 1.05647 18
 9 -9 -3 4.21417 0.6826 10
 9 9 -3 6.86899 1.21844 11
 9 9 -3 6.58095 1.6147 17
 9 9 -3 6.69721 1.31635 3
 9 9 -3 4.44204 0.58481 10
 9 9 -3 5.5585 1.0623 7
 8 -9 -3 1.36307 0.88596 17
 8 -9 -3 2.28379 0.89164 16
 8 -9 -3 1.81736 0.93974 5
 8 -9 -3 1.8257 0.81638 12
 8 -9 -3 4.23386 0.88199 6
 8 -9 -3 2.76904 0.79884 18
 8 9 -3 1.77726 0.93874 3
 8 9 -3 2.61837 0.68574 16
 8 9 -3 2.13886 1.28098 17
 8 9 -3 1.4071 0.86038 11
 7 -9 -3 283.608 9.94825 17
 7 -9 -3 271.066 9.48787 18
 7 -9 -3 272.549 9.73507 5
 7 -9 -3 272.359 9.55146 6
 7 -9 -3 263.186 10.3793 16
 7 9 -3 266.301 9.66946 3
 7 9 -3 260.098 10.2949 16
 7 9 -3 261.722 10.6007 17
 6 -9 -3 5.66908 1.06101 17
 6 -9 -3 3.94891 0.7972 18
 6 -9 -3 3.89503 0.81799 6
 6 -9 -3 3.96669 1.29561 16
 6 -9 -3 3.92817 0.87433 5
 6 9 -3 3.9951 0.96145 4
 6 9 -3 5.1377 1.33269 16
 6 9 -3 3.32418 1.34042 17
 5 -9 -3 140.703 8.83903 2
 5 -9 -3 136.112 5.25508 5
 5 -9 -3 119.263 5.60648 18
 5 -9 -3 143.865 6.24486 16
 5 -9 -3 121.108 5.70222 6
 5 -9 -3 133.308 5.42501 17
 5 9 -3 149.675 8.73408 1
 5 9 -3 137.751 6.38916 16
 5 9 -3 136.314 5.15815 3
 5 9 -3 136.472 6.18826 17
 4 -9 -3 234.327 8.72604 17
 4 -9 -3 239.357 11.8962 2
 4 -9 -3 239.568 9.5292 16
 4 9 -3 249.097 11.5779 1
 4 9 -3 242.364 9.84442 16
 4 9 -3 233.262 9.46018 17
 3 -9 -3 81.8348 5.73482 2
 3 -9 -3 86.8247 4.50999 16
 3 9 -3 85.0036 5.60008 1
 3 9 -3 88.671 4.83942 16
 -2 -9 3 266.788 10.9384 14
 2 9 -3 271.531 10.2718 14
 2 9 -3 277.531 11.0974 16
 -2 9 3 269.134 10.9768 14
 2 9 -3 295.089 11.9611 1
 -1 -9 3 55.5131 3.62987 14
 1 9 -3 55.6534 3.90836 1
 1 9 -3 54.249 3.26647 14
 -1 9 3 54.0361 3.67126 14
 0 -9 3 27.9318 3.66606 2
 0 -9 3 23.408 2.37169 14
 0 9 -3 25.6995 2.26364 14
 0 9 3 26.1221 2.65526 14
 1 -9 3 1722.11 61.7637 14
 1 -9 3 2014.08 66.5934 2
 -1 9 -3 1862.62 61.9557 14
 1 9 3 1811.51 62.0366 14
 1 9 3 1985.5 62.8207 16
 2 -9 3 78.2961 3.50579 13
 -2 -9 -3 79.3021 4.82646 1
 2 -9 3 85.7026 7.27391 2
 2 -9 3 81.2549 4.43044 16
 2 9 3 80.8138 4.75031 16
 3 -9 3 126.104 5.15719 13
 3 -9 3 119.852 4.90703 4
 3 -9 3 122.426 4.87446 18
 3 -9 3 123.855 6.01186 16
 -3 -9 -3 133.158 7.02817 1
 3 -9 3 140.832 5.53467 17
 3 -9 3 119.953 4.91204 6
 3 9 3 120.02 5.85469 17
 3 9 3 119.785 4.88675 4
 3 9 3 136.027 5.06258 3
 3 9 3 129.177 6.36101 16
 4 -9 3 847.586 29.0806 5
 4 -9 3 891.146 29.2114 4
 4 -9 3 882.875 29.7641 17
 4 -9 3 884.136 29.2079 6
 4 -9 3 860.507 30.4272 16
 4 -9 3 888.064 29.5965 13
 4 -9 3 886.667 29.1491 18
 4 9 3 867.637 29.1808 4
 4 9 3 842.915 29.1477 3
 4 9 3 913.038 30.3473 17
 4 9 3 902.191 30.8389 16
 5 -9 3 0.91391 0.9103 13
 5 -9 3 1.56661 0.81349 6
 5 -9 3 1.51044 1.12668 16
 5 -9 3 1.16707 1.02433 17
 5 -9 3 0.40042 0.77607 18
 5 -9 3 0.33506 0.81287 4
 5 -9 3 1.28804 0.72992 5
 5 9 3 0.67438 0.93506 3
 5 9 3 2.05737 0.92995 4
 5 9 3 0.84671 1.26023 16
 5 9 3 2.60455 1.34379 17
 6 -9 3 36.5644 2.06902 12
 6 -9 3 33.9114 2.18577 9
 6 -9 3 39.4399 2.71802 13
 6 -9 3 39.8245 2.89399 17
 6 -9 3 37.636 2.31753 18
 6 -9 3 35.7377 2.33345 6
 6 -9 3 34.1146 1.91049 10
 6 -9 3 38.5234 2.40404 4
 6 -9 3 31.5119 2.85375 16
 6 -9 3 33.2064 2.01913 8
 6 -9 3 32.7641 2.30077 5
 6 9 3 34.5504 2.19725 9
 6 9 3 34.9389 3.27577 17
 6 9 3 39.7369 2.48696 4
 6 9 3 35.3147 2.23971 11
 6 9 3 35.1856 2.40826 3
 6 9 3 36.2086 3.26444 16
 6 9 3 34.3962 2.11609 7
 6 9 3 37.3418 1.96083 10
 7 -9 3 95.4707 4.60249 13
 7 -9 3 92.2773 3.91322 12
 7 -9 3 92.1187 4.13136 18
 7 -9 3 93.712 4.2521 5
 7 -9 3 93.9527 4.23271 4
 7 -9 3 92.7181 4.80636 17
 7 -9 3 91.1637 3.76572 10
 7 -9 3 91.9944 3.89656 8
 7 -9 3 94.8644 4.22393 6
 7 -9 3 92.703 4.02795 9
 7 9 3 89.3599 3.70768 10
 7 9 3 92.085 4.26843 3
 7 9 3 88.8227 3.93057 7
 7 9 3 93.9675 4.07729 11
 7 9 3 92.6202 4.0835 9
 7 9 3 95.7159 5.26284 17
 7 9 3 93.381 4.30837 4
 8 -9 3 4.36029 0.82715 10
 8 -9 3 2.10408 0.81969 9
 8 -9 3 1.27415 0.87293 12
 8 -9 3 2.10868 0.96489 6
 8 -9 3 2.31038 1.0615 5
 8 -9 3 1.53051 0.82504 8
 8 -9 3 2.97936 1.06694 4
 8 -9 3 1.19289 0.90493 18
 8 -9 3 3.1131 1.26219 17
 8 9 3 2.91154 1.47522 17
 8 9 3 1.89985 1.10768 4
 8 9 3 1.67065 0.68678 10
 8 9 3 3.42113 1.06063 7
 8 9 3 2.3747 1.15579 3
 8 9 3 1.1015 0.94381 9
 9 -9 3 0.19761 0.89705 17
 9 -9 3 0.49487 0.77087 4
 9 -9 3 -0.292 0.71759 18
 9 -9 3 0.44649 0.70639 9
 9 -9 3 0.49738 0.7904 12
 9 -9 3 -0.0158 0.71142 8
 9 -9 3 0.33484 0.88478 5
 9 -9 3 1.47702 0.6153 10
 9 -9 3 0.56266 0.77388 6
 9 9 3 1.21993 0.85492 7
 9 9 3 2.34917 1.15538 17
 9 9 3 0.64479 1.05968 4
 9 9 3 2.13156 1.00763 9
 9 9 3 0.20347 0.90607 11
 9 9 3 0.89421 1.06579 3
 9 9 3 1.15298 0.60056 10
 10 -9 3 31.5236 1.75185 12
 10 -9 3 31.5581 1.70266 8
 10 -9 3 28.7372 1.75125 9
 10 -9 3 32.9398 1.59367 10
 10 9 3 31.3161 2.02762 9
 10 9 3 30.9356 1.94705 11
 10 9 3 33.4474 1.63566 10
 -10 9 -3 31.6037 1.68206 9
 10 9 3 33.7459 1.89869 7
 12 -10 -3 5.35884 0.78665 12
 12 -10 -3 8.44186 0.82153 8
 12 -10 -3 8.2624 0.70102 10
 12 10 -3 7.72517 0.74804 10
 12 10 -3 7.86192 0.98964 7
 11 -10 -3 0.77503 0.69747 18
 11 -10 -3 0.77468 0.69037 6
 11 -10 -3 1.11274 0.45442 10
 11 -10 -3 1.17643 0.69445 8
 11 -10 -3 1.21882 0.79909 17
 11 -10 -3 0.54595 0.71726 12
 11 -10 -3 1.154 0.85319 5
 11 10 -3 0.62072 1.04973 17
 11 10 -3 0.64086 1.01435 3
 11 10 -3 1.75032 0.53596 10
 11 10 -3 1.24621 0.86471 11
 11 10 -3 0.44132 0.86764 7
 10 -10 -3 51.8315 2.60646 12
 10 -10 -3 48.2403 2.38168 8
 10 -10 -3 44.9052 2.82876 17
 10 -10 -3 48.1488 2.17642 10
 10 -10 -3 51.693 2.60326 18
 10 -10 -3 53.812 2.93726 5
 10 -10 -3 46.1447 2.57234 6
 10 10 -3 50.9712 2.96893 3
 10 10 -3 44.4026 3.28086 17
 10 10 -3 48.6566 2.12642 10
 10 10 -3 50.1856 2.75382 11
 10 10 -3 49.0723 2.66519 7
 9 -10 -3 85.5269 4.23745 17
 9 -10 -3 90.2168 3.88371 18
 9 -10 -3 86.9143 3.45848 10
 9 -10 -3 87.018 3.63282 8
 9 -10 -3 88.9456 3.78473 12
 9 -10 -3 86.9446 4.11744 5
 9 -10 -3 92.2885 3.96642 6
 9 10 -3 87.9549 3.87799 7
 9 10 -3 82.8035 4.86826 17
 9 10 -3 88.7493 4.20437 3
 9 10 -3 87.9031 3.33418 10
 8 -10 -3 68.6353 3.54124 17
 8 -10 -3 67.46 3.1028 18
 8 -10 -3 65.813 2.72964 10
 8 -10 -3 65.3592 3.02071 12
 8 -10 -3 55.31 3.43138 16
 8 -10 -3 67.8632 3.3596 5
 8 -10 -3 69.2578 3.18101 6
 8 -10 -3 68.537 2.8956 8
 8 10 -3 64.6799 4.21448 17
 8 10 -3 56.2957 3.05994 16
 8 10 -3 63.9464 3.17794 11
 8 10 -3 65.3417 2.57775 10
 8 10 -3 63.5996 2.99467 7
 8 10 -3 68.8201 3.33585 3
 7 -10 -3 23.3202 1.67837 6
 7 -10 -3 27.0469 1.81207 12
 7 -10 -3 25.5332 2.53754 16
 7 -10 -3 27.1684 2.02358 5
 7 -10 -3 25.3768 1.66844 18
 7 -10 -3 26.3647 2.18823 17
 7 10 -3 26.4046 2.033 4
 7 10 -3 24.0828 2.00463 3
 7 10 -3 23.9104 2.51593 16
 7 10 -3 24.285 2.81307 17
 6 -10 -3 201.465 7.42769 18
 6 -10 -3 220.035 8.05829 17
 6 -10 -3 217.55 8.85094 16
 6 -10 -3 206.178 7.7001 5
 6 -10 -3 206.163 7.49569 6
 6 10 -3 213.611 8.85494 17
 6 10 -3 197.103 8.82141 16
 6 10 -3 210.248 7.65377 3
 6 10 -3 202.134 7.70196 4
 5 -10 -3 18.1961 1.27164 6
 5 -10 -3 17.5826 1.23995 18
 5 -10 -3 18.4516 2.27273 16
 5 -10 -3 19.2727 1.74938 17
 5 -10 -3 19.9101 1.51832 5
 5 10 -3 18.7429 1.43291 3
 5 10 -3 21.3133 2.54495 17
 5 10 -3 17.0883 2.45621 16
 5 10 -3 17.441 1.51451 4
 4 -10 -3 470.973 16.7832 16
 4 -10 -3 446.323 19.3248 2
 4 -10 -3 454.769 15.5065 5
 4 -10 -3 472.994 15.8851 17
 4 10 -3 451.579 17.1053 16
 4 10 -3 455.014 16.6821 17
 4 10 -3 431.335 16.1255 3
 4 10 -3 465.722 19.1526 1
 3 -10 -3 26.2926 2.5808 16
 3 10 -3 29.2438 3.48376 1
 3 10 -3 26.3281 2.91251 16
 -2 -10 3 309.739 12.8025 14
 -2 10 3 332.366 13.0006 14
 2 10 -3 343.217 14.0056 1
 2 10 -3 335.258 12.1695 14
 -1 -10 3 64.406 3.98514 14
 1 10 -3 63.0531 3.69581 14
 -1 10 3 63.2125 4.1074 14
 0 -10 3 8.13051 1.58268 14
 0 10 -3 9.25042 1.6889 14
 0 10 3 8.28402 1.81954 14
 1 -10 3 629.558 21.1812 14
 1 -10 3 604.716 25.3392 2
 -1 10 -3 600.349 21.4278 14
 1 10 3 601.362 21.3315 14
 2 -10 3 428.009 14.7257 18
 2 -10 3 429.831 14.7954 6
 2 -10 3 424.126 16.009 16
 2 -10 3 423.176 14.5956 4
 2 -10 3 438.689 20.0474 2
 2 10 3 432.42 16.3045 16
 2 10 3 406.319 14.4547 4
 3 -10 3 51.9132 2.59846 4
 3 -10 3 48.5862 2.53992 6
 3 -10 3 54.638 2.72324 13
 3 -10 3 53.7812 3.70613 16
 3 -10 3 48.4722 2.49004 18
 3 10 3 46.4034 2.54 4
 3 10 3 52.4185 3.95153 16
 3 10 3 50.6391 3.61673 17
 3 10 3 48.5304 2.50965 3
 4 -10 3 30.0078 2.02178 4
 4 -10 3 27.2043 2.82881 16
 4 -10 3 25.0985 1.80447 6
 4 -10 3 30.908 2.45442 17
 4 -10 3 26.5463 1.79552 18
 4 -10 3 25.2942 1.97482 13
 4 -10 3 29.6643 1.7971 5
 4 10 3 28.6514 1.99671 3
 4 10 3 29.4443 2.91072 17
 4 10 3 26.4454 1.91001 4
 4 10 3 29.2134 3.19041 16
 5 -10 3 437.966 17.135 16
 5 -10 3 459.895 15.8962 6
 5 -10 3 442.991 15.5371 12
 5 -10 3 465.479 16.5886 17
 5 -10 3 454.183 15.8521 5
 5 -10 3 462.141 15.8318 18
 5 -10 3 464.692 15.9291 4
 5 -10 3 471.437 16.3553 13
 5 10 3 473.699 17.6175 16
 5 10 3 453.97 15.9067 3
 5 10 3 474.338 17.2199 17
 5 10 3 468.867 15.979 4
 6 -10 3 24.3372 1.68206 12
 6 -10 3 23.1741 1.87951 5
 6 -10 3 25.9897 1.96933 6
 6 -10 3 23.5808 1.88547 18
 6 -10 3 23.2247 2.0332 4
 6 -10 3 22.1106 1.61532 10
 6 -10 3 21.7247 1.84332 9
 6 -10 3 24.531 1.71711 8
 6 -10 3 23.2074 2.07298 13
 6 -10 3 20.2562 2.45644 16
 6 -10 3 25.406 2.5685 17
 6 10 3 26.3254 2.22613 3
 6 10 3 21.0602 1.90763 9
 6 10 3 23.1328 2.84071 16
 6 10 3 26.2622 1.9621 7
 6 10 3 29.3403 3.09789 17
 6 10 3 24.2918 2.10057 4
 6 10 3 23.6901 1.87255 11
 6 10 3 23.0748 1.60775 10
 7 -10 3 29.8272 1.83814 10
 7 -10 3 27.4043 2.00036 12
 7 -10 3 28.3919 1.89508 8
 7 -10 3 32.0265 2.10808 9
 7 -10 3 29.581 2.19204 6
 7 -10 3 27.3596 2.10914 18
 7 -10 3 34.0366 2.3586 4
 7 -10 3 29.5348 2.27492 5
 7 -10 3 28.7383 2.74545 17
 7 10 3 28.6667 2.41954 3
 7 10 3 27.6076 2.07591 9
 7 10 3 32.5947 2.37151 4
 7 10 3 26.7833 2.12425 11
 7 10 3 30.3581 2.18384 7
 7 10 3 26.4228 3.11797 17
 7 10 3 30.9826 1.8385 10
 8 -10 3 0.90219 0.6329 10
 8 -10 3 0.64489 0.78309 9
 8 -10 3 1.28782 0.80856 8
 8 -10 3 0.918 1.03453 5
 8 -10 3 0.26543 0.83434 18
 8 -10 3 0.57571 0.88452 4
 8 -10 3 0.24533 0.83822 12
 8 -10 3 1.01282 1.11042 17
 8 -10 3 0.36178 0.86724 6
 8 10 3 0.58297 0.95689 9
 8 10 3 1.42694 1.12755 3
 8 10 3 1.51222 1.11934 4
 8 10 3 1.98535 0.70638 10
 8 10 3 0.18292 0.9631 11
 8 10 3 1.62205 1.31646 17
 8 10 3 0.9847 0.92688 7
 9 -10 3 1.29432 0.58425 10
 9 -10 3 -0.1538 0.73148 12
 9 -10 3 1.5852 0.71228 8
 9 -10 3 1.75861 0.89558 4
 9 -10 3 0.44971 0.68237 9
 9 -10 3 1.13407 0.84733 5
 9 -10 3 1.43763 0.74472 6
 9 -10 3 1.72853 0.75176 18
 9 10 3 1.0335 0.78725 7
 9 10 3 1.93023 0.95076 3
 9 10 3 1.06895 0.86508 9
 9 10 3 1.52347 0.98069 4
 9 10 3 -0.0428 0.82395 11
 -9 10 -3 0.16103 0.70615 9
 9 10 3 0.64966 0.59461 10
 10 -10 3 15.3744 1.34915 9
 10 -10 3 18.3022 1.10076 10
 10 -10 3 16.4445 1.15756 8
 10 -10 3 19.2998 1.309 12
 10 10 3 18.4791 1.15773 10
 10 10 3 18.2653 1.49388 9
 10 10 3 16.3589 1.40425 11
 10 10 3 18.7577 1.38737 7
 -10 10 -3 18.3069 1.25003 9
 12 -11 -3 25.7781 1.33081 8
 12 -11 -3 24.5745 1.13973 10
 12 -11 -3 21.3088 1.3874 12
 12 11 -3 24.2681 1.19905 10
 12 11 -3 24.3134 1.67445 11
 12 11 -3 24.8938 1.59414 7
 11 -11 -3 121.637 4.67894 12
 11 -11 -3 121.684 4.75433 6
 11 -11 -3 127.316 4.42312 10
 11 -11 -3 119.053 4.92872 5
 11 -11 -3 124.72 4.5645 8
 11 -11 -3 117.807 4.68181 18
 11 11 -3 124.54 4.43581 10
 11 11 -3 124.696 4.86162 11
 11 11 -3 122.206 4.79534 7
 11 11 -3 125.164 5.07464 3
 10 -11 -3 52.5629 2.63101 12
 10 -11 -3 52.2613 2.6743 6
 10 -11 -3 53.126 2.45561 8
 10 -11 -3 50.1482 2.86819 5
 10 -11 -3 51.9093 2.26677 10
 10 -11 -3 50.0439 3.00334 17
 10 -11 -3 53.3495 2.62928 18
 10 11 -3 51.4745 2.78913 11
 10 11 -3 48.1479 3.39553 17
 10 11 -3 50.9731 2.71847 7
 10 11 -3 54.8328 3.02391 3
 10 11 -3 52.7673 2.28559 10
 9 -11 -3 135.727 5.37378 6
 9 -11 -3 134.177 5.85188 17
 9 -11 -3 132.777 5.59246 5
 9 -11 -3 135.669 5.27113 12
 9 -11 -3 133.962 4.95933 10
 9 -11 -3 138.16 5.32427 18
 9 -11 -3 132.212 5.07479 8
 9 11 -3 132.846 5.38986 11
 9 11 -3 127.626 6.47724 17
 9 11 -3 135.421 5.32067 7
 9 11 -3 143.335 5.69757 3
 9 11 -3 134.85 4.8887 10
 8 -11 -3 72.1822 3.52854 5
 8 -11 -3 69.8199 3.15718 12
 8 -11 -3 70.696 3.27805 6
 8 -11 -3 74.2019 3.24237 18
 8 -11 -3 71.7541 3.00683 8
 8 -11 -3 71.9689 3.76264 17
 8 -11 -3 69.4522 2.88616 10
 8 11 -3 68.3126 3.26014 11
 8 11 -3 64.7267 3.34959 9
 8 11 -3 56.6395 3.35733 16
 8 11 -3 66.4425 2.75209 10
 8 11 -3 67.0944 4.47852 17
 8 11 -3 70.6205 3.56085 3
 8 11 -3 69.6849 3.23296 7
 7 -11 -3 303.456 10.4569 6
 7 -11 -3 303.818 11.0318 17
 7 -11 -3 284.491 10.294 12
 7 -11 -3 293.009 11.6893 16
 7 -11 -3 298.828 10.3775 18
 7 -11 -3 308.232 10.6931 5
 7 11 -3 310.027 10.6721 3
 7 11 -3 281.961 10.6357 4
 7 11 -3 307.986 11.9661 17
 7 11 -3 282.692 10.4023 11
 7 11 -3 276.322 11.6202 16
 6 -11 -3 6.99267 0.99244 6
 6 -11 -3 7.15991 0.99049 18
 6 -11 -3 6.93345 1.27211 17
 6 -11 -3 4.16782 1.35586 16
 6 -11 -3 6.70722 1.13951 5
 6 11 -3 6.80943 1.72748 16
 6 11 -3 8.06894 1.27653 4
 6 11 -3 6.66748 1.73633 17
 6 11 -3 7.28 1.21533 3
 5 -11 -3 4.37503 0.76912 18
 5 -11 -3 0.47856 0.72072 5
 5 -11 -3 0.81604 0.84953 17
 5 -11 -3 3.97757 0.7553 6
 5 -11 -3 0.52812 1.10433 16
 5 11 -3 6.81548 1.73145 17
 5 11 -3 0.91503 1.26928 16
 5 11 -3 0.23608 0.75911 3
 5 11 -3 1.47415 0.87247 4
 4 -11 -3 89.3358 4.8861 16
 4 -11 -3 85.8257 3.70246 5
 4 11 -3 89.1 3.73506 4
 4 11 -3 85.232 3.58349 3
 4 11 -3 88.3881 5.23188 16
 4 11 -3 86.7729 4.92136 17
 3 -11 -3 7.02296 1.05103 5
 3 11 -3 4.15988 1.78535 1
 3 11 -3 5.4319 1.03019 4
 3 11 -3 4.81955 1.66842 16
 -2 -11 3 102.856 5.55082 14
 2 -11 -3 93.6001 4.79725 5
 -2 11 3 106.565 5.72523 14
 2 11 -3 101.854 4.82766 14
 2 11 -3 103.084 4.12241 4
 -1 -11 3 24.1139 2.55093 14
 -1 11 3 22.4434 2.69469 14
 1 11 -3 21.8471 1.57424 4
 1 11 -3 23.4615 2.4047 14
 0 -11 3 993.808 33.7377 14
 0 11 -3 947.326 32.3872 4
 0 11 3 999.646 34.0152 14
 0 11 -3 1002.43 33.869 14
 1 -11 3 1.89372 0.92695 14
 1 11 3 0.68077 0.73096 4
 1 11 3 1.20376 1.04199 14
 -1 11 -3 2.06448 1.16077 14
 1 11 3 -0.2464 0.88704 5
 -1 11 -3 1.64129 0.71003 4
 2 -11 3 544.767 17.7828 4
 2 -11 3 511.974 17.5449 6
 2 -11 3 522.027 17.5187 18
 2 11 3 504.653 17.5793 4
 2 11 3 521.028 19.63 16
 3 -11 3 1.52413 0.85577 4
 3 -11 3 3.74802 1.5063 16
 3 -11 3 0.88678 0.67075 6
 3 -11 3 2.95263 0.78281 18
 3 11 3 2.42867 1.58219 16
 3 11 3 1.22516 0.81641 4
 4 -11 3 21.9238 1.70297 6
 4 -11 3 20.6666 1.83867 13
 4 -11 3 20.9094 1.75679 4
 4 -11 3 22.588 1.69485 18
 4 -11 3 17.2424 2.6208 16
 4 11 3 16.6163 1.65092 4
 4 11 3 17.194 2.42075 17
 4 11 3 16.629 1.60225 3
 4 11 3 16.5799 2.54772 16
 5 -11 3 144.192 5.59853 18
 5 -11 3 140.622 5.33537 10
 5 -11 3 142.111 6.35613 17
 5 -11 3 130.781 6.80347 16
 5 -11 3 145.916 5.54824 9
 5 -11 3 145.339 5.73976 4
 5 -11 3 133.012 5.56152 5
 5 -11 3 136.43 5.30419 12
 5 -11 3 145.815 6.05537 13
 5 -11 3 136.447 5.30966 8
 5 -11 3 140.683 5.63648 6
 5 11 3 133.978 5.37729 7
 5 11 3 144.021 5.45143 11
 5 11 3 141.572 5.5238 9
 5 11 3 150.007 7.05234 17
 5 11 3 144.75 5.73012 3
 5 11 3 137.314 7.18918 16
 5 11 3 141.618 5.73532 4
 6 -11 3 13.4266 1.47591 18
 6 -11 3 13.5819 1.41207 9
 6 -11 3 14.2399 1.95914 17
 6 -11 3 12.0324 1.24895 12
 6 -11 3 13.5126 1.29384 8
 6 -11 3 12.719 1.51437 5
 6 -11 3 14.9915 1.5413 6
 6 -11 3 13.9355 1.59292 4
 6 -11 3 13.5601 1.36071 10
 6 -11 3 13.9551 1.70274 13
 6 11 3 17.186 1.53276 7
 6 11 3 16.9596 1.8198 3
 6 11 3 10.3319 1.24263 11
 6 11 3 15.2495 1.7458 4
 6 11 3 13.7387 1.37605 10
 6 11 3 16.2883 1.61547 9
 6 11 3 14.7845 2.37781 17
 7 -11 3 93.7038 3.91383 8
 7 -11 3 89.9755 4.05828 9
 7 -11 3 90.1979 3.97426 12
 7 -11 3 95.353 4.31818 5
 7 -11 3 91.1925 4.28739 4
 7 -11 3 96.0913 3.88329 10
 7 -11 3 94.4196 4.98628 17
 7 -11 3 92.0724 4.11753 18
 7 -11 3 94.1485 4.19712 6
 7 11 3 101.936 4.50038 4
 7 11 3 92.2914 4.34721 3
 7 11 3 92.3236 4.05869 11
 7 11 3 97.4388 4.21427 9
 7 11 3 97.8383 4.07052 7
 7 11 3 93.585 3.81425 10
 7 11 3 101.628 5.44094 17
 8 -11 3 144.284 6.53374 17
 8 -11 3 152.18 5.80231 18
 8 -11 3 151.475 5.55629 10
 8 -11 3 140.688 5.90822 5
 8 -11 3 146.961 5.94138 4
 8 -11 3 142.915 5.6989 9
 8 -11 3 156.179 5.61331 8
 8 -11 3 149.161 5.85674 6
 8 -11 3 150.318 5.67506 12
 8 11 3 138.946 6.75712 17
 -8 11 -3 152.985 5.615 9
 8 11 3 152.755 6.04809 3
 8 11 3 150.258 5.52855 10
 8 11 3 158.35 5.81083 11
 8 11 3 156.332 6.11134 4
 8 11 3 150.479 5.71169 7
 8 11 3 146.686 6.93811 17
 8 11 3 153.411 5.87807 9
 9 -11 3 1.45576 0.55016 10
 9 -11 3 1.83356 0.73137 12
 9 -11 3 1.47257 0.59828 8
 9 -11 3 1.59926 0.71893 9
 9 11 3 2.59343 0.83877 11
 9 11 3 1.99365 0.60539 10
 9 11 3 2.19819 0.80912 7
 9 11 3 1.67451 0.84966 9
 -9 11 -3 2.11055 0.72698 9
 10 -11 3 0.181 0.49328 12
 10 -11 3 1.4768 0.40015 10
 10 -11 3 1.8138 0.53554 8
 10 11 3 1.19646 0.56147 7
 10 11 3 0.79218 0.57868 9
 10 11 3 0.80275 0.4291 10
 10 11 3 1.24326 0.58733 11
 12 -12 -3 43.5047 2.25298 12
 12 -12 -3 45.2977 1.81856 8
 12 -12 -3 44.0472 1.69609 10
 12 12 -3 44.2811 1.9941 7
 12 12 -3 44.1953 1.75999 10
 11 -12 -3 12.461 0.91973 10
 11 -12 -3 13.9436 1.20171 12
 11 -12 -3 11.7842 1.0802 8
 11 12 -3 12.7074 1.23334 11
 11 12 -3 12.7154 1.0287 10
 11 12 -3 12.3747 1.18128 7
 10 -12 -3 121.396 5.34074 17
 10 -12 -3 124.645 4.85354 18
 10 -12 -3 124.69 4.8466 12
 10 -12 -3 123.949 5.1421 5
 10 -12 -3 129.561 4.58211 10
 10 -12 -3 121.88 4.89743 6
 10 -12 -3 127.973 4.6964 8
 10 12 -3 119.015 5.78196 17
 10 12 -3 127.631 4.94576 7
 10 12 -3 123.117 5.01068 11
 10 12 -3 125.423 5.19453 3
 10 12 -3 130.974 4.62685 10
 9 -12 -3 6.63594 0.94297 8
 9 -12 -3 4.82157 1.00724 12
 9 -12 -3 6.9621 1.05648 18
 9 -12 -3 7.64716 1.1187 6
 9 -12 -3 5.30072 1.14912 5
 9 -12 -3 6.09848 1.27558 17
 9 -12 -3 5.3945 0.73855 10
 9 12 -3 6.23651 0.81415 10
 9 12 -3 5.63736 1.21662 9
 9 12 -3 7.52864 1.21343 11
 9 12 -3 5.19153 1.63651 17
 9 12 -3 5.10287 1.02173 7
 9 12 -3 5.56229 1.20279 3
 8 -12 -3 3.23698 0.66273 10
 8 -12 -3 1.58254 1.01876 5
 8 -12 -3 1.888 0.85058 12
 8 -12 -3 2.79381 0.86526 6
 8 -12 -3 3.61639 1.23889 17
 8 -12 -3 3.19193 0.87698 18
 8 -12 -3 2.55356 0.73574 8
 8 12 -3 2.14269 1.57704 17
 8 12 -3 2.48977 0.66264 10
 8 12 -3 1.95963 1.01547 11
 8 12 -3 3.26526 0.99375 7
 8 12 -3 2.57013 1.0298 9
 8 12 -3 1.69065 1.0872 3
 8 12 -3 3.97622 1.23433 4
 7 -12 -3 444.653 15.0221 10
 7 -12 -3 435.053 15.0299 8
 7 -12 -3 456.535 15.3336 6
 7 -12 -3 465.563 15.6085 5
 7 -12 -3 454.917 15.2437 12
 7 -12 -3 463.444 16.0562 17
 7 -12 -3 451.821 15.2534 18
 7 -12 -3 434.284 16.7373 16
 7 12 -3 467.98 15.5861 3
 7 12 -3 441.223 14.9389 10
 7 12 -3 401.328 16.6392 16
 7 12 -3 447.132 15.3458 11
 7 12 -3 449.39 15.2517 7
 7 12 -3 432.966 15.3926 9
 7 12 -3 448.389 15.6197 4
 7 12 -3 471.469 17.0754 17
 6 -12 -3 53.7296 3.20679 17
 6 -12 -3 51.2355 2.56411 6
 6 -12 -3 55.3848 2.85291 5
 6 -12 -3 52.7354 2.52987 18
 6 -12 -3 58.6201 3.94761 16
 6 -12 -3 53.6254 2.55826 12
 6 12 -3 49.2248 4.04202 16
 6 12 -3 54.4834 2.78954 3
 6 12 -3 51.0119 2.63083 11
 6 12 -3 57.2132 4.15099 17
 6 12 -3 55.3871 2.92167 4
 5 -12 -3 52.9219 2.78913 5
 5 -12 -3 56.6197 3.98203 17
 5 -12 -3 53.3407 3.85678 16
 5 12 -3 59.0434 4.1123 17
 5 12 -3 49.6493 4.07156 16
 5 12 -3 49.7375 2.64647 3
 5 12 -3 52.254 2.74221 4
 4 -12 -3 215.76 9.13106 16
 4 -12 -3 209.345 7.55174 5
 4 12 -3 194.832 9.32964 16
 4 12 -3 209.597 7.5964 4
 4 12 -3 198.341 7.39421 3
 3 -12 -3 538.004 17.7639 5
 3 12 -3 507.535 19.9039 16
 3 12 -3 530.112 17.7902 4
 -2 -12 3 747.196 26.6984 14
 2 -12 -3 731.03 24.7765 5
 2 12 -3 743.709 24.8757 4
 2 12 -3 761.587 25.6528 14
 -2 12 3 753.997 26.9236 14
 -1 -12 3 592.712 21.3785 14
 -1 12 3 606.633 20.4157 4
 1 12 -3 579.111 19.8056 4
 -1 12 3 602.547 21.6715 14
 1 12 -3 593.656 21.1304 14
 -1 12 3 566.463 19.9078 5
 0 -12 3 65.6996 3.81097 14
 0 12 3 61.4099 4.03757 14
 0 12 3 59.0117 2.73924 4
 0 12 3 55.9471 2.90646 5
 0 12 -3 64.5822 4.08833 14
 0 12 -3 60.6973 2.84069 4
 -1 12 -3 684.984 24.2373 14
 1 12 3 661.446 22.5011 4
 -1 12 -3 691.065 22.557 4
 1 12 3 662.593 23.3372 14
 2 12 3 3.27755 0.89043 4
 -2 12 -3 3.33257 0.89517 4
 3 -12 3 62.6754 2.88239 18
 3 -12 3 56.4775 2.85747 6
 3 -12 3 59.1247 4.77828 16
 3 12 3 62.7139 3.01625 4
 3 12 3 65.2339 4.74831 16
 4 -12 3 0.28704 1.2471 16
 4 -12 3 -0.9211 0.82707 4
 4 -12 3 1.09137 0.77519 18
 4 -12 3 0.91061 0.76985 6
 4 12 3 -0.3538 0.65243 11
 4 12 3 0.04417 0.86941 4
 4 12 3 0.03593 0.85161 3
 4 12 3 0.89578 1.55936 16
 5 -12 3 10.3519 1.96379 16
 5 -12 3 14.2248 1.33095 8
 5 -12 3 14.4889 1.61074 4
 5 -12 3 13.987 1.41459 18
 5 -12 3 15.1673 1.58608 5
 5 -12 3 12.8888 1.41127 6
 5 -12 3 12.5326 1.35378 9
 5 12 3 9.45166 1.20063 11
 -5 12 -3 13.1663 1.25195 9
 5 12 3 14.9872 2.53627 16
 5 12 3 13.8167 1.36396 10
 5 12 3 11.3587 2.19553 17
 5 12 3 12.1421 1.4093 9
 5 12 3 13.4248 1.57815 4
 5 12 3 13.7587 1.52795 3
 5 12 3 14.0526 1.34732 7
 6 -12 3 9.1986 1.21594 9
 6 -12 3 9.08761 1.7979 17
 6 -12 3 8.27101 1.07115 12
 6 -12 3 7.034 1.20368 5
 6 -12 3 10.7368 1.44763 4
 6 -12 3 11.3617 1.39772 6
 6 -12 3 10.2451 1.19852 8
 6 -12 3 12.2092 1.20976 10
 6 -12 3 12.148 1.40084 18
 6 12 3 9.4836 1.39575 3
 6 12 3 8.35813 1.11896 7
 6 12 3 9.17787 1.37091 9
 6 12 3 9.57425 1.45878 4
 -6 12 -3 8.75693 1.11725 9
 6 12 3 8.43624 1.90324 17
 6 12 3 10.064 1.27728 11
 6 12 3 10.0924 1.13394 10
 7 -12 3 271.515 9.46547 10
 7 -12 3 274.558 9.86166 5
 7 -12 3 258.27 10.5538 17
 7 -12 3 270.503 9.76917 6
 7 -12 3 274.189 9.70626 18
 7 -12 3 272.297 9.53685 12
 7 -12 3 264.863 9.86924 4
 7 -12 3 267.066 9.62032 9
 7 -12 3 268.982 9.46744 8
 7 12 3 265.267 9.55367 7
 -7 12 -3 282.626 9.51599 9
 7 12 3 267.849 9.60438 11
 7 12 3 271.872 9.43498 10
 7 12 3 281.722 9.76013 9
 7 12 3 265.852 9.868 3
 7 12 3 280.703 10.0057 4
 7 12 3 264.159 11.1491 17
 7 12 3 266.353 11.0247 17
 8 -12 3 -0.7072 0.68584 5
 8 -12 3 -0.1847 0.50419 10
 8 -12 3 0.18414 0.66619 18
 8 -12 3 -0.7921 0.61818 8
 8 -12 3 -0.5113 0.65674 12
 8 -12 3 -0.0031 0.64077 6
 8 -12 3 0.01977 0.69605 9
 8 12 3 0.22592 0.59521 10
 8 12 3 0.37022 0.94924 4
 8 12 3 -0.6778 0.72422 7
 8 12 3 0.02919 0.88923 3
 -8 12 -3 0.23609 0.76617 9
 8 12 3 1.59874 0.84495 11
 8 12 3 0.6367 0.58374 10
 8 12 3 -1.7675 0.76111 9
 9 -12 3 213.205 7.35047 8
 9 -12 3 203.973 7.38012 9
 9 -12 3 203.922 7.39299 12
 9 -12 3 211.486 7.32134 10
 9 12 3 216.206 7.57294 9
 9 12 3 215.6 7.4781 7
 9 12 3 214.488 7.36677 10
 9 12 3 215.72 7.50744 11
 -9 12 -3 218.663 7.37069 9
 10 -12 3 23.9626 1.43264 8
 10 12 3 16.7384 1.19654 7
 10 12 3 19.5382 1.11488 10
 10 12 3 17.2714 1.36773 9
 11 -13 -3 147.653 5.19269 8
 11 -13 -3 148.162 5.10754 10
 11 -13 -3 148.25 5.287 12
 11 13 -3 144.647 5.4199 11
 11 13 -3 147.243 5.16468 10
 11 13 -3 150.746 5.38797 7
 10 -13 -3 187.895 6.66961 12
 10 -13 -3 180.794 6.69222 6
 10 -13 -3 182.058 6.89421 5
 10 -13 -3 189.387 6.52069 8
 10 -13 -3 186.54 6.42415 10
 10 -13 -3 169.781 6.60143 18
 10 13 -3 185.085 6.72201 7
 10 13 -3 179.122 6.94286 3
 10 13 -3 193.012 6.82529 11
 10 13 -3 190.94 6.48675 10
 9 -13 -3 322.11 10.9093 10
 9 -13 -3 315.495 11.1579 18
 9 -13 -3 318.842 11.2257 6
 9 -13 -3 322.883 11.4738 5
 9 -13 -3 314.591 10.9639 8
 9 -13 -3 321.047 11.8571 17
 9 -13 -3 337.598 11.178 12
 9 13 -3 319.702 11.4901 3
 9 13 -3 308.961 11.2876 9
 9 13 -3 321.947 12.553 17
 9 13 -3 337.846 11.3107 11
 9 13 -3 318.519 11.1894 7
 9 13 -3 321.75 10.9427 10
 8 -13 -3 160.161 6.31497 5
 8 -13 -3 154.595 5.73336 8
 8 -13 -3 160.91 5.97013 12
 8 -13 -3 159.866 6.7417 17
 8 -13 -3 159.235 5.96493 18
 8 -13 -3 154.454 6.00266 6
 8 -13 -3 159.174 5.72591 10
 8 13 -3 154.375 5.97705 7
 8 13 -3 156.496 6.34302 4
 8 13 -3 157.151 6.18524 9
 8 13 -3 154.809 7.52898 17
 8 13 -3 160.626 6.11774 11
 8 13 -3 155.559 5.72788 10
 8 13 -3 160.983 6.31231 3
 7 -13 -3 8.36566 0.93274 8
 7 -13 -3 5.11928 0.97075 12
 7 -13 -3 8.37104 1.50408 17
 7 -13 -3 8.42588 1.07877 6
 7 -13 -3 7.39581 1.24652 5
 7 -13 -3 8.30864 0.91419 10
 7 -13 -3 8.88684 1.07697 18
 7 13 -3 8.23383 1.42434 4
 7 13 -3 7.26728 1.23882 3
 7 13 -3 8.69882 1.31744 9
 7 13 -3 11.1624 2.20663 17
 7 13 -3 7.73041 0.90911 10
 7 13 -3 5.24366 0.99073 7
 7 13 -3 6.44877 1.17246 11
 6 -13 -3 119.439 5.06357 5
 6 -13 -3 120.816 4.70454 18
 6 -13 -3 129.98 5.61456 17
 6 -13 -3 123.353 4.77177 6
 6 -13 -3 121.774 4.774 12
 6 -13 -3 122.183 6.32498 16
 6 13 -3 119.475 4.82064 11
 6 13 -3 125.901 6.56257 17
 6 13 -3 121.279 4.56568 10
 6 13 -3 121.162 4.78075 7
 6 13 -3 118.38 4.89916 9
 6 13 -3 126.354 5.20413 4
 6 13 -3 123.305 5.02909 3
 6 13 -3 111.556 6.47213 16
 5 -13 -3 113.733 4.66256 5
 5 -13 -3 111.001 4.37149 12
 5 -13 -3 116.325 6.13875 16
 5 13 -3 117.075 6.21417 17
 5 13 -3 111.16 4.43661 11
 5 13 -3 114.428 4.71536 4
 5 13 -3 101.113 6.2295 16
 5 13 -3 108.889 4.56665 3
 4 -13 -3 44.7295 2.38546 5
 4 13 -3 41.3972 2.42862 4
 4 13 -3 39.2888 2.20427 3
 4 13 -3 36.2535 3.74006 16
 3 -13 -3 623.289 21.054 5
 3 13 -3 631.195 21.1197 4
 2 -13 -3 385.35 13.2288 5
 2 13 -3 387.149 13.3584 4
 1 13 -3 414.242 14.0749 4
 -1 13 3 395.607 14.1377 5
 -1 13 3 414.614 13.9751 4
 0 13 -3 1062.68 35.2496 4
 0 13 3 1073.01 35.157 4
 1 13 3 48.6692 2.53845 4
 -1 13 -3 55.4272 2.76586 4
 -2 13 -3 566.436 19.2298 4
 2 13 3 571.126 19.2782 4
 3 -13 3 9.30908 1.05623 18
 3 -13 3 8.91428 1.05988 6
 3 13 3 12.499 1.49554 4
 -3 13 -3 12.3145 1.40966 4
 3 13 3 11.5008 2.49563 16
 4 -13 3 223.373 10.1958 16
 4 -13 3 230.706 8.35119 18
 4 -13 3 232.722 8.41548 6
 4 -13 3 235.37 8.39189 9
 4 -13 3 225.579 8.11743 8
 4 13 3 229.994 8.347 9
 -4 13 -3 237.625 8.4572 4
 -4 13 -3 224.084 8.19919 9
 4 13 3 223.792 10.4928 16
 4 13 3 225.015 8.74795 11
 4 13 3 241.992 8.64867 4
 5 -13 3 35.9698 2.25527 6
 5 -13 3 35.5095 2.20231 18
 5 -13 3 37.9517 2.33812 9
 5 13 3 35.0002 2.17802 11
 5 13 3 36.2281 3.53002 17
 5 13 3 35.3218 2.25004 9
 -5 13 -3 39.5764 2.27168 9
 5 13 3 38.3922 2.73728 7
 5 13 3 36.7031 2.07038 10
 5 13 3 43.9445 2.65767 4
 5 13 3 38.1366 2.39607 3
 5 13 3 36.2163 3.69761 17
 6 -13 3 85.3767 3.44558 10
 6 -13 3 79.5589 3.65656 9
 6 -13 3 82.254 3.44748 12
 6 -13 3 80.1303 3.70875 6
 6 -13 3 87.8706 3.74371 18
 6 -13 3 79.655 3.43112 8
 6 -13 3 78.4303 3.68052 5
 6 13 3 81.7137 3.73389 9
 6 13 3 83.6307 3.57698 11
 6 13 3 76.112 3.49912 7
 6 13 3 82.6422 3.42606 10
 -6 13 -3 79.8924 3.5699 9
 6 13 3 81.0083 5.02482 17
 6 13 3 79.7898 3.81086 3
 6 13 3 80.218 3.94206 4
 6 13 3 83.2801 5.20904 17
 7 -13 3 0.27743 0.78724 9
 7 -13 3 0.47851 0.65506 12
 7 -13 3 0.16275 0.52092 10
 7 -13 3 0.82987 0.68492 8
 7 -13 3 0.83313 0.78031 5
 7 -13 3 0.08593 1.0306 17
 7 -13 3 0.32504 0.7382 6
 7 -13 3 -0.1672 0.71426 18
 7 13 3 0.71444 0.90209 3
 -7 13 -3 -0.052 0.85198 9
 7 13 3 0.23418 0.73926 7
 7 13 3 0.08513 0.99495 4
 7 13 3 0.27848 0.64318 10
 7 13 3 0.01248 0.84208 9
 7 13 3 0.16001 1.38237 17
 7 13 3 0.13161 0.84214 11
 8 -13 3 298.857 10.3948 12
 8 -13 3 292.029 10.4109 9
 8 -13 3 301.506 10.3492 8
 8 -13 3 293.982 10.5597 6
 8 -13 3 307.182 10.3467 10
 8 -13 3 293.045 10.4974 18
 8 13 3 314.791 10.5978 9
 -8 13 -3 316.474 10.421 9
 8 13 3 302.866 10.4619 7
 8 13 3 303.631 10.3677 10
 8 13 3 308.748 10.7849 4
 8 13 3 306.724 10.3706 10
 8 13 3 314.617 10.5142 11
 8 13 3 302.644 11.6271 3
 9 -13 3 8.86289 0.77184 10
 9 -13 3 8.75622 0.79956 12
 9 -13 3 8.05675 0.96995 9
 9 -13 3 9.95841 0.9034 8
 9 13 3 7.69822 0.86578 9
 9 13 3 8.80947 0.88735 10
 9 13 3 8.45679 0.83898 7
 -9 13 -3 8.65694 0.81178 9
 9 13 3 7.11529 0.82665 11
 11 -14 -3 64.1194 2.53748 12
 11 -14 -3 61.7752 2.41366 8
 11 -14 -3 64.346 2.36412 10
 11 14 -3 65.1682 2.45438 10
 11 14 -3 64.3062 2.64916 11
 11 14 -3 64.1333 2.60575 7
 10 -14 -3 310.11 10.3594 12
 10 -14 -3 300.186 10.1591 10
 10 -14 -3 306.48 10.2189 8
 10 14 -3 301.681 10.2301 10
 10 14 -3 306.856 10.3986 7
 10 14 -3 293.843 10.4445 11
 9 -14 -3 231.747 7.99769 8
 9 -14 -3 222.947 8.39668 5
 9 -14 -3 223.895 8.1939 6
 9 -14 -3 223.416 8.86469 17
 9 -14 -3 238.981 8.19249 12
 9 -14 -3 232.728 7.95928 10
 9 -14 -3 228.393 8.15365 18
 9 14 -3 229.838 8.33313 9
 9 14 -3 239.407 8.53307 3
 9 14 -3 236.779 8.24353 7
 9 14 -3 243.107 8.32613 11
 9 14 -3 217.848 9.43716 17
 9 14 -3 234.044 8.03647 10
 8 -14 -3 525.368 18.0149 18
 8 -14 -3 547.841 18.0445 12
 8 -14 -3 534.881 18.8837 17
 8 -14 -3 547.588 18.359 5
 8 -14 -3 522.559 17.8258 8
 8 -14 -3 533.429 17.8197 10
 8 -14 -3 534.971 18.0879 6
 8 14 -3 534.723 19.7193 17
 8 14 -3 553.897 18.1814 11
 8 14 -3 532.527 17.8722 10
 8 14 -3 542.94 18.0552 7
 8 14 -3 531.825 18.3279 3
 8 14 -3 517.984 18.3807 4
 8 14 -3 549.082 18.2242 9
 7 -14 -3 530.287 17.7975 5
 7 -14 -3 511.333 17.469 6
 7 -14 -3 511.267 17.2246 8
 7 -14 -3 511.529 17.4089 18
 7 -14 -3 524.321 18.3985 17
 7 -14 -3 521.915 17.4543 12
 7 -14 -3 512.492 17.2457 10
 7 14 -3 528.21 17.6623 9
 7 14 -3 518.609 17.5475 11
 7 14 -3 512.114 17.7389 3
 7 14 -3 535.153 19.4198 17
 7 14 -3 511.41 17.8317 4
 7 14 -3 517.448 17.3057 10
 7 14 -3 503.961 17.4355 7
 6 -14 -3 172.089 6.46112 12
 6 -14 -3 176.656 6.76231 5
 6 14 -3 175.95 6.47807 7
 6 14 -3 175.797 6.58478 11
 6 14 -3 171.975 6.61443 9
 6 14 -3 173.091 8.31375 17
 6 14 -3 175.779 6.72622 3
 6 14 -3 183.847 6.92223 4
 5 -14 -3 148.36 7.4822 16
 5 -14 -3 160.042 5.7631 12
 5 -14 -3 162.008 6.06393 5
 5 14 -3 153.885 5.8812 9
 5 14 -3 138.148 7.77292 16
 5 14 -3 155.804 5.84002 11
 5 14 -3 148.291 5.88411 3
 5 14 -3 149.389 5.69069 7
 5 14 -3 161.435 6.14716 4
 4 -14 -3 6.34908 1.02687 12
 4 -14 -3 5.20404 1.10589 5
 4 14 -3 7.05536 2.11614 16
 4 14 -3 7.46121 1.20494 4
 4 14 -3 7.42911 1.00869 11
 3 -14 -3 196.594 7.08319 5
 3 -14 -3 188.814 6.80493 12
 3 14 -3 194.78 7.17842 4
 -3 14 3 179.038 7.01453 12
 2 14 -3 605.313 20.4494 4
 -1 14 3 311.461 11.6017 5
 -1 14 3 324.25 11.3476 4
 1 14 -3 344.177 11.5658 4
 0 14 3 10.5113 1.26763 4
 0 14 -3 9.62922 1.33068 4
 1 14 3 977.533 32.2127 4
 -1 14 -3 967.084 32.2784 4
 2 -14 3 1.41837 0.93436 9
 -2 14 -3 2.50844 1.10685 4
 2 14 3 1.20289 0.84641 4
 -2 14 -3 1.72805 0.94762 9
 3 -14 3 547.47 18.4512 9
 3 14 3 566.003 18.6668 4
 -3 14 -3 561.086 18.5987 4
 3 14 3 524.009 18.3708 9
 -3 14 -3 527.736 18.3364 9
 4 -14 3 12.284 1.26958 18
 4 -14 3 15.3495 1.28512 8
 4 -14 3 17.1967 1.56223 9
 -4 14 -3 19.0254 1.81939 4
 -4 14 -3 18.2782 1.54567 9
 4 14 3 14.4257 1.40731 9
 4 14 3 18.1463 1.72122 4
 5 -14 3 430.774 14.7466 9
 5 -14 3 427.912 14.7664 18
 5 -14 3 415.673 14.5273 8
 5 -14 3 427.89 14.8339 6
 -5 14 -3 442.597 14.9163 4
 -5 14 -3 436.316 14.6673 9
 5 14 3 413.903 14.6093 11
 5 14 3 441.606 15.0515 4
 5 14 3 436.988 14.8041 9
 6 -14 3 13.8573 1.37838 6
 6 -14 3 15.1998 1.39339 18
 6 -14 3 11.6094 1.22329 9
 6 -14 3 12.3103 1.13021 8
 6 14 3 16.1391 1.70798 4
 -6 14 -3 15.8282 1.66843 4
 -6 14 -3 12.6666 1.2812 9
 6 14 3 15.8638 1.43787 7
 6 14 3 15.3582 2.47542 17
 6 14 3 13.9644 1.46245 9
 6 14 3 15.1849 1.41017 10
 6 14 3 16.857 1.41813 11
 6 14 3 16.2415 1.54449 3
 7 -14 3 553.831 19.4432 18
 7 -14 3 581.919 19.2968 8
 7 -14 3 550.194 19.4952 6
 7 -14 3 588.946 19.323 12
 7 -14 3 587.32 19.4171 9
 7 14 3 569.897 19.3437 7
 -7 14 -3 615.632 19.4154 9
 7 14 3 592.973 19.3433 10
 7 14 3 568.47 19.5928 3
 7 14 3 593.438 19.7483 4
 7 14 3 601.317 19.553 9
 -7 14 -3 574.898 19.5715 4
 7 14 3 585.833 19.4268 11
 8 -14 3 18.1388 1.16129 10
 8 -14 3 17.0904 1.36148 9
 8 -14 3 18.8332 1.23421 12
 8 -14 3 18.6168 1.25264 8
 8 14 3 19.3179 1.409 7
 -8 14 -3 18.6499 1.46231 9
 8 14 3 17.21 1.23357 10
 8 14 3 19.5624 1.51844 9
 8 14 3 19.434 1.43674 11
 9 -14 3 400.96 12.9726 8
 9 14 3 399.292 13.1171 9
 9 14 3 392.824 13.1159 10
 9 14 3 380.179 13.0885 7
 11 15 -3 189.097 6.95619 7
 10 -15 -3 119.846 4.33972 12
 10 -15 -3 116.832 4.19173 8
 10 -15 -3 118.287 4.15543 10
 10 15 -3 116.463 4.45456 11
 10 15 -3 119.035 4.39343 7
 10 15 -3 118.447 4.25515 10
 9 -15 -3 160.853 5.65494 10
 9 -15 -3 167.012 5.87098 12
 9 -15 -3 160.536 5.68472 8
 9 -15 -3 163.6 6.09793 5
 9 -15 -3 157.882 5.89499 6
 9 -15 -3 157.597 5.8462 18
 9 15 -3 164.962 5.77673 10
 9 15 -3 162.581 5.98825 11
 9 15 -3 163.161 6.01918 9
 9 15 -3 159.499 6.12533 3
 9 15 -3 160.938 5.90696 7
 8 -15 -3 579.419 19.3694 5
 8 -15 -3 557.978 19.9257 17
 8 -15 -3 552.789 19.0355 18
 8 -15 -3 576.684 18.9057 10
 8 -15 -3 549.99 19.0848 6
 8 -15 -3 594.266 19.105 12
 8 -15 -3 569.571 18.8989 8
 8 15 -3 596.715 19.4386 3
 8 15 -3 559.916 20.704 17
 8 15 -3 581.234 19.0021 10
 8 15 -3 588.876 19.1442 7
 8 15 -3 570.255 19.252 9
 8 15 -3 588.488 19.2281 11
 8 15 -3 538.965 19.3726 4
 7 -15 -3 214.074 7.70356 12
 7 -15 -3 217.125 8.00659 5
 7 15 -3 213.617 8.08858 4
 7 15 -3 214.03 7.99591 3
 7 15 -3 209.198 7.7145 7
 7 15 -3 223.348 7.86446 11
 7 15 -3 213.84 7.6182 10
 7 15 -3 220.203 7.94395 9
 6 -15 -3 224.084 8.25809 5
 6 -15 -3 226.182 7.9675 12
 6 15 -3 223.178 8.32585 4
 6 15 -3 222.383 8.21503 3
 6 15 -3 216.164 7.9342 7
 6 15 -3 227.178 8.01278 10
 6 15 -3 224.568 8.10449 11
 6 15 -3 223.178 8.15119 9
 5 -15 -3 334.086 11.403 12
 5 -15 -3 339.664 11.7089 5
 5 15 -3 322.955 11.5637 9
 5 15 -3 337.926 11.7889 4
 5 15 -3 318.883 11.4422 11
 4 -15 -3 555.03 18.5696 12
 4 -15 -3 566.836 18.8696 5
 4 15 -3 565.627 18.762 9
 4 15 -3 565.71 18.9519 4
 4 15 -3 555.026 18.6673 11
 -4 15 3 523.836 18.7434 12
 3 -15 -3 560.954 18.3714 12
 3 15 -3 562.311 18.7565 4
 -3 15 3 536.906 18.5601 12
 3 15 -3 541.024 18.4599 11
 3 15 -3 549.807 18.5477 9
 2 15 -3 515.446 17.4543 9
 2 15 -3 528.934 17.654 4
 -2 15 3 505.338 17.7332 5
 2 15 -3 514.931 17.3465 11
 -1 15 3 359.473 13.1255 4
 1 15 -3 386.231 13.1033 9
 1 15 -3 407.284 13.3274 4
 1 15 -3 367.179 12.9285 11
 0 15 -3 739.454 25.2948 11
 0 15 3 780.654 25.5273 4
 0 15 -3 747.887 25.4381 9
 0 15 -3 793.381 25.6983 4
 -1 15 -3 20.327 1.88805 4
 -1 15 -3 20.211 1.66039 9
 -1 15 -3 18.7087 1.49306 11
 1 15 3 17.4869 1.65611 4
 2 -15 3 628.804 21.1374 9
 2 15 3 604.796 21.0731 9
 -2 15 -3 669.538 21.4367 4
 2 15 3 640.902 21.3318 4
 -2 15 -3 611.899 21.1095 9
 3 -15 3 117.48 4.72128 9
 3 15 3 123.122 4.98536 4
 -3 15 -3 119.514 4.93151 4
 -3 15 -3 118.399 4.74671 9
 3 15 3 111.685 4.66129 9
 4 -15 3 227.161 8.33329 9
 4 15 3 237.199 8.61924 4
 -4 15 -3 234.147 8.35302 9
 -4 15 -3 231.891 8.53557 4
 4 15 3 230.582 8.38092 9
 5 -15 3 29.3634 1.92708 18
 5 -15 3 28.4586 1.72546 8
 5 -15 3 30.3457 1.9567 9
 5 -15 3 28.6605 1.95568 6
 5 15 3 29.0289 1.85416 11
 5 15 3 30.7106 2.25553 4
 -5 15 -3 27.0466 2.16887 4
 -5 15 -3 31.2968 2.02204 9
 5 15 3 29.9033 2.072 9
 6 -15 3 482.368 16.7691 9
 6 -15 3 481.219 16.8295 18
 6 -15 3 505.934 16.6791 8
 6 -15 3 487.542 16.9 6
 6 15 3 497.435 17.1165 4
 6 15 3 529.026 16.9529 9
 6 15 3 499.448 16.7728 11
 -6 15 -3 503.815 16.8069 9
 -6 15 -3 514.75 17.0296 4
 7 -15 3 0.80378 0.55628 8
 7 -15 3 0.08961 0.59754 9
 7 15 3 1.58199 0.54315 10
 7 15 3 0.9334 0.54895 10
 7 15 3 0.87692 0.60556 7
 7 15 3 0.38636 0.6348 11
 -7 15 -3 0.59279 0.75002 9
 7 15 3 1.26378 0.7518 9
 7 15 3 -0.1411 1.02103 4
 8 -15 3 500.223 16.5261 8
 -8 15 -3 513.983 16.5887 9
 8 15 3 510.121 16.6999 9
 8 15 3 488.661 16.5724 7
 8 15 3 498.63 16.593 10
 8 15 3 504.953 16.6274 11
 10 -16 -3 207.485 7.02363 10
 10 -16 -3 205.458 7.13562 12
 10 -16 -3 204.313 7.03218 8
 10 16 -3 211.224 7.19713 7
 10 16 -3 212.607 7.12858 10
 -10 16 3 216.695 7.35951 12
 10 16 -3 214.53 7.23104 11
 9 -16 -3 272.499 9.32967 10
 9 -16 -3 279.979 9.48438 12
 9 -16 -3 267.368 9.32811 8
 9 16 -3 283.229 9.53625 7
 -9 16 3 285.848 9.72136 12
 9 16 -3 282.257 9.61967 9
 9 16 -3 276.786 9.44859 10
 9 16 -3 285.56 9.61968 11
 8 -16 -3 381.011 13.3077 5
 8 -16 -3 385.951 13.0603 12
 8 16 -3 395.638 13.1967 11
 8 16 -3 373.04 13.3164 3
 8 16 -3 404.544 13.254 9
 8 16 -3 385.7 13.0175 10
 8 16 -3 386.762 13.1038 7
 8 16 -3 385.365 13.3602 4
 7 -16 -3 298.635 10.2514 12
 7 -16 -3 293.763 10.5192 5
 7 16 -3 290.102 10.2572 7
 7 16 -3 299.929 10.3876 11
 7 16 -3 297.912 10.4529 9
 7 16 -3 295.573 10.6255 4
 7 16 -3 306.004 10.5502 3
 6 -16 -3 310.82 10.9969 5
 6 -16 -3 315.371 10.7187 12
 6 16 -3 313.736 10.9131 9
 6 16 -3 302.781 10.8334 11
 6 16 -3 321.666 11.1449 4
 -6 16 3 301.727 10.941 12
 5 -16 -3 184.19 6.83326 5
 5 -16 -3 178.353 6.49644 12
 5 16 -3 174.75 6.84723 4
 5 16 -3 179.716 6.63379 11
 -5 16 3 177.616 6.7581 12
 5 16 -3 177.532 6.69534 9
 4 -16 -3 432.784 14.4567 12
 -4 16 3 407.895 14.6324 12
 4 16 -3 419.089 14.5528 11
 4 16 -3 440.704 14.8668 4
 4 16 -3 439.792 14.678 9
 3 -16 -3 27.4151 1.67587 12
 -3 16 3 21.7381 1.94987 12
 3 16 -3 28.5999 1.87534 9
 -3 16 3 23.0893 2.23763 5
 3 16 -3 25.5749 1.7973 11
 3 16 -3 27.8587 2.12831 4
 2 16 -3 176.125 6.60234 9
 2 16 -3 176.452 6.75507 4
 1 16 -3 717.493 24.4591 9
 1 16 -3 764.4 24.7416 4
 1 16 -3 723.05 24.3495 11
 0 16 3 7.54791 1.16858 4
 0 16 -3 9.14699 1.095 11
 0 16 -3 8.80918 1.15324 9
 0 16 -3 7.68744 1.30843 4
 -1 16 -3 1180.37 37.8558 4
 -1 16 -3 1111.81 37.5387 11
 1 16 3 1124.39 37.7075 4
 -1 16 -3 1153.97 37.6032 9
 -2 16 -3 130.522 5.11579 9
 2 16 3 129.609 5.02798 9
 -2 16 -3 128.654 5.30136 4
 2 16 3 126.053 5.17533 4
 3 16 3 913.285 30.9457 4
 -3 16 -3 950.769 31.0138 4
 -3 16 -3 927.94 30.7468 9
 3 16 3 930.336 30.746 9
 4 -16 3 35.2054 2.10517 9
 -4 16 -3 35.0937 2.19764 9
 4 16 3 36.8668 2.41437 4
 4 16 3 41.4454 2.27667 9
 -4 16 -3 37.9434 2.46643 4
 5 -16 3 776.938 26.4292 9
 5 -16 3 772.462 26.3435 8
 5 16 3 821.411 26.5415 9
 5 16 3 816.892 26.7758 4
 -5 16 -3 820.348 26.4897 9
 -5 16 -3 798.026 26.6927 4
 6 -16 3 52.1765 2.86995 6
 6 -16 3 56.253 2.40832 8
 6 -16 3 50.2816 2.78806 18
 6 -16 3 56.6422 2.52685 9
 6 16 3 61.8882 2.56595 11
 6 16 3 55.6108 2.80529 4
 -6 16 -3 63.5808 2.68975 9
 6 16 3 57.0497 2.69359 9
 -6 16 -3 58.3377 2.86901 4
 7 -16 3 274.629 9.40392 8
 7 16 3 278.909 9.63365 9
 7 16 3 279.021 9.51206 11
 -7 16 -3 289.463 9.55784 9
 8 16 3 1.97446 0.504 9
 9 -17 -3 193.878 6.62245 12
 9 17 -3 200.231 6.76128 11
 9 17 -3 191.621 6.62376 10
 -9 17 3 196.704 6.81164 12
 9 17 -3 191.599 6.66059 7
 9 17 -3 186.452 6.69215 9
 8 -17 -3 67.4203 2.83247 12
 8 17 -3 67.4956 2.81459 7
 -8 17 3 73.1002 3.16835 12
 8 17 -3 69.6182 2.96111 11
 8 17 -3 71.3099 2.99398 10
 8 17 -3 72.227 3.0447 9
 7 -17 -3 191.279 6.97735 5
 7 -17 -3 194.442 6.74505 12
 7 17 -3 188.473 6.89794 9
 -7 17 3 192.865 6.98061 12
 7 17 -3 189.25 6.75006 7
 7 17 -3 193.024 6.86721 11
 7 17 -3 183.769 7.03715 4
 6 -17 -3 251.417 9.05533 5
 6 -17 -3 257.312 8.81275 12
 -6 17 3 247.68 9.02885 12
 6 17 -3 258.072 9.19426 4
 6 17 -3 250.601 8.99003 9
 6 17 -3 257.73 8.96014 11
 5 -17 -3 230.821 7.95525 12
 5 17 -3 231.047 8.38023 4
 -5 17 3 212.879 8.14973 12
 5 17 -3 229.627 8.10916 11
 5 17 -3 228.156 8.1663 9
 4 -17 -3 362.189 11.9829 12
 4 17 -3 354 12.3721 4
 -4 17 3 342.736 12.5044 5
 -4 17 3 342.074 12.1753 12
 4 17 -3 357.729 12.2103 9
 4 17 -3 354.406 12.1161 11
 3 17 -3 24.8021 1.91568 9
 3 17 -3 25.3601 1.84353 11
 3 17 -3 24.9302 2.09687 4
 2 17 -3 448.632 15.4503 9
 2 17 -3 454.601 15.6689 4
 2 17 -3 459.439 15.3834 11
 1 17 -3 247.402 8.6275 9
 1 17 -3 230.077 8.43365 11
 1 17 -3 240.299 8.80238 4
 0 17 3 422.002 14.4158 4
 0 17 -3 410.417 14.1631 11
 0 17 -3 419.217 14.3367 9
 0 17 -3 422.806 14.5497 4
 -1 17 -3 7.46925 1.37452 4
 -1 17 -3 6.39668 1.11134 9
 1 17 3 5.17835 1.17089 4
 -2 17 -3 602.883 20.1023 4
 2 17 3 585.828 20.0079 4
 2 17 3 577.21 19.7797 9
 -2 17 -3 600.486 19.8794 9
 3 17 3 52.0571 2.81078 4
 -3 17 -3 52.047 2.8785 4
 3 17 3 54.4825 2.62432 9
 -3 17 -3 53.5957 2.71732 9
 -4 17 -3 277.307 9.707 9
 4 17 3 277.003 9.70438 9
 4 17 3 274.87 9.8925 4
 -4 17 -3 279.92 9.93343 4
 5 17 3 2.5772 0.77199 9
 5 17 3 3.51881 0.95473 4
 -5 17 -3 2.70835 1.04303 4
 -5 17 -3 1.17833 0.79771 9
 6 -17 3 422.635 12.8803 8
 6 17 3 347.483 12.5715 9
 -6 17 -3 353.252 12.542 9
 7 -17 3 0.88616 0.35828 8
 7 17 3 0.37805 0.55176 9
 -7 17 -3 1.81263 0.70245 9
 8 -18 -3 142.123 4.99804 12
 8 18 -3 142.503 5.1504 9
 8 18 -3 145.732 5.15187 11
 -8 18 3 141.726 5.19398 12
 7 -18 -3 80.5864 3.12528 12
 7 18 -3 82.1642 3.3534 9
 -7 18 3 80.6579 3.39039 12
 7 18 -3 79.9075 3.2617 11
 6 -18 -3 63.144 2.64961 12
 6 18 -3 60.7945 2.9706 4
 6 18 -3 65.7233 2.91531 9
 -6 18 3 65.2356 2.94475 12
 6 18 -3 62.3375 2.81173 11
 5 -18 -3 254.528 8.78277 12
 -5 18 3 251.074 9.28672 5
 5 18 -3 266.665 8.97613 11
 5 18 -3 262.296 9.03726 9
 5 18 -3 251.116 9.15173 4
 -5 18 3 247.011 8.9823 12
 4 18 -3 136.412 5.21595 9
 4 18 -3 128.837 5.32929 4
 4 18 -3 138.398 5.13773 11
 3 18 -3 208.363 7.66078 4
 3 18 -3 205.679 7.49524 9
 3 18 -3 204.222 7.37094 11
 2 18 -3 70.9608 3.21218 9
 2 18 -3 67.6649 3.04079 11
 2 18 -3 67.4648 3.3431 4
 1 18 -3 300.055 10.5407 4
 1 18 -3 280.487 10.1538 11
 1 18 -3 304.34 10.3629 9
 0 18 -3 98.3875 4.11642 11
 0 18 3 92.2661 3.99715 4
 0 18 -3 96.498 4.00392 9
 0 18 -3 94.2173 4.18541 4
 1 18 3 174.263 6.73281 4
 -1 18 -3 183.199 6.69239 9
 -1 18 -3 186.648 6.88577 4
 -2 18 -3 38.1957 2.19787 9
 2 18 3 37.8255 2.15921 9
 2 18 3 39.7266 2.2976 4
 -2 18 -3 40.0351 2.38754 4
 -3 18 -3 253.395 8.85643 9
 3 18 3 253.323 9.02922 4
 3 18 3 251.711 8.81418 9
 -3 18 -3 249.781 9.05215 4
 -4 18 -3 1.06506 0.72574 9
 -4 18 -3 0.06563 0.82945 4
 4 18 3 -0.284 0.71097 4
 4 18 3 0.02296 0.6332 9
 -5 18 -3 192.169 6.73333 9
 5 18 3 188.988 6.74544 9
 -6 18 -3 6.68623 0.73503 9
 6 18 3 8.03452 0.76159 9
 8 19 -3 2.62604 0.66963 9
 8 19 -3 2.32448 0.68615 11
 7 -19 -3 28.7658 1.35303 12
 7 19 -3 27.5644 1.56892 11
 7 19 -3 30.5393 1.66811 9
 -7 19 3 27.3671 1.68986 12
 6 -19 -3 15.5027 1.02953 12
 6 19 -3 13.7357 1.08364 11
 -6 19 3 14.9186 1.18107 12
 6 19 -3 11.2892 1.05593 9
 5 19 -3 15.9774 1.3789 11
 5 19 -3 12.8295 1.28023 4
 5 19 -3 11.9964 1.12016 9
 4 19 -3 37.3251 2.01245 11
 4 19 -3 35.1803 2.18356 4
 4 19 -3 36.8046 2.08475 9
 3 19 -3 41.305 2.40156 4
 3 19 -3 41.4048 2.13581 11
 3 19 -3 41.7523 2.2629 9
 2 19 -3 121.658 4.90874 4
 2 19 -3 120.862 4.75377 9
 2 19 -3 121.187 4.60146 11
 1 19 -3 0.47104 0.9435 4
 1 19 -3 0.99862 0.69751 11
 1 19 -3 1.8093 0.87878 9
 0 19 -3 103.854 4.16063 9
 0 19 -3 102.444 4.31076 4
 -1 19 -3 9.273 1.09685 9
 1 19 3 11.2346 1.21815 4
 -1 19 -3 14.9049 1.52312 4
 -2 19 -3 14.4135 1.22783 9
 2 19 3 10.6966 1.14695 4
 2 19 3 14.9831 1.32077 9
 -2 19 -3 13.0068 1.34895 4
 -3 19 -3 36.7809 1.93007 9
 -3 19 -3 32.4173 2.03724 4
 3 19 3 32.5236 1.81454 9
 -4 19 -3 153.367 5.45078 9
 4 19 3 148.922 5.40701 9
 -5 19 -3 -0.0898 0.51143 9
 5 19 3 0.67495 0.49902 9
 7 20 -3 15.6145 1.23944 9
 6 20 -3 -0.0327 0.47901 11
 6 20 -3 0.3304 0.53151 9
 5 20 -3 29.641 1.57459 11
 5 20 -3 27.1087 1.65679 9
 4 20 -3 7.45 0.85014 11
 4 20 -3 7.35024 0.91834 9
 3 20 -3 6.71176 0.85952 11
 3 20 -3 8.45356 1.02362 9
 3 20 -3 7.58388 1.08363 4
 2 20 -3 0.35101 0.61039 11
 2 20 -3 1.52388 0.74429 9
 2 20 -3 0.88002 0.82646 4
 1 20 -3 3.82818 0.86473 9
 1 20 -3 3.84408 0.99572 4
 0 20 -3 22.0887 1.71139 4
 0 20 -3 25.5155 1.66496 9
 -1 20 -3 17.4232 1.45946 9
 -1 20 -3 18.8577 1.55315 4
 -2 20 -3 73.7303 3.01884 9
 3 20 3 13.9548 1.10403 9
 -3 20 -3 13.5389 1.03124 9
 -4 20 -3 1.07907 0.4432 9
 4 20 3 2.33767 0.52343 9
 5 21 -3 -0.0656 0.45994 9
 4 21 -3 9.53754 0.80977 11
 4 21 -3 9.78231 0.91755 9
 3 21 -3 39.2791 1.79848 11
 3 21 -3 40.9324 1.99472 9
 2 21 -3 54.5477 2.41702 9
 1 21 -3 8.6853 0.91569 9
 0 21 -3 31.8032 1.77637 9
 -1 21 -3 2.40612 0.65373 9
 -2 21 -3 2.17219 0.61952 9
 -3 21 -3 24.4603 1.36167 9
 4 22 -3 38.319 1.89038 9
 3 22 -3 21.0248 1.18685 9
 2 22 -3 4.38922 0.5689 9
 1 22 -3 111.098 4.02196 9
 0 22 -3 6.9938 0.70576 9
 -1 22 -3 25.1755 1.31628 9
 8 0 -4 846.4 27.5908 17
 -7 0 4 1070.58 40.7664 2
 6 0 -4 185.275 6.60107 16
 -6 0 4 204.267 10.9635 2
 6 0 -4 185.49 9.22013 1
 -5 0 4 551.67 22.9433 2
 5 0 -4 566.829 20.9517 1
 5 0 -4 616.858 19.2632 16
 -4 0 4 585.576 25.2567 2
 4 0 -4 690.491 23.7007 1
 4 0 -4 756.381 22.5818 16
 3 0 -4 777.838 27.0507 1
 3 0 -4 804.583 26.3246 16
 -3 0 4 801.742 29.1423 2
 1 0 -4 4518.29 160.309 1
 -1 0 4 5533.63 161.571 14
 -1 0 4 4366.59 166.791 2
 0 0 4 610.498 20.4777 14
 0 0 4 518.865 22.8486 2
 0 0 -4 677.425 21.0672 1
 1 0 4 11.8675 1.32914 16
 -1 0 -4 8.04238 1.53413 1
 1 0 4 9.75998 1.32432 14
 1 0 4 10.8457 1.1935 13
 1 0 4 10.7682 2.96256 2
 2 0 4 1955.86 74.0676 2
 -2 0 -4 2216.01 71.226 1
 2 0 4 2260.28 70.8619 16
 2 0 4 2164.66 70.01 13
 -3 0 -4 54.008 3.62231 1
 3 0 4 47.0015 2.80691 16
 3 0 4 46.8951 2.71281 13
 3 0 4 54.7915 5.80724 2
 4 0 4 1334.18 43.405 17
 4 0 4 1299 43.7182 13
 4 0 4 1279.39 43.6966 16
 -4 0 -4 1368.12 45.4557 1
 5 0 4 762.933 26.4346 3
 5 0 4 832.154 26.7811 17
 5 0 4 786.637 26.4068 4
 5 0 4 777.694 26.5307 5
 5 0 4 795.928 27.1535 13
 5 0 4 823.89 27.0148 16
 6 0 4 458.834 16.2279 3
 6 0 4 475.515 16.6149 16
 6 0 4 483.902 16.2449 4
 6 0 4 467.499 16.3631 5
 6 0 4 468.933 17.038 13
 6 0 4 496.02 16.6515 17
 7 0 4 0.51872 0.61123 10
 7 0 4 -0.5514 0.73845 4
 7 0 4 0.33668 0.86761 3
 7 0 4 -0.2477 0.93041 5
 7 0 4 0.61812 0.72656 9
 7 0 4 1.66554 0.85517 12
 7 0 4 0.35922 0.96045 17
 7 0 4 -0.6938 0.83555 13
 7 0 4 0.56405 0.74106 11
 8 0 4 349.012 12.2786 4
 8 0 4 346.025 12.0829 9
 8 0 4 337.186 12.0373 11
 8 0 4 346.485 11.7478 10
 8 0 4 346.546 12.4645 5
 8 0 4 343.316 12.0754 12
 8 0 4 349.761 12.6898 17
 9 0 4 3.45789 0.92873 11
 9 0 4 4.61521 1.20122 17
 9 0 4 4.86657 1.20059 4
 9 0 4 3.87606 0.70703 10
 9 0 4 7.29532 1.34098 5
 9 0 4 3.49602 0.91262 9
 9 0 4 4.72258 1.01602 12
 10 0 4 545.638 18.9054 4
 10 0 4 584.314 18.7787 9
 10 0 4 567.23 18.7557 12
 10 0 4 550.354 18.4514 10
 10 0 4 544.546 18.6729 11
 10 0 4 553.725 19.0648 5
 11 0 4 12.1157 1.0344 11
 11 0 4 11.8881 1.07761 9
 11 0 4 13.1061 0.89746 10
 11 0 4 12.7746 1.10545 12
 9 -1 -4 92.8547 3.38263 17
 8 -1 -4 1648.38 51.8019 17
 8 -1 -4 1516.4 51.9839 6
 8 -1 -4 1528.21 51.9434 18
 -8 1 4 1558.74 59.249 2
 8 1 -4 1741.44 51.8778 17
 -7 -1 4 1322.51 49.1262 2
 7 -1 -4 1332.11 43.5752 17
 7 1 -4 1374.77 43.7319 17
 -6 -1 4 1082.27 36.0506 2
 6 -1 -4 923.128 30.8223 16
 6 1 -4 800.94 33.1128 1
 6 1 -4 968.014 30.7498 16
 -5 -1 4 2795.83 85.3738 2
 5 -1 -4 2753.99 82.7663 16
 -5 1 4 2323.12 85.0446 2
 5 1 -4 2136.79 82.7316 1
 4 -1 -4 814.454 25.4517 16
 -4 -1 4 678.648 28.131 2
 4 -1 -4 757.465 26.3314 1
 4 1 -4 779.058 26.7967 1
 -4 1 4 751.724 28.8168 2
 4 1 -4 828.047 25.4786 16
 -3 -1 4 290.352 12.6506 2
 3 -1 -4 297.279 10.1433 16
 3 -1 -4 261.385 10.6044 1
 -3 1 4 308.712 13.0929 2
 3 1 -4 302.998 10.1923 16
 3 1 -4 285.185 10.9541 1
 -2 -1 4 13.1697 2.95321 2
 2 -1 -4 12.7411 1.53621 1
 -2 1 4 13.9001 1.55932 14
 2 1 -4 12.3246 1.55478 1
 -2 1 4 13.1098 2.98386 2
 -1 -1 4 600.082 21.8183 2
 -1 -1 4 554.302 19.0219 14
 1 -1 -4 590.676 19.3408 1
 -1 1 4 567.307 21.4656 2
 1 1 -4 486.564 19.2043 1
 -1 1 4 543.943 19.0158 14
 0 -1 4 8581.15 263.7 14
 0 -1 -4 8096.85 263.621 1
 0 -1 4 7255.55 272.098 2
 0 1 4 8834.91 264.225 14
 0 1 -4 7079.55 262.655 1
 1 -1 4 1805.97 59.0908 2
 -1 -1 -4 1621.18 55.6555 1
 1 -1 4 1612.86 54.8987 14
 1 -1 4 1622.01 54.6737 13
 1 -1 4 1736.25 54.9684 16
 1 1 4 1801.09 55.4906 14
 1 1 4 1625.7 54.7112 13
 -1 1 -4 1486.22 55.5242 1
 1 1 4 1802.93 55.0041 16
 -2 -1 -4 367.579 15.4611 1
 2 -1 4 417.572 14.5238 13
 2 -1 4 424.823 18.7188 2
 2 -1 4 467.361 14.8031 16
 -2 1 -4 441.05 15.6677 1
 2 1 4 415.858 14.5594 13
 2 1 4 436.479 14.7435 16
 2 1 4 417.244 18.2864 2
 -3 -1 -4 3263.59 115.258 1
 3 -1 4 3710.3 114.025 13
 3 -1 4 3407.85 117.602 2
 3 1 4 3348.11 114.329 16
 -3 1 -4 3335.16 114.887 1
 3 1 4 3658.59 112.827 13
 4 -1 4 76.8775 7.28554 2
 4 -1 4 79.2923 3.74814 16
 4 -1 4 76.592 3.66924 13
 -4 -1 -4 85.4523 5.15208 1
 4 -1 4 71.783 3.39556 17
 4 1 4 71.4453 3.67057 16
 4 1 4 67.5175 3.56689 13
 4 1 4 70.7399 3.43671 17
 -4 1 -4 79.8499 4.83481 1
 5 -1 4 911.32 29.996 13
 5 -1 4 919.935 29.8383 16
 5 -1 4 843.851 29.1967 3
 5 -1 4 932.434 29.5879 17
 5 -1 4 846.08 29.2827 5
 5 -1 4 868.54 29.1772 4
 5 1 4 936.96 29.626 17
 5 1 4 839.915 29.3218 5
 5 1 4 875.547 29.9245 13
 5 1 4 888.084 29.8144 16
 5 1 4 883.517 29.2055 4
 5 1 4 855.013 29.2681 3
 6 -1 4 104.602 4.44645 5
 6 -1 4 107.905 4.67475 17
 6 -1 4 105.599 4.6683 16
 6 -1 4 105.938 4.36948 3
 6 -1 4 105.407 4.33208 4
 6 -1 4 106.821 5.07053 13
 6 1 4 102.86 4.37642 3
 6 1 4 110.151 4.75144 17
 6 1 4 103.453 5.03887 13
 6 1 4 105.313 4.35506 4
 6 1 4 101.14 4.45018 5
 6 1 4 101.036 4.6891 16
 7 -1 4 109.185 4.62255 16
 7 -1 4 119.773 5.02706 5
 7 -1 4 115.127 4.6871 12
 7 -1 4 120.721 4.75589 9
 7 -1 4 110.699 4.63093 11
 7 -1 4 117.94 4.46269 10
 7 -1 4 122.93 4.89704 4
 7 -1 4 123.508 5.71479 13
 7 -1 4 124.191 5.31058 17
 7 1 4 115.601 4.68626 11
 7 1 4 122.802 5.35189 17
 7 1 4 107.796 4.62317 16
 7 1 4 122.062 4.97996 3
 7 1 4 115.657 4.45906 10
 7 1 4 117.194 4.71895 12
 7 1 4 119.73 4.92989 4
 7 1 4 121.333 5.07126 5
 7 1 4 121.573 4.78649 9
 8 -1 4 2.33265 1.03317 4
 8 -1 4 1.93009 0.61271 10
 8 -1 4 1.55612 0.8313 9
 8 -1 4 2.8919 1.16958 5
 8 -1 4 4.4548 1.0276 12
 8 -1 4 1.92861 0.79672 11
 8 -1 4 3.0678 1.15685 17
 8 1 4 2.41112 0.91011 11
 8 1 4 3.8829 1.18466 4
 8 1 4 2.22998 0.84401 12
 8 1 4 1.10541 0.97791 5
 8 1 4 1.42668 0.81216 7
 8 1 4 1.3935 0.92264 9
 8 1 4 1.69172 0.60045 10
 8 1 4 2.47604 1.01994 3
 8 1 4 3.6631 1.25857 17
 9 -1 4 230.538 8.16759 9
 9 -1 4 223.509 8.50676 5
 9 -1 4 231.735 8.1661 12
 9 -1 4 225.568 8.11032 11
 9 -1 4 226.217 7.82805 10
 9 -1 4 226.846 8.34807 4
 9 -1 4 210.951 8.58559 17
 9 1 4 227.434 8.18223 9
 9 1 4 227.664 8.38809 4
 9 1 4 218.396 8.12977 11
 9 1 4 228.57 8.20624 12
 9 1 4 222.986 8.55983 5
 9 1 4 221.759 7.82204 10
 9 1 4 212.01 8.63472 17
 10 -1 4 21.9981 1.73365 12
 10 -1 4 18.9219 1.60708 11
 10 -1 4 19.2725 1.71637 9
 10 -1 4 18.022 1.24545 10
 10 -1 4 19.9555 1.93114 5
 10 -1 4 15.1106 1.50087 4
 10 1 4 21.0325 1.67921 11
 10 1 4 20.5091 1.27648 10
 10 1 4 16.9526 1.67766 5
 10 1 4 19.7768 1.81226 4
 10 1 4 20.7649 1.70481 12
 10 1 4 19.1672 1.74115 9
 11 -1 4 206.266 7.28692 11
 11 -1 4 212.437 7.14692 10
 11 -1 4 210.212 7.36676 12
 11 -1 4 214.676 7.37635 9
 11 1 4 209.303 7.33989 11
 11 1 4 210.898 7.39065 9
 11 1 4 207.263 7.14201 10
 9 -2 -4 999.892 33.2279 17
 9 -2 -4 994.417 33.4623 18
 9 -2 -4 1009.62 33.5292 6
 9 2 -4 1073.88 33.3059 17
 8 -2 -4 160.81 6.01229 6
 8 -2 -4 166.552 5.80176 17
 8 -2 -4 159.023 5.96594 18
 8 2 -4 176.012 5.96756 17
 7 -2 -4 571.395 23.6529 2
 7 -2 -4 595.289 19.5387 17
 7 2 -4 593.012 23.2512 1
 7 2 -4 614.17 19.7006 17
 6 -2 -4 2404.19 81.429 2
 6 -2 -4 2234.54 78.789 16
 -6 -2 4 2622.22 82.4543 2
 6 2 -4 2507.86 78.9858 16
 6 2 -4 2231.39 80.5515 1
 5 -2 -4 10.6039 1.18389 16
 -5 -2 4 9.04407 2.53854 2
 5 2 -4 9.54624 1.122 16
 5 2 -4 10.3665 2.09659 1
 4 -2 -4 159.383 6.68097 1
 -4 -2 4 166.3 8.70173 2
 4 -2 -4 172.033 6.19787 16
 4 2 -4 170.711 6.21071 16
 4 2 -4 167.22 7.46875 1
 -3 -2 4 42.8712 4.26992 2
 3 -2 -4 41.1804 2.26592 16
 3 -2 -4 42.0115 2.53598 1
 -3 2 4 47.4305 4.51116 2
 3 2 -4 41.3903 2.28484 16
 3 2 -4 43.0672 2.94391 1
 2 -2 -4 123.952 5.29971 1
 -2 -2 4 123.91 5.20731 14
 -2 -2 4 135.328 7.32202 2
 -2 2 4 130.02 7.31171 2
 2 2 -4 133.351 5.62927 1
 -2 2 4 115.373 5.1705 14
 -1 -2 4 3065.2 105.165 2
 1 -2 -4 3110.53 101.716 1
 -1 2 4 2858.76 140.576 2
 1 2 -4 2946.29 102.023 1
 0 -2 4 6598.95 213.411 14
 0 -2 -4 5926.32 212.893 1
 0 2 4 6738.6 213.841 14
 1 -2 4 2872.52 98.6108 16
 1 -2 4 2664.88 101.138 2
 -1 -2 -4 2762.66 101.299 1
 1 -2 4 3108.03 98.2346 13
 1 -2 4 3298.5 101.303 14
 1 2 4 3297.35 101.104 14
 1 2 4 3020.56 97.504 13
 -1 2 -4 3052.99 101.681 1
 2 -2 4 1307.78 41.5371 16
 2 -2 4 1403.19 46.6695 2
 2 -2 4 1327.02 41.3328 13
 -2 -2 -4 1106.58 42.4126 1
 2 2 4 1416.58 41.6751 16
 -2 2 -4 1111.26 42.2105 1
 2 2 4 1307.64 41.3935 13
 2 2 4 1079.92 44.5355 2
 3 -2 4 26.972 2.099 16
 3 -2 4 27.4514 1.86658 13
 3 -2 4 28.5804 4.50972 2
 -3 -2 -4 26.4904 2.75996 1
 3 2 4 26.8728 2.06791 16
 -3 2 -4 26.0987 2.51883 1
 3 2 4 25.3005 1.884 13
 4 -2 4 977.565 32.3652 13
 4 -2 4 1016.41 38.9001 2
 -4 -2 -4 863.652 34.0161 1
 4 -2 4 1023.14 32.123 17
 4 -2 4 987.591 32.4095 16
 4 2 4 921.034 32.3783 16
 4 2 4 935.125 32.3315 13
 4 2 4 985.42 32.1418 17
 -4 2 -4 988.515 33.8751 1
 5 -2 4 133.89 5.49804 18
 5 -2 4 148.337 6.12084 13
 5 -2 4 147.036 5.43388 4
 5 -2 4 133.679 5.37865 3
 5 -2 4 149.33 5.79167 17
 5 -2 4 131.134 5.54306 6
 5 -2 4 145.343 5.98189 16
 5 -2 4 139.33 5.50886 5
 5 2 4 147.905 5.46521 4
 5 2 4 147.139 6.05252 16
 5 2 4 154.463 5.90361 17
 5 2 4 139.631 5.53742 3
 5 2 4 144.42 6.05289 13
 5 2 4 138.967 5.57835 5
 6 -2 4 240.649 8.89909 17
 6 -2 4 227.712 8.86157 16
 6 -2 4 234.384 8.49218 4
 6 -2 4 244.398 9.39854 13
 6 -2 4 231.652 8.64236 5
 6 2 4 237.223 8.53798 4
 6 2 4 234.527 8.95202 17
 6 2 4 221.405 8.56917 3
 6 2 4 234.61 8.71987 5
 6 2 4 240.737 9.02507 16
 7 -2 4 0.43046 0.65874 16
 7 -2 4 0.61109 1.08941 13
 7 -2 4 0.43604 0.46713 10
 7 -2 4 -0.1352 0.71675 9
 7 -2 4 0.27511 0.82824 5
 7 -2 4 0.04633 0.71496 12
 7 -2 4 0.63597 0.77773 4
 7 -2 4 -0.0557 0.87802 17
 7 2 4 2.26024 1.0565 5
 7 2 4 0.84252 0.85866 7
 7 2 4 1.2935 1.08422 17
 7 2 4 -0.0306 0.89011 4
 7 2 4 -0.0293 0.74097 9
 7 2 4 1.9107 0.86818 12
 7 2 4 1.88723 0.58409 10
 7 2 4 0.37647 0.87908 3
 7 2 4 0.6556 0.75294 11
 7 2 4 1.17565 0.73531 16
 8 -2 4 270.603 9.80355 5
 8 -2 4 262.027 9.99538 17
 8 -2 4 261.293 9.58262 4
 8 -2 4 256.965 9.38587 12
 8 -2 4 253.249 10.3752 13
 8 -2 4 255.569 9.08189 10
 8 -2 4 268.087 9.42759 9
 8 -2 4 259.728 9.37322 11
 8 2 4 266.314 9.48765 12
 8 2 4 272.379 9.50236 9
 8 2 4 266.153 10.1306 17
 8 2 4 248.51 9.32959 7
 8 2 4 270.677 9.69608 4
 8 2 4 263.885 9.1177 10
 8 2 4 260.98 9.42733 11
 8 2 4 265.631 9.71613 3
 8 2 4 268.608 9.88813 5
 9 -2 4 2.37408 0.88158 12
 9 -2 4 1.56823 0.85227 11
 9 -2 4 2.58793 1.08402 5
 9 -2 4 1.62693 0.883 9
 9 -2 4 3.61579 1.1196 17
 9 -2 4 2.74441 0.65522 10
 9 -2 4 2.02598 0.92619 4
 9 2 4 6.01921 1.1292 11
 9 2 4 1.79158 1.00269 3
 9 2 4 2.57027 0.65895 10
 9 2 4 0.87038 0.90356 9
 9 2 4 0.76432 1.00742 4
 9 2 4 2.09669 0.87285 7
 9 2 4 1.1893 1.06092 5
 9 2 4 1.03259 0.88852 12
 9 2 4 1.5183 1.05617 17
 10 -2 4 261.665 9.61491 4
 10 -2 4 266.325 9.7815 5
 10 -2 4 271.68 9.20166 10
 10 -2 4 271.429 9.48498 12
 10 -2 4 271.999 9.41451 11
 10 -2 4 270.741 9.46673 9
 10 2 4 278.553 9.22811 10
 10 2 4 272.539 9.50409 12
 10 2 4 267.936 9.67219 4
 10 2 4 252.156 10.1515 5
 10 2 4 267.158 9.47818 11
 10 2 4 276.967 9.51707 9
 11 -2 4 18.2306 1.29861 12
 11 -2 4 17.6104 1.39111 9
 11 -2 4 16.6325 1.00123 10
 11 -2 4 15.4762 1.34957 11
 11 2 4 17.544 1.02566 10
 11 2 4 19.1958 1.39211 11
 11 2 4 17.0393 1.45095 9
 10 -3 -4 251.075 9.09687 17
 10 -3 -4 269.681 9.45388 6
 10 -3 -4 278.757 9.41501 18
 9 -3 -4 54.822 2.61184 6
 9 -3 -4 52.8726 2.33584 17
 9 -3 -4 52.0264 2.53401 18
 9 3 -4 55.1921 2.4838 17
 8 -3 -4 798.146 26.9282 6
 8 -3 -4 811.692 26.8933 18
 8 -3 -4 809.822 26.76 17
 8 3 -4 842.128 26.9937 17
 7 -3 -4 738.005 23.8284 17
 7 -3 -4 765.028 28.6836 2
 7 -3 -4 700.184 23.7019 16
 7 3 -4 757.145 24.0822 17
 7 3 -4 662.423 27.5729 1
 6 -3 -4 269.137 9.85089 16
 6 -3 -4 287.074 13.1299 2
 6 3 -4 287.027 9.70397 16
 6 3 -4 282.997 12.6881 1
 5 -3 -4 693.435 23.2101 16
 -5 -3 4 727.505 26.4198 2
 5 -3 -4 709.331 26.1139 2
 5 3 -4 604.357 25.1289 1
 5 3 -4 736.533 23.1898 16
 -4 -3 4 24.4748 3.245 2
 4 -3 -4 27.4686 1.81293 16
 4 3 -4 25.3189 1.78993 16
 3 -3 -4 423.321 15.9539 1
 3 -3 -4 482.701 15.8787 16
 -3 -3 4 485.562 18.4617 2
 -3 3 4 422.349 18.6494 2
 3 3 -4 497.036 17.0496 1
 3 3 -4 477.214 15.9309 16
 -2 -3 4 104.05 4.66532 14
 -2 -3 4 111.738 6.62831 2
 2 -3 -4 108.507 4.65436 1
 2 -3 -4 111.973 4.5016 16
 -2 3 4 98.5481 4.67546 14
 -2 3 4 111.147 6.70526 2
 2 3 -4 110.212 4.54938 16
 2 3 -4 115.482 5.22047 1
 1 -3 -4 472.477 15.7468 1
 -1 -3 4 446.099 15.5951 14
 -1 -3 4 467.357 18.277 2
 -1 3 4 390.311 17.5555 2
 1 3 -4 459.926 15.97 1
 0 -3 4 108.289 7.01 2
 0 -3 -4 106.307 4.85 1
 0 -3 4 98.0386 4.58017 14
 0 3 -4 112.646 5.03786 1
 0 3 4 106.425 6.72442 2
 0 3 4 103.172 4.66561 14
 1 -3 4 2350.7 75.6641 13
 1 -3 4 2543.15 80.4974 2
 1 -3 4 2426.55 76.0382 16
 1 -3 4 2405.14 77.7872 14
 1 3 4 2203.72 76.4908 14
 -1 3 -4 2010.4 76.5318 1
 1 3 4 2407.98 76.0525 16
 1 3 4 2304.77 75.7784 13
 2 -3 4 365.39 16.7151 2
 2 -3 4 328.179 12.0154 13
 -2 -3 -4 313.302 13.277 1
 2 -3 4 363.128 12.4063 16
 2 3 4 326.135 12.1287 13
 -2 3 -4 381.965 13.3198 1
 2 3 4 355.15 12.4079 16
 -3 -3 -4 189.544 8.6109 1
 3 -3 4 186.617 11.4852 2
 3 -3 4 175.035 7.02204 13
 3 -3 4 206.412 7.39604 16
 3 3 4 176.004 7.11492 13
 3 3 4 188.282 7.35389 16
 -3 3 -4 185.888 8.19894 1
 4 -3 4 515.224 24.0111 2
 -4 -3 -4 529.415 20.1345 1
 4 -3 4 541.692 18.2328 16
 4 -3 4 520.745 17.8217 17
 4 -3 4 541.989 18.1236 13
 4 3 4 484.029 17.993 13
 4 3 4 547.188 17.985 17
 4 3 4 529.213 18.2573 16
 -4 3 -4 488.1 19.3344 1
 5 -3 4 321.154 11.4166 13
 5 -3 4 302.967 10.6243 4
 5 -3 4 318.092 11.0568 17
 5 -3 4 303.635 10.7316 5
 5 -3 4 317.644 11.3121 16
 5 -3 4 288.007 10.7372 18
 5 -3 4 283.214 10.792 6
 5 3 4 299.369 10.6449 4
 5 3 4 322.75 11.1782 17
 5 3 4 306.681 11.3817 16
 5 3 4 292.46 10.728 3
 5 3 4 297.096 10.8362 5
 6 -3 4 82.7338 3.74012 5
 6 -3 4 81.5188 3.76272 18
 6 -3 4 82.8746 3.63263 4
 6 -3 4 86.8607 4.05716 17
 6 -3 4 77.4132 3.78818 6
 6 -3 4 83.6517 4.03029 16
 6 -3 4 86.5978 4.34505 13
 6 3 4 85.0587 4.19315 17
 6 3 4 81.2587 3.76231 3
 6 3 4 78.9067 3.6501 4
 6 3 4 82.3535 3.84851 5
 6 3 4 84.3442 4.29672 16
 6 3 4 83.0705 4.15268 16
 7 -3 4 172.493 7.4379 13
 7 -3 4 156.658 6.48697 16
 7 -3 4 177.734 6.65566 4
 7 -3 4 177.586 6.83457 5
 7 -3 4 176.395 6.49233 9
 7 -3 4 172.684 6.44946 11
 7 -3 4 180.192 7.09238 17
 7 -3 4 172.709 6.45786 12
 7 -3 4 172.335 6.18316 10
 7 3 4 165.005 6.1657 10
 7 3 4 170.502 6.52418 11
 7 3 4 152.77 6.41604 16
 7 3 4 175.992 6.57055 9
 7 3 4 181.868 7.29709 17
 7 3 4 177.105 6.86839 3
 7 3 4 181.977 6.98984 5
 7 3 4 179.023 6.74311 4
 7 3 4 177.967 6.59232 12
 7 3 4 171.986 6.51148 7
 8 -3 4 20.4764 1.35382 10
 8 -3 4 18.0833 2.14553 17
 8 -3 4 20.7783 1.6851 12
 8 -3 4 19.4711 1.85281 5
 8 -3 4 14.2725 1.93931 13
 8 -3 4 23.4351 1.83035 9
 8 -3 4 18.6846 1.76937 4
 8 -3 4 18.5388 1.67921 11
 8 3 4 16.9674 2.08825 17
 8 3 4 22.6408 2.06082 3
 8 3 4 23.0654 1.88184 11
 8 3 4 19.2194 1.37886 10
 8 3 4 18.9869 2.03295 5
 8 3 4 19.487 1.8442 4
 8 3 4 21.4029 1.8782 9
 8 3 4 14.6326 1.43582 7
 8 3 4 21.3635 1.85762 12
 9 -3 4 292.655 10.4072 12
 9 -3 4 306.192 10.6823 4
 9 -3 4 280.568 10.9039 17
 9 -3 4 290.705 10.3723 11
 9 -3 4 305.12 10.8028 5
 9 -3 4 298.272 10.1486 10
 9 -3 4 300.111 10.4462 9
 9 3 4 299.298 10.7219 4
 9 3 4 281.991 11.0684 17
 9 3 4 302.145 10.7726 3
 9 3 4 293.279 10.5032 12
 9 3 4 300.521 10.174 10
 9 3 4 296.536 10.9107 5
 9 3 4 293.88 10.4757 11
 9 3 4 294.6 10.4235 7
 9 3 4 302.59 10.5441 9
 10 -3 4 3.45013 0.8646 12
 10 -3 4 2.54483 0.95553 5
 10 -3 4 2.46724 0.58167 10
 10 -3 4 2.76704 0.83337 9
 10 -3 4 2.57836 0.9662 4
 10 -3 4 3.43688 0.7924 11
 10 3 4 3.23437 0.62804 10
 10 3 4 2.13838 1.00803 4
 10 3 4 2.46912 0.87392 11
 10 3 4 3.20734 0.83973 7
 10 3 4 1.19402 0.79541 9
 10 3 4 1.7897 0.79807 12
 11 -3 4 173.215 6.17773 9
 11 -3 4 173.066 6.20015 12
 11 -3 4 177.562 6.00306 10
 11 3 4 174.563 6.21673 11
 11 3 4 177.968 6.27075 9
 11 3 4 172.602 6.00422 10
 11 -4 -4 87.7984 3.61316 8
 11 -4 -4 90.1823 3.81756 18
 11 -4 -4 90.6232 3.8711 6
 10 -4 -4 148.416 5.53716 8
 10 -4 -4 151.965 5.80045 6
 10 -4 -4 143.337 5.52554 17
 10 -4 -4 152.993 5.74354 18
 10 4 -4 154.469 5.60179 17
 9 -4 -4 1326.49 42.5436 6
 9 -4 -4 1327.79 42.4768 18
 9 -4 -4 1237.23 42.3108 17
 9 4 -4 1326.69 42.5925 17
 9 4 -4 1260.64 42.67 3
 8 -4 -4 25.6086 1.4918 17
 8 -4 -4 23.4222 1.53572 6
 8 -4 -4 23.024 1.49476 18
 8 4 -4 23.783 1.72462 17
 8 4 -4 21.3504 1.78102 3
 7 -4 -4 124.765 4.72274 17
 7 -4 -4 119.048 4.78455 16
 7 -4 -4 133.177 8.57977 2
 7 4 -4 132.758 8.17705 1
 7 4 -4 131.251 5.06568 17
 7 4 -4 126.459 4.48434 16
 6 -4 -4 211.125 10.8617 2
 6 -4 -4 197.599 7.68778 16
 6 4 -4 212.944 10.521 1
 6 4 -4 214.212 7.56376 16
 5 -4 -4 59.5761 4.79983 2
 -5 -4 4 63.1863 5.04179 2
 5 -4 -4 61.6348 3.02462 16
 5 4 -4 58.8258 2.93737 16
 5 4 -4 63.5129 4.78782 1
 -4 -4 4 211.438 10.2026 2
 4 -4 -4 214.269 7.9653 16
 4 4 -4 215.384 9.4379 1
 4 4 -4 218.278 7.99803 16
 -3 -4 4 414.546 16.5135 2
 3 -4 -4 394.855 13.9577 16
 3 4 -4 418.095 14.0976 16
 3 4 -4 411.565 15.176 1
 -3 4 4 371.438 16.7734 2
 2 -4 -4 2.51465 0.85767 1
 -2 -4 4 3.92019 2.05459 2
 -2 -4 4 2.42583 1.02932 14
 2 -4 -4 1.80765 0.85894 16
 -2 4 4 1.26104 1.06831 14
 2 4 -4 1.36177 0.87527 16
 2 4 -4 2.68802 1.13807 1
 -2 4 4 2.00461 1.77133 2
 2 4 -4 2.54776 0.69662 14
 -1 -4 4 80.087 3.93248 14
 1 -4 -4 81.5088 3.84805 1
 -1 -4 4 83.222 5.91071 2
 1 4 -4 82.8481 4.20872 1
 -1 4 4 73.6577 3.94274 14
 -1 4 4 79.562 3.59258 13
 -1 4 4 79.5425 5.64013 2
 0 -4 4 559.222 18.8079 16
 0 -4 4 575.956 22.2144 2
 0 -4 4 559.066 19.058 14
 0 -4 -4 484.609 19.1696 1
 0 -4 4 536.906 18.3139 13
 0 4 4 523.878 18.499 13
 0 4 4 569.18 18.9144 16
 0 4 4 561.781 19.105 14
 0 4 -4 574.687 19.4408 1
 0 4 4 556.508 21.4838 2
 1 -4 4 144.845 5.95364 14
 1 -4 4 146.91 8.97891 2
 1 -4 4 152.816 5.97925 16
 1 -4 4 142.864 5.49285 13
 -1 -4 -4 150.079 6.64575 1
 1 4 4 139.263 5.64107 13
 -1 4 -4 159.215 6.62205 1
 1 4 4 148.142 5.94714 14
 1 4 4 140.707 5.91958 16
 2 -4 4 483.455 16.2808 13
 2 -4 4 473.499 21.0192 2
 -2 -4 -4 491.024 17.8284 1
 2 -4 4 502.975 16.7116 16
 2 4 4 491.307 16.7355 16
 2 4 4 454.235 16.3308 13
 -2 4 -4 444.996 17.3269 1
 3 -4 4 227.859 8.68426 13
 3 -4 4 246.386 9.06354 16
 -3 -4 -4 238.131 10.3812 1
 3 -4 4 246.815 13.6663 2
 3 4 4 232.314 9.05569 16
 3 4 4 216.975 8.70767 13
 -3 4 -4 250.254 9.99075 1
 -4 -4 -4 438.654 17.1554 1
 4 -4 4 411.973 14.3684 4
 4 -4 4 429.161 14.801 17
 4 -4 4 432.632 15.0019 13
 4 -4 4 442.936 15.2271 16
 4 -4 4 443.963 21.253 2
 -4 4 -4 396.418 16.829 1
 4 4 4 434.689 15.327 16
 4 4 4 401.842 14.473 3
 4 4 4 420.962 14.9375 17
 5 -4 4 0.31233 0.83457 16
 5 -4 4 1.68339 0.88475 17
 5 -4 4 0.95667 0.73841 6
 5 -4 4 1.01102 0.71152 18
 5 -4 4 0.80184 0.91238 13
 5 -4 4 2.11575 0.74412 5
 5 4 4 0.68468 0.8131 5
 5 4 4 1.07876 0.9347 17
 5 4 4 2.00996 1.02635 16
 5 4 4 -0.1856 0.65259 4
 5 4 4 1.46329 0.79245 3
 6 -4 4 1.78328 0.87168 18
 6 -4 4 2.95423 0.86683 4
 6 -4 4 2.063 0.88564 6
 6 -4 4 3.45551 1.04517 16
 6 -4 4 3.02319 0.93327 5
 6 -4 4 2.56457 1.08819 13
 6 -4 4 2.29913 1.043 17
 6 4 4 1.85567 0.94921 5
 6 4 4 2.19618 0.9026 4
 6 4 4 1.59001 0.89791 3
 6 4 4 2.02651 1.14092 17
 6 4 4 2.06216 1.08334 16
 7 -4 4 4.12049 1.01805 18
 7 -4 4 3.91292 1.03707 5
 7 -4 4 3.81953 0.67001 10
 7 -4 4 4.59904 0.91763 12
 7 -4 4 3.97476 0.92566 16
 7 -4 4 7.13703 0.9853 11
 7 -4 4 3.94325 1.0363 4
 7 -4 4 7.71989 1.44228 17
 7 -4 4 5.19494 1.49284 13
 7 -4 4 5.56121 0.96175 9
 7 -4 4 2.6054 0.95802 6
 7 4 4 3.58244 0.9502 11
 7 4 4 6.71087 1.31827 4
 7 4 4 4.79064 0.99449 16
 7 4 4 3.93871 0.98292 12
 7 4 4 2.92433 0.98437 7
 7 4 4 7.23128 0.86536 10
 7 4 4 4.88091 1.15451 3
 7 4 4 6.04938 1.13548 9
 7 4 4 3.45384 1.13966 5
 7 4 4 4.9532 1.37549 17
 8 -4 4 30.905 1.94384 12
 8 -4 4 29.5822 1.94937 11
 8 -4 4 26.9948 1.60786 10
 8 -4 4 26.6078 3.53971 13
 8 -4 4 31.4563 2.26709 5
 8 -4 4 26.8892 2.44247 17
 8 -4 4 25.8311 2.13608 4
 8 -4 4 27.4692 1.98067 9
 8 4 4 26.2636 2.04612 7
 8 4 4 25.9942 2.0796 9
 8 4 4 27.3774 2.68796 17
 8 4 4 26.3784 2.33176 5
 8 4 4 28.3677 2.33228 3
 8 4 4 27.4203 2.04023 12
 8 4 4 25.2302 2.25741 4
 8 4 4 27.6984 2.11113 11
 8 4 4 26.6678 1.64776 10
 9 -4 4 0.21151 0.92434 4
 9 -4 4 0.28823 0.72821 11
 9 -4 4 -0.1395 0.72902 12
 9 -4 4 0.52904 0.76795 9
 9 -4 4 -0.2982 0.85551 5
 9 -4 4 0.4037 0.53802 10
 9 -4 4 0.39571 0.90167 17
 9 4 4 0.53483 0.81959 12
 9 4 4 2.35735 1.12088 3
 9 4 4 0.23904 1.0019 17
 9 4 4 -0.0076 0.92335 4
 9 4 4 0.62654 0.55535 10
 9 4 4 1.38296 0.89271 9
 9 4 4 0.54794 0.85248 11
 9 4 4 0.82352 1.0004 5
 9 4 4 2.29931 0.90544 7
 10 -4 4 117.657 4.37652 10
 10 -4 4 122.478 4.67839 9
 10 -4 4 115.668 4.52516 11
 10 -4 4 123.509 5.20128 5
 10 -4 4 123.227 5.71952 4
 10 -4 4 119.398 4.63075 12
 10 4 4 113.856 4.98666 4
 10 4 4 121.444 4.73059 11
 10 4 4 120.224 4.40957 10
 10 4 4 118.333 4.60699 7
 10 4 4 118.499 4.72664 9
 11 -4 4 6.42065 0.96284 12
 11 -4 4 8.93132 0.84347 9
 11 -4 4 9.7069 0.74873 10
 11 4 4 8.07494 0.87972 11
 11 4 4 8.01851 0.85478 9
 11 4 4 9.31194 0.77548 10
 12 -5 -4 13.008 1.2056 8
 11 -5 -4 48.0522 2.52265 6
 11 -5 -4 40.4415 2.13007 17
 11 -5 -4 47.0654 2.46019 18
 11 -5 -4 46.435 2.28385 8
 10 -5 -4 49.9222 2.47582 8
 10 -5 -4 50.7932 2.55033 17
 10 -5 -4 54.693 2.76534 6
 10 -5 -4 53.6847 2.70737 18
 10 5 -4 55.2907 2.76737 17
 10 5 -4 53.3488 3.04235 3
 9 -5 -4 97.3003 4.24923 5
 9 -5 -4 107.116 4.22124 6
 9 -5 -4 94.8111 3.99955 17
 9 -5 -4 101.509 4.10293 18
 9 5 -4 93.6157 4.28742 3
 9 5 -4 99.2911 4.34674 17
 8 -5 -4 35.0513 1.92995 18
 8 -5 -4 38.5905 2.09696 5
 8 -5 -4 34.0346 1.95153 6
 8 -5 -4 35.6364 1.95708 17
 8 5 -4 35.8275 2.31631 17
 8 5 -4 36.9901 2.24755 3
 7 -5 -4 473.507 16.2532 6
 7 -5 -4 485.331 16.2884 17
 7 -5 -4 479.203 16.5223 16
 7 -5 -4 476.799 16.2055 18
 7 -5 -4 471.284 26.3894 2
 7 5 -4 511.084 20.8947 1
 7 5 -4 499.965 16.2439 16
 7 5 -4 505.215 16.748 17
 7 5 -4 450.279 16.3321 3
 6 -5 -4 44.8067 2.60822 16
 6 -5 -4 49.6966 4.81637 2
 6 -5 -4 43.8696 2.1679 17
 6 5 -4 43.2419 4.39377 1
 6 5 -4 44.3208 2.56411 17
 6 5 -4 43.4083 2.44737 16
 5 -5 -4 51.4046 2.8535 16
 5 -5 -4 51.5229 4.58887 2
 5 5 -4 50.7923 2.82415 16
 5 5 -4 52.3675 4.39566 1
 4 -5 -4 58.5349 4.53701 2
 -4 -5 4 58.567 4.72818 2
 4 -5 -4 60.9298 3.09897 16
 4 5 -4 53.0439 3.033 16
 4 5 -4 57.0134 4.18397 1
 -3 -5 4 71.2554 5.17597 2
 3 -5 -4 77.2625 3.51198 16
 3 5 -4 68.5565 4.26238 1
 3 5 -4 60.6729 2.57406 14
 3 5 -4 71.07 3.5605 16
 -3 5 4 72.5134 5.77134 2
 2 -5 -4 1927.67 64.4882 16
 -2 -5 4 2027.22 67.4584 2
 -2 -5 4 1962.76 64.8047 14
 -2 5 4 1907.13 64.8478 14
 2 5 -4 1998.56 65.5031 1
 2 5 -4 2074.81 64.7682 16
 2 5 -4 1892.85 65.6939 14
 -1 -5 4 211.099 10.5383 2
 -1 -5 4 205.614 8.23379 14
 1 -5 -4 218.092 8.1164 1
 1 5 -4 225.453 8.57598 16
 -1 5 4 199.24 8.257 14
 1 5 -4 197.551 8.48499 1
 -1 5 4 198.366 7.57108 13
 -1 5 4 215.167 10.2385 2
 0 -5 4 141.914 6.04993 14
 0 -5 4 143.728 8.50286 2
 0 -5 -4 148.723 6.28173 1
 0 -5 4 137.298 5.2028 13
 0 -5 4 141.957 5.80186 16
 0 5 -4 144.471 6.2687 1
 0 5 4 141.05 5.88584 16
 0 5 4 132.753 5.42285 13
 0 5 4 138.115 7.86354 2
 0 5 4 138.694 6.08609 14
 1 -5 4 166.952 6.54984 16
 1 -5 4 155.583 5.9815 13
 -1 -5 -4 166.978 7.24597 1
 1 -5 4 161.313 9.62434 2
 1 -5 4 162.5 6.53836 14
 1 5 4 164.837 6.56881 14
 1 5 4 148.869 6.17051 13
 -1 5 -4 166.269 7.04295 1
 1 5 4 167.415 6.6718 16
 2 -5 4 47.395 5.44942 2
 2 -5 4 45.1755 2.40804 13
 2 -5 4 47.4298 2.90674 16
 -2 -5 -4 45.0168 3.46431 1
 2 5 4 44.5342 2.94181 16
 -2 5 -4 48.3241 3.25854 1
 3 -5 4 97.6737 4.32266 13
 3 -5 4 95.1558 4.66079 16
 -3 -5 -4 102.558 5.87107 1
 3 -5 4 98.0861 4.32346 17
 3 -5 4 103.643 8.40682 2
 -3 5 -4 112.233 5.54129 1
 3 5 4 94.2503 4.77242 16
 3 5 4 100.492 4.56406 17
 4 -5 4 401.575 14.1433 16
 4 -5 4 386.406 13.3814 18
 4 -5 4 385.898 13.675 17
 4 -5 4 372.829 13.1825 4
 4 -5 4 372.94 13.4101 6
 4 -5 4 396.782 13.8245 13
 4 -5 4 386.272 13.2688 5
 4 5 4 385.717 13.2311 4
 4 5 4 393.504 13.8924 17
 4 5 4 371.644 13.2834 3
 4 5 4 375.934 13.4621 5
 4 5 4 413.712 14.3181 16
 5 -5 4 2.18156 0.78024 4
 5 -5 4 1.37571 0.90987 16
 5 -5 4 1.00494 0.70297 5
 5 -5 4 2.95651 1.14319 13
 5 -5 4 1.52934 0.7972 6
 5 -5 4 3.85019 1.04314 17
 5 -5 4 2.37842 0.85298 18
 5 5 4 1.03467 0.9757 17
 5 5 4 1.08853 1.00764 16
 5 5 4 -0.2658 0.65929 4
 5 5 4 0.6608 0.83195 5
 5 5 4 0.38424 0.86189 3
 5 5 4 0.95659 1.03538 16
 6 -5 4 287.722 10.933 16
 6 -5 4 291.995 10.5253 18
 6 -5 4 285.604 10.142 12
 6 -5 4 292.799 10.3829 4
 6 -5 4 295.268 10.4844 5
 6 -5 4 296.066 10.9158 17
 6 -5 4 301.418 10.6363 6
 6 -5 4 294.711 11.1205 13
 6 5 4 302.299 11.1905 17
 6 5 4 297.155 10.5882 3
 6 5 4 297.745 10.471 4
 6 5 4 281.271 11.1607 16
 6 5 4 293.562 10.7264 5
 6 5 4 243.558 11.191 12
 7 -5 4 9.82175 1.4533 16
 7 -5 4 10.9855 1.40533 18
 7 -5 4 9.54216 1.18818 11
 7 -5 4 11.1591 1.65048 17
 7 -5 4 12.277 1.30939 12
 7 -5 4 11.5504 1.55286 5
 7 -5 4 10.1942 1.37508 6
 7 -5 4 9.13203 1.11208 9
 7 -5 4 10.6233 1.81174 13
 7 -5 4 8.39002 1.28824 4
 7 -5 4 10.1964 1.02192 10
 7 5 4 8.08398 0.9513 10
 7 5 4 9.45736 1.78853 17
 7 5 4 9.93165 1.41235 4
 7 5 4 8.34289 1.23885 12
 7 5 4 12.6509 1.70164 3
 7 5 4 8.39615 0.943 10
 7 5 4 10.7524 1.37292 7
 7 5 4 15.041 1.4142 9
 7 5 4 11.4147 1.28162 11
 7 5 4 10.894 1.62129 5
 7 5 4 10.9717 1.47585 16
 8 -5 4 3.23048 1.13399 5
 8 -5 4 1.62773 0.92967 9
 8 -5 4 3.08127 0.92499 12
 8 -5 4 0.79488 1.01476 17
 8 -5 4 0.80265 0.80506 11
 8 -5 4 0.89465 0.58222 10
 8 -5 4 1.51575 1.03519 4
 8 -5 4 0.90638 0.94354 18
 8 -5 4 1.99045 1.02349 6
 8 5 4 2.10098 0.65713 10
 8 5 4 0.696 0.87896 12
 8 5 4 -0.2495 0.99138 4
 8 5 4 1.66386 1.27954 17
 8 5 4 1.78906 0.95706 9
 8 5 4 1.94981 0.9107 7
 8 5 4 0.91737 1.07006 3
 8 5 4 0.36037 1.04593 5
 8 5 4 2.76172 1.03897 11
 9 -5 4 65.3771 2.73491 10
 9 -5 4 62.773 3.03948 9
 9 -5 4 57.5408 3.17812 5
 9 -5 4 63.3196 3.18005 4
 9 -5 4 59.3279 3.42463 17
 9 -5 4 65.046 2.91819 11
 9 -5 4 61.335 2.94206 12
 9 5 4 64.3821 3.09471 7
 9 5 4 62.7544 3.3691 3
 9 5 4 69.8027 3.16662 11
 9 5 4 64.7903 2.76867 10
 9 5 4 62.3163 3.67228 17
 9 5 4 63.1583 3.27727 4
 9 5 4 64.4577 3.15887 9
 10 -5 4 6.2475 0.97817 9
 10 -5 4 6.90282 0.93818 12
 10 -5 4 9.0008 0.83372 10
 10 5 4 7.95956 1.08504 11
 10 5 4 8.65964 0.86031 10
 10 5 4 6.67654 0.96445 7
 10 5 4 7.86761 1.07988 9
 11 -5 4 2.37698 0.42261 10
 11 -5 4 2.66322 0.91401 9
 11 5 4 3.76245 0.85077 11
 11 5 4 2.18336 0.44399 10
 11 5 4 3.73874 0.68684 9
 12 -6 -4 19.8446 1.62787 6
 12 -6 -4 18.9893 1.03456 10
 12 -6 -4 18.753 1.57311 18
 12 -6 -4 18.8179 1.43454 8
 11 -6 -4 52.3824 2.657 18
 11 -6 -4 50.2014 2.46029 8
 11 -6 -4 50.6962 2.69246 6
 11 -6 -4 50.7585 2.06193 10
 11 -6 -4 47.3341 2.44363 17
 11 6 -4 49.0095 2.98565 3
 11 6 -4 49.901 2.7261 7
 11 6 -4 47.94 2.40639 17
 10 -6 -4 39.2609 2.42121 5
 10 -6 -4 38.3371 2.32292 18
 10 -6 -4 41.1307 2.13629 8
 10 -6 -4 35.0376 2.20462 17
 10 -6 -4 41.4996 2.41527 6
 10 -6 -4 38.5952 1.73148 10
 10 -6 -4 38.7364 2.15139 12
 10 6 -4 37.7602 2.50116 17
 10 6 -4 38.4618 2.63763 3
 10 6 -4 37.0756 2.33588 7
 9 -6 -4 7.82563 1.16976 5
 9 -6 -4 7.99983 1.05677 18
 9 -6 -4 7.72825 0.99958 12
 9 -6 -4 6.94082 1.04256 6
 9 -6 -4 13.1466 1.39205 17
 9 6 -4 8.60905 1.42916 3
 9 6 -4 7.50955 1.36967 17
 8 -6 -4 104.458 4.12093 16
 8 -6 -4 117.378 4.41229 18
 8 -6 -4 105.09 4.46998 5
 8 -6 -4 110.776 4.4478 17
 8 -6 -4 110.987 4.42856 6
 8 6 -4 109.66 4.61342 3
 8 6 -4 109.446 4.89902 17
 7 -6 -4 1.26853 0.65649 17
 7 -6 -4 2.24133 0.89166 16
 7 -6 -4 3.09418 0.69891 6
 7 -6 -4 1.63145 0.76063 5
 7 -6 -4 2.88782 0.67596 18
 7 6 -4 2.2866 0.87397 3
 7 6 -4 1.38406 0.93178 17
 7 6 -4 3.13733 0.79194 16
 6 -6 -4 192.574 10.5281 2
 6 -6 -4 175.066 6.55423 17
 6 -6 -4 168.462 7.05127 16
 6 6 -4 171.569 7.02259 17
 6 6 -4 180.452 7.02974 16
 6 6 -4 187.16 9.93963 1
 5 -6 -4 7.2825 2.27419 2
 5 -6 -4 2.80824 1.00329 16
 5 6 -4 3.97491 1.81828 1
 5 6 -4 3.15201 1.05234 16
 4 -6 -4 91.9741 4.3073 16
 4 -6 -4 91.6696 6.0277 2
 4 6 -4 90.1385 4.38306 16
 4 6 -4 88.7489 5.57262 1
 3 -6 -4 509.221 17.7268 16
 -3 -6 4 522.022 20.2193 2
 3 6 -4 475.144 16.8533 14
 3 6 -4 529.99 19.1251 1
 -3 6 4 515.062 21.0475 2
 3 6 -4 505.104 17.8923 16
 2 -6 -4 259.275 10.042 16
 -2 -6 4 253.153 10.3008 14
 -2 -6 4 278.195 12.6302 2
 2 6 -4 280.028 11.0098 1
 -2 6 4 279.941 10.4932 14
 -2 6 4 273.982 12.622 2
 2 6 -4 291.318 10.3949 16
 2 6 -4 253.487 9.62011 14
 -1 -6 4 488.677 22.2061 2
 1 -6 -4 630.573 20.5682 1
 -1 -6 4 576.798 20.0545 14
 -1 6 4 556.127 22.0178 2
 1 6 -4 616.485 20.6282 1
 -1 6 4 582.031 20.1442 14
 -1 6 4 544.104 19.2225 13
 1 6 -4 566.517 19.3549 14
 0 -6 4 11.9372 1.13047 13
 0 -6 4 14.9004 3.19396 2
 0 -6 4 9.31629 1.59148 14
 0 6 4 12.7006 1.87836 16
 0 6 -4 10.2272 1.64935 1
 0 6 4 11.9586 1.86414 14
 0 6 4 11.2738 1.33972 13
 1 -6 4 22.2509 3.91085 2
 1 -6 4 19.829 1.96928 14
 1 -6 4 20.5489 1.4679 13
 -1 -6 -4 20.2052 2.34481 1
 1 -6 4 22.6878 2.12136 16
 -1 6 -4 20.327 2.08978 1
 1 6 4 21.6068 2.14556 16
 1 6 4 18.9664 2.04785 14
 2 -6 4 206.889 12.0558 2
 -2 -6 -4 208.904 9.21382 1
 2 -6 4 206.795 7.63491 14
 2 -6 4 205.619 8.18662 16
 2 -6 4 206.009 7.63933 13
 -2 6 -4 203.527 8.65534 1
 2 6 4 210.956 8.38965 16
 3 -6 4 66.4153 3.35881 17
 3 -6 4 68.1199 3.30771 13
 3 -6 4 69.9248 3.82496 16
 -3 -6 -4 72.4855 4.81396 1
 3 -6 4 66.8991 6.81655 2
 3 6 4 64.8955 3.85503 16
 3 6 4 64.9481 3.59472 17
 4 -6 4 25.1916 2.09459 17
 4 -6 4 24.4079 1.85224 6
 4 -6 4 27.592 1.87961 18
 4 -6 4 28.7638 1.71674 5
 4 -6 4 26.1274 2.40257 16
 4 -6 4 26.6772 2.06624 13
 4 -6 4 28.3689 1.70263 4
 4 6 4 25.1562 1.69096 4
 4 6 4 28.8167 2.69432 16
 4 6 4 27.2731 1.8026 3
 4 6 4 25.962 2.0254 5
 4 6 4 28.2152 2.42135 17
 4 6 4 26.735 2.50217 16
 5 -6 4 18.5289 1.5617 4
 5 -6 4 23.2933 2.14629 13
 5 -6 4 22.9018 2.27963 16
 5 -6 4 22.2833 1.65406 5
 5 -6 4 22.6048 1.84719 18
 5 -6 4 22.4669 1.86942 6
 5 -6 4 21.6855 2.08683 17
 5 6 4 19.4459 1.91838 5
 5 6 4 22.5897 1.70799 4
 5 6 4 21.1796 1.87812 3
 5 6 4 21.4429 2.45654 16
 5 6 4 22.5077 2.32992 17
 6 -6 4 186.967 6.99742 18
 6 -6 4 184.104 6.8564 4
 6 -6 4 178.849 6.5774 12
 6 -6 4 187.872 7.08143 6
 6 -6 4 187.15 7.4173 17
 6 -6 4 173 7.36811 16
 6 -6 4 182.667 7.48978 13
 6 -6 4 176.621 7.28091 11
 6 -6 4 181.278 6.88551 5
 6 6 4 180.996 6.90114 4
 6 6 4 170.79 7.63344 16
 6 6 4 169.576 6.64143 11
 6 6 4 182.177 7.02413 3
 6 6 4 170.018 7.08123 5
 6 6 4 161.19 6.70651 12
 6 6 4 185.62 7.7436 17
 7 -6 4 10.5119 1.24431 8
 7 -6 4 9.38555 1.31357 18
 7 -6 4 9.73204 1.66512 13
 7 -6 4 10.028 1.44153 4
 7 -6 4 9.3403 1.14389 11
 7 -6 4 9.75342 1.41154 5
 7 -6 4 9.70283 1.34053 6
 7 -6 4 10.6992 1.71896 17
 7 -6 4 10.9969 1.32542 9
 7 -6 4 8.8717 1.13661 12
 7 -6 4 9.10478 0.99057 10
 7 6 4 10.3134 1.32094 12
 7 6 4 10.4814 1.2674 9
 7 6 4 14.0451 1.75762 5
 7 6 4 11.3668 1.99485 17
 7 6 4 11.9758 1.65979 3
 7 6 4 10.1038 1.32958 7
 7 6 4 10.2371 1.46431 4
 7 6 4 12.2931 1.23163 10
 7 6 4 11.2575 1.34862 11
 8 -6 4 3.51935 1.09313 6
 8 -6 4 2.1048 1.03677 4
 8 -6 4 2.24901 0.93985 9
 8 -6 4 3.95413 1.30258 17
 8 -6 4 2.19014 0.96227 18
 8 -6 4 1.88438 0.85353 12
 8 -6 4 2.57732 1.01461 5
 8 -6 4 1.8338 0.65823 10
 8 -6 4 3.49552 0.92853 8
 8 -6 4 2.59688 0.79544 11
 8 6 4 3.54908 1.30886 3
 8 6 4 2.60313 0.71257 10
 8 6 4 4.20095 1.06356 7
 8 6 4 3.87994 1.20164 4
 8 6 4 3.8143 1.46783 17
 8 6 4 3.95591 1.02156 11
 8 6 4 1.50923 1.03068 9
 9 -6 4 5.24479 1.13195 5
 9 -6 4 4.35026 0.9302 12
 9 -6 4 3.69367 1.11725 17
 9 -6 4 5.30368 0.77816 10
 9 -6 4 3.71391 0.92046 9
 9 -6 4 4.08754 1.06194 4
 9 -6 4 4.81853 0.91636 11
 9 6 4 3.72114 0.95388 7
 9 6 4 4.91586 0.81448 10
 9 6 4 5.16699 1.25755 4
 9 6 4 4.13317 1.1585 3
 9 6 4 3.77437 1.00578 11
 9 6 4 4.88843 1.33531 17
 9 6 4 3.94549 1.05576 9
 10 -6 4 93.4012 3.54591 10
 10 -6 4 92.4405 3.75136 12
 10 -6 4 94.3172 3.7832 9
 10 6 4 93.6681 3.88859 9
 10 6 4 95.2453 3.80716 7
 10 6 4 95.509 3.84143 11
 10 6 4 93.976 3.58151 10
 11 -6 4 0.903 0.37671 10
 11 6 4 0.69571 0.81336 9
 11 6 4 0.02224 0.47554 10
 13 -7 -4 4.48237 0.66411 8
 13 -7 -4 4.61623 0.41868 10
 12 -7 -4 110.863 3.92912 10
 12 -7 -4 112.569 4.21229 8
 12 -7 -4 110.191 4.43237 6
 12 -7 -4 106.615 4.35397 18
 12 7 -4 107.975 3.87807 10
 12 7 -4 116.642 4.65346 7
 11 -7 -4 98.7313 4.46227 17
 11 -7 -4 117.932 4.656 6
 11 -7 -4 112.907 4.04136 10
 11 -7 -4 115.388 4.5744 18
 11 -7 -4 109.911 4.4207 12
 11 -7 -4 118.69 4.38521 8
 11 -7 -4 108.741 4.73962 5
 11 7 -4 104.157 4.53195 17
 11 7 -4 112.132 4.99826 3
 11 7 -4 111.096 4.64227 7
 11 7 -4 112.275 3.90636 10
 10 -7 -4 103.879 4.06639 8
 10 -7 -4 101.422 3.74909 10
 10 -7 -4 101.721 4.11952 12
 10 -7 -4 102.987 4.3562 6
 10 -7 -4 100.595 4.39954 5
 10 -7 -4 101.034 4.25412 18
 10 -7 -4 97.2548 4.33419 17
 10 7 -4 103.265 4.30773 7
 10 7 -4 100.789 4.62103 3
 10 7 -4 98.3058 3.54121 10
 10 7 -4 96.393 4.65581 17
 9 -7 -4 206.281 7.74737 12
 9 -7 -4 213.359 8.04929 17
 9 -7 -4 216.578 7.84106 8
 9 -7 -4 219.674 7.97113 6
 9 -7 -4 214.529 8.07242 5
 9 -7 -4 219.034 7.89826 18
 9 7 -4 219.198 8.60622 17
 9 7 -4 215.731 8.18556 3
 8 -7 -4 56.2649 2.65066 18
 8 -7 -4 55.2467 2.69759 6
 8 -7 -4 55.6814 2.80742 17
 8 -7 -4 50.7528 2.68594 16
 8 -7 -4 54.7255 2.81218 5
 8 7 -4 52.8849 3.28223 17
 8 7 -4 55.8288 2.84819 3
 7 -7 -4 463.855 15.2483 17
 7 -7 -4 433.209 15.0055 6
 7 -7 -4 432.957 15.1473 5
 7 -7 -4 450.599 15.7346 16
 7 -7 -4 427.463 14.9369 18
 7 7 -4 441.322 15.1597 3
 7 7 -4 449.026 15.4844 16
 7 7 -4 439.855 15.8056 17
 6 -7 -4 446.965 15.3693 18
 6 -7 -4 461.39 16.3243 16
 6 -7 -4 446.935 15.4227 6
 6 -7 -4 477.716 20.364 2
 6 -7 -4 473.314 15.6938 17
 6 -7 -4 437.799 15.7665 5
 6 7 -4 470.335 16.3032 17
 6 7 -4 436.276 15.4856 3
 6 7 -4 460.625 16.2675 16
 6 7 -4 474.933 19.7361 1
 5 -7 -4 272.327 12.5992 2
 5 -7 -4 237.485 9.4276 16
 5 -7 -4 235.855 8.75745 17
 5 7 -4 253.584 11.8052 1
 5 7 -4 237.616 9.50824 16
 5 7 -4 238.172 9.33915 17
 4 -7 -4 395.062 14.9618 16
 4 -7 -4 450.864 17.6684 2
 4 7 -4 402.55 16.8205 1
 4 7 -4 428.533 15.2506 16
 3 -7 -4 307.459 11.3483 16
 3 7 -4 296.242 10.4084 14
 3 7 -4 314.945 12.7054 1
 3 7 -4 298.032 11.5026 16
 -2 -7 4 368.124 16.5112 2
 2 -7 -4 432.336 14.3211 16
 -2 -7 4 404.213 14.5931 14
 2 7 -4 405.823 14.4966 16
 2 7 -4 401.846 13.8015 14
 -2 7 4 393.857 14.587 14
 -2 7 4 379.614 16.7956 2
 2 7 -4 361.432 15.005 1
 -1 -7 4 1670.6 56.7255 14
 -1 -7 4 1537 59.2851 2
 -1 7 4 1746.42 55.8351 13
 1 7 -4 1524.83 57.0288 1
 1 7 -4 1855.81 56.1381 14
 -1 7 4 1910.47 57.0381 14
 0 -7 -4 117.522 5.53787 1
 0 -7 4 119.834 8.01262 2
 0 -7 4 107.732 5.35088 14
 0 7 -4 126.149 5.92097 1
 0 7 -4 113.121 4.93692 14
 0 7 4 117.178 5.59489 14
 -1 -7 -4 125.942 6.26305 1
 1 -7 4 128.333 5.00409 13
 1 -7 4 129.996 8.82498 2
 1 -7 4 126.754 5.70944 16
 1 -7 4 129.831 5.60242 14
 1 7 4 128.131 5.71529 14
 1 7 4 131.792 6.1052 16
 1 7 4 129.056 5.94718 16
 -1 7 -4 129.674 6.09898 1
 -2 -7 -4 47.4914 3.66575 1
 2 -7 4 48.9319 5.78851 2
 2 -7 4 47.1166 3.14707 16
 2 -7 4 48.4355 2.51224 13
 2 7 4 45.889 3.36743 16
 2 7 4 48.0305 3.30112 16
 3 -7 4 186.495 7.24315 6
 3 -7 4 197.868 8.18724 16
 -3 -7 -4 203.722 9.51756 1
 3 -7 4 203.558 7.70429 17
 3 -7 4 192.878 7.13642 4
 3 -7 4 208.236 12.7894 2
 3 -7 4 187.682 7.1929 18
 3 -7 4 200.344 7.57307 13
 3 7 4 198.847 8.3167 16
 3 7 4 203.941 8.08753 17
 3 7 4 194.012 8.40769 16
 4 -7 4 17.8393 1.6445 6
 4 -7 4 18.3101 1.6426 18
 4 -7 4 17.3506 1.46555 5
 4 -7 4 17.5687 2.18397 16
 4 -7 4 18.1153 1.91785 17
 4 -7 4 18.6168 1.56269 4
 4 -7 4 20.693 1.83898 13
 4 7 4 17.3114 1.65903 3
 4 7 4 17.4068 1.47222 4
 4 7 4 18.726 2.40492 16
 4 7 4 17.9022 2.23957 17
 4 7 4 16.8223 1.69754 5
 5 -7 4 345.512 13.1825 16
 5 -7 4 352.404 12.8516 13
 5 -7 4 350.957 12.401 6
 5 -7 4 349.677 12.2423 4
 5 -7 4 364.958 12.9247 17
 5 -7 4 351.302 12.3297 18
 5 -7 4 352.62 12.2944 5
 5 7 4 325.156 12.5295 5
 5 7 4 350.778 12.3527 3
 5 7 4 348.58 13.5223 16
 5 7 4 361.276 13.2636 17
 5 7 4 343.188 12.2956 4
 6 -7 4 12.7481 1.19029 10
 6 -7 4 13.9985 1.81746 13
 6 -7 4 9.1392 1.14533 9
 6 -7 4 14.0609 1.35754 11
 6 -7 4 14.2176 1.48196 8
 6 -7 4 11.9807 1.78632 16
 6 -7 4 14.4525 1.5971 5
 6 -7 4 10.8165 1.4029 18
 6 -7 4 13.2567 1.32424 12
 6 -7 4 11.1055 1.45696 6
 6 -7 4 12.9512 1.76593 17
 6 -7 4 11.6018 1.40323 4
 6 7 4 11.6015 1.86989 16
 6 7 4 12.093 1.51524 3
 6 7 4 11.6075 1.28809 9
 6 7 4 10.2076 1.55782 5
 6 7 4 12.139 1.15677 10
 6 7 4 11.3124 2.04096 17
 6 7 4 11.7707 1.5654 4
 6 7 4 11.134 1.22828 7
 6 7 4 11.4826 1.3497 11
 6 7 4 10.4862 1.90417 12
 7 -7 4 125.148 5.20627 4
 7 -7 4 127.177 4.94448 11
 7 -7 4 119.163 5.21921 5
 7 -7 4 121.236 4.97565 9
 7 -7 4 129.33 4.79617 10
 7 -7 4 127.377 5.01079 8
 7 -7 4 126.342 5.26419 18
 7 -7 4 135.022 5.4007 6
 7 -7 4 123.698 5.81053 17
 7 7 4 131.416 6.24641 17
 7 7 4 119.501 5.00123 11
 7 7 4 122.046 5.11218 9
 7 7 4 126.932 5.30791 4
 7 7 4 121.561 4.75638 10
 7 7 4 123.46 5.35993 3
 7 7 4 117.918 4.97383 7
 8 -7 4 36.4761 2.25053 11
 8 -7 4 38.4136 2.9315 17
 8 -7 4 37.7126 2.0596 10
 8 -7 4 39.5563 2.37164 9
 8 -7 4 40.5497 2.31514 8
 8 -7 4 38.1336 2.45259 4
 8 -7 4 39.825 2.56117 5
 8 -7 4 38.5208 2.51555 6
 8 -7 4 37.6585 2.42856 18
 8 -7 4 38.861 2.27992 12
 8 7 4 42.5866 2.48081 7
 8 7 4 45.0691 2.78272 4
 8 7 4 38.3411 2.744 3
 8 7 4 41.9207 2.51274 11
 8 7 4 40.8939 2.58719 9
 8 7 4 44.9112 2.15418 10
 8 7 4 43.2166 3.30208 17
 9 -7 4 175.875 6.64238 9
 9 -7 4 179.789 6.607 12
 9 -7 4 173.68 6.73261 18
 9 -7 4 186.221 6.44939 10
 9 -7 4 178.552 6.54087 8
 9 -7 4 163.354 7.5659 17
 9 -7 4 176.553 6.87938 5
 9 -7 4 176.338 6.82175 4
 9 -7 4 176.317 6.81181 6
 9 7 4 190.007 6.71221 7
 9 7 4 182.859 6.97643 3
 9 7 4 190.413 6.48986 10
 9 7 4 186.017 6.76254 11
 9 7 4 167.746 8.03709 17
 9 7 4 194.045 6.85206 9
 9 7 4 180.168 6.97582 4
 10 -7 4 1.1288 0.48235 10
 10 -7 4 -0.2407 0.66699 9
 10 -7 4 1.32902 0.68222 12
 10 7 4 1.33307 0.52743 10
 10 7 4 2.31377 0.80399 11
 10 7 4 2.41618 0.75141 7
 10 7 4 0.27559 0.70682 9
 13 -8 -4 184.234 6.31061 8
 13 -8 -4 181.408 6.09603 10
 12 -8 -4 30.3287 1.68251 8
 12 -8 -4 28.5344 1.33711 10
 12 -8 -4 27.5407 1.77268 18
 12 -8 -4 26.3011 1.68663 12
 12 -8 -4 28.739 1.83236 6
 12 8 -4 25.0252 2.16649 3
 12 8 -4 26.1159 1.92351 7
 12 8 -4 29.3988 1.3371 10
 11 -8 -4 916.777 30.0671 6
 11 -8 -4 836.329 30.0444 17
 11 -8 -4 930.396 29.8696 12
 11 -8 -4 905.167 29.9822 18
 11 -8 -4 923.8 29.5388 10
 11 -8 -4 931.057 30.2034 5
 11 -8 -4 948.263 29.8045 8
 11 8 -4 906.961 29.4264 10
 11 8 -4 925.319 30.016 7
 11 8 -4 819.182 30.1361 17
 11 8 -4 909.666 30.3576 3
 10 -8 -4 24.9747 1.71189 8
 10 -8 -4 25.4805 2.05388 5
 10 -8 -4 21.4855 1.95691 17
 10 -8 -4 22.6995 1.32014 10
 10 -8 -4 25.5563 1.75822 12
 10 -8 -4 23.5725 1.89744 6
 10 -8 -4 22.1893 1.85067 18
 10 8 -4 22.1039 2.3231 17
 10 8 -4 23.6235 2.2227 3
 10 8 -4 23.2352 1.17941 10
 10 8 -4 17.1542 1.59884 7
 9 -8 -4 469.455 16.0725 10
 9 -8 -4 494.309 16.5396 18
 9 -8 -4 500.726 16.7935 5
 9 -8 -4 485.145 16.8039 17
 9 -8 -4 481.721 16.2893 8
 9 -8 -4 475.598 16.3968 12
 9 -8 -4 495.564 16.6195 6
 9 8 -4 470.931 16.4636 7
 9 8 -4 470.044 15.8789 10
 9 8 -4 494.017 16.8598 3
 9 8 -4 489.442 17.439 17
 8 -8 -4 63.0445 2.95997 18
 8 -8 -4 65.9022 3.13123 5
 8 -8 -4 67.4182 3.27134 17
 8 -8 -4 57.9981 3.22207 16
 8 -8 -4 64.1092 2.98651 6
 8 8 -4 66.3933 3.20502 3
 8 8 -4 64.882 3.84425 17
 8 8 -4 60.0596 2.76439 16
 7 -8 -4 649.967 21.7691 17
 7 -8 -4 636.635 22.3593 16
 7 -8 -4 645.406 21.4228 18
 7 -8 -4 633.313 21.638 5
 7 -8 -4 646.132 21.4874 6
 7 8 -4 638.979 22.1789 16
 7 8 -4 649.718 21.6393 3
 7 8 -4 638.151 22.459 17
 6 -8 -4 144.333 5.53028 6
 6 -8 -4 151.146 5.50508 18
 6 -8 -4 152.76 6.54763 16
 6 -8 -4 145.317 5.72557 5
 6 -8 -4 155.312 5.90866 17
 6 8 -4 146.034 5.64269 3
 6 8 -4 152.803 6.56891 17
 6 8 -4 153.336 6.63504 16
 5 -8 -4 279.646 10.7166 16
 5 -8 -4 274.847 9.93722 17
 5 -8 -4 287.792 13.685 2
 5 8 -4 274.262 10.6212 17
 5 8 -4 272.297 10.8309 16
 5 8 -4 281.796 13.1724 1
 4 -8 -4 149.077 6.46165 16
 4 -8 -4 144.692 8.34623 2
 4 8 -4 147.225 6.64985 16
 4 8 -4 146.945 8.08572 1
 3 -8 -4 69.8137 3.86155 16
 3 8 -4 66.1498 4.77239 1
 -3 8 4 69.386 6.10248 2
 3 8 -4 65.5341 2.96761 14
 3 8 -4 85.9431 4.36423 16
 -2 -8 4 1418.79 55.58 14
 2 8 -4 1751.14 55.9258 16
 -2 8 4 1657.7 55.906 14
 2 8 -4 1756.76 56.8169 1
 2 8 -4 1775.63 55.1377 14
 -1 -8 4 77.0149 6.0225 2
 -1 -8 4 77.4049 4.41797 14
 1 8 -4 81.7211 4.77124 1
 -1 8 4 76.726 4.44928 14
 1 8 -4 73.9372 3.75924 14
 -1 8 4 71.6748 3.47294 13
 0 -8 4 2173.86 86.4607 2
 0 -8 4 2573.55 83.2447 14
 0 8 -4 2596.31 83.9146 1
 0 8 -4 2651.96 82.8099 14
 0 8 4 2655.8 83.4657 14
 1 -8 4 323.173 11.4312 13
 1 -8 4 330.648 12.0717 14
 -1 -8 -4 325.859 13.0717 1
 1 -8 4 330.114 16.2034 2
 -1 8 -4 329.386 12.048 14
 1 8 4 325.4 12.2253 14
 1 8 4 335.145 12.7837 16
 2 -8 4 311.735 16.0353 2
 -2 -8 -4 295.077 12.5682 1
 2 -8 4 301.723 11.707 16
 2 -8 4 299.072 10.7936 13
 2 8 4 309.899 12.0298 16
 2 8 4 299.849 12.6282 17
 3 -8 4 33.086 2.78526 16
 3 -8 4 31.8508 1.94333 6
 3 -8 4 32.0064 2.13986 13
 3 -8 4 29.8799 1.85503 4
 3 -8 4 30.1639 2.32748 17
 3 -8 4 29.922 1.87532 18
 3 8 4 32.5767 3.02038 16
 3 8 4 34.3754 2.83198 17
 3 8 4 32.481 1.93214 3
 3 8 4 28.1412 2.2084 5
 3 8 4 33.256 1.86266 4
 4 -8 4 663.772 22.5259 13
 4 -8 4 680.196 22.7322 17
 4 -8 4 663.919 22.0611 4
 4 -8 4 648.128 21.9699 5
 4 -8 4 657.196 22.1483 6
 4 -8 4 661.795 22.0863 18
 4 -8 4 649.359 23.2689 16
 4 8 4 671.524 23.6352 16
 4 8 4 639.563 22.0145 4
 4 8 4 614.394 22.297 5
 4 8 4 655.191 22.0918 3
 4 8 4 663.514 23.1384 17
 5 -8 4 80.5498 3.69695 18
 5 -8 4 79.6508 4.59252 16
 5 -8 4 80.4916 3.67646 4
 5 -8 4 83.4483 4.14434 13
 5 -8 4 82.4659 3.77561 6
 5 -8 4 76.1519 4.23122 17
 5 -8 4 83.0718 3.7146 5
 5 8 4 83.735 3.78932 3
 5 8 4 82.0803 4.85246 16
 5 8 4 80.5302 4.66241 17
 5 8 4 75.2738 3.96778 5
 5 8 4 85.1962 3.81921 4
 6 -8 4 610.659 20.6253 8
 6 -8 4 640.251 20.9299 4
 6 -8 4 554.192 21.5551 16
 6 -8 4 650.659 20.9689 18
 6 -8 4 603.264 20.5622 11
 6 -8 4 621.889 20.9049 5
 6 -8 4 642.261 21.0374 6
 6 -8 4 586.973 20.5199 12
 6 -8 4 615.818 21.4843 13
 6 -8 4 616.534 20.6828 9
 6 -8 4 593.045 21.4897 17
 6 -8 4 617.062 20.4727 10
 6 8 4 598.215 21.9958 16
 6 8 4 581.896 20.5902 7
 6 8 4 635.988 21.0245 3
 6 8 4 638.515 22.1032 17
 6 8 4 604.503 20.4211 10
 6 8 4 624.512 20.7416 9
 6 8 4 613.531 20.6585 11
 6 8 4 627.334 20.9698 4
 7 -8 4 67.2429 2.95914 10
 7 -8 4 63.5194 3.3069 18
 7 -8 4 59.7584 3.61255 13
 7 -8 4 66.8604 3.96582 17
 7 -8 4 65.3946 3.38057 6
 7 -8 4 64.6211 3.36723 5
 7 -8 4 69.1035 3.10423 11
 7 -8 4 66.7069 3.08001 12
 7 -8 4 69.3159 3.24507 9
 7 -8 4 68.1228 3.45534 4
 7 -8 4 63.3563 3.08187 8
 7 8 4 67.6212 3.25966 11
 7 8 4 63.8321 3.51426 4
 7 8 4 64.7894 3.5519 3
 -7 8 -4 67.9039 2.86279 11
 7 8 4 66.4147 3.22501 7
 7 8 4 68.1225 2.96381 10
 7 8 4 68.0946 3.33395 9
 7 8 4 62.4509 4.25749 17
 8 -8 4 253.106 8.99937 10
 8 -8 4 257.226 9.47431 6
 8 -8 4 260.967 9.15891 8
 8 -8 4 256.539 9.38593 18
 8 -8 4 258.996 9.23003 9
 8 -8 4 251.083 9.41228 4
 8 -8 4 232.608 9.89139 17
 8 -8 4 256.397 9.45504 5
 8 -8 4 259.808 9.14535 12
 8 8 4 252.903 8.99925 10
 8 8 4 259.468 9.25327 7
 8 8 4 262.26 9.56319 4
 8 8 4 255.02 10.3355 17
 -8 8 -4 258.165 9.27258 11
 8 8 4 279.661 9.34269 11
 8 8 4 259.197 9.59519 3
 8 8 4 265.795 9.36224 9
 9 -8 4 2.34959 0.80298 6
 9 -8 4 2.21592 0.83193 9
 9 -8 4 1.75406 0.60724 10
 9 -8 4 1.55752 0.7166 8
 9 -8 4 2.24804 0.81926 12
 9 -8 4 3.37218 0.98188 5
 9 -8 4 2.8452 0.97245 4
 9 -8 4 1.89271 0.77091 18
 9 8 4 1.70959 0.65686 10
 9 8 4 2.65046 0.88532 7
 9 8 4 1.19523 0.9672 4
 9 8 4 0.6037 0.90345 11
 9 8 4 1.72102 0.93863 9
 9 8 4 1.94909 0.98075 3
 10 -8 4 200.177 7.21051 9
 10 -8 4 204.325 7.06514 10
 10 -8 4 182.836 7.22482 8
 10 -8 4 204.448 7.17606 12
 10 8 4 212.886 7.26773 11
 10 8 4 214.6 7.25574 7
 10 8 4 218.323 7.32676 9
 10 8 4 210.28 7.09935 10
 13 -9 -4 5.87528 0.49709 10
 13 -9 -4 5.70257 0.6255 8
 13 9 -4 5.35742 0.73733 7
 13 9 -4 5.81917 0.53433 10
 12 -9 -4 296.858 9.95744 8
 12 -9 -4 296.053 10.2224 6
 12 -9 -4 288.682 9.99162 12
 12 -9 -4 287.947 9.73712 10
 12 -9 -4 290.427 10.149 18
 12 9 -4 288.627 9.73687 10
 12 9 -4 295.814 10.1553 7
 11 -9 -4 6.57769 1.19033 5
 11 -9 -4 5.87419 0.6694 10
 11 -9 -4 6.53604 1.09206 6
 11 -9 -4 6.65837 1.03887 18
 11 -9 -4 5.73984 0.95251 12
 11 -9 -4 6.4774 0.93631 8
 11 -9 -4 5.00651 0.98408 17
 11 9 -4 5.22588 0.62955 10
 11 9 -4 7.367 1.37903 3
 11 9 -4 6.15632 1.14321 7
 11 9 -4 4.04342 1.06611 17
 10 -9 -4 193.038 7.10093 6
 10 -9 -4 189.585 6.90522 12
 10 -9 -4 191.125 6.7967 8
 10 -9 -4 190.203 7.01809 18
 10 -9 -4 188.997 7.3285 17
 10 -9 -4 189.376 7.24387 5
 10 -9 -4 186.446 6.56637 10
 10 9 -4 171.502 7.70588 17
 10 9 -4 185.862 7.01947 7
 10 9 -4 192.533 7.398 3
 10 9 -4 187.245 6.44343 10
 10 9 -4 179.646 7.01875 11
 9 -9 -4 15.6588 1.64486 5
 9 -9 -4 17.8146 1.21247 10
 9 -9 -4 16.815 1.36451 8
 9 -9 -4 19.3882 1.96028 17
 9 -9 -4 19.5358 1.67735 18
 9 -9 -4 15.2894 1.43048 12
 9 -9 -4 15.9634 1.64833 6
 9 9 -4 16.12 1.74858 3
 9 9 -4 17.4502 1.06219 10
 9 9 -4 16.9768 1.58576 11
 9 9 -4 18.5662 2.3548 17
 8 -9 -4 8.45737 1.15398 18
 8 -9 -4 7.766 1.32009 17
 8 -9 -4 8.91616 1.31566 5
 8 -9 -4 8.73407 1.09317 12
 8 -9 -4 8.02188 1.1677 6
 8 -9 -4 5.41477 1.20104 16
 8 9 -4 8.70128 1.32023 16
 8 9 -4 8.78787 1.28383 3
 8 9 -4 9.51137 1.75919 11
 8 9 -4 11.0128 1.93643 17
 7 -9 -4 852.097 28.1038 6
 7 -9 -4 844.823 28.0318 18
 7 -9 -4 877.095 28.3223 5
 7 -9 -4 885.116 28.5367 17
 7 -9 -4 784.981 29.0461 16
 7 9 -4 868.649 28.2827 3
 7 9 -4 801.288 28.9961 16
 7 9 -4 867.151 29.3334 17
 6 -9 -4 949.488 31.2689 18
 6 -9 -4 973.595 32.6134 16
 6 -9 -4 958.672 31.7629 17
 6 -9 -4 938.562 31.3182 6
 6 -9 -4 934.523 31.5049 5
 6 9 -4 933.896 31.4352 3
 6 9 -4 940.45 32.7225 16
 6 9 -4 981.004 32.6201 17
 5 -9 -4 1027.97 34.127 18
 5 -9 -4 1037.45 34.3934 5
 5 -9 -4 1026.52 34.1751 6
 5 -9 -4 1051.24 34.6511 17
 5 -9 -4 1092.79 35.6379 16
 5 9 -4 1049.26 35.4738 17
 5 9 -4 1004.55 34.2493 3
 5 9 -4 1056.09 35.8178 16
 4 -9 -4 1501.48 50.9496 2
 4 -9 -4 1514.37 48.0565 16
 4 -9 -4 1439.54 47.0314 17
 4 9 -4 1416.15 48.2145 16
 4 9 -4 1275.39 49.8953 1
 3 -9 -4 1451.7 48.9893 16
 3 9 -4 1422.9 48.4848 14
 3 9 -4 1437.56 49.278 16
 3 9 -4 1538.35 50.9891 1
 -2 -9 4 1927.92 66.5397 14
 2 9 -4 2056.71 67.633 1
 -2 9 4 1982.31 66.6106 14
 2 9 -4 2026.23 65.7298 14
 -1 -9 4 634.74 22.6532 14
 1 9 -4 681.162 23.5318 1
 1 9 -4 565.451 21.871 14
 -1 9 4 663.837 22.8244 14
 0 -9 4 470.84 20.5956 2
 0 -9 4 459.682 16.8557 14
 0 9 -4 469.85 16.5711 14
 0 9 4 454.672 17.0263 14
 1 -9 4 895.619 28.8698 14
 1 -9 4 777.01 33.3135 2
 1 9 4 864.913 28.9975 14
 -1 9 -4 847.925 28.9278 14
 2 -9 4 507.432 17.3646 18
 2 -9 4 539.938 17.4685 4
 2 -9 4 527.998 17.668 13
 2 -9 4 511.275 17.4289 6
 2 -9 4 515.151 18.7633 16
 2 9 4 524.422 19.1023 16
 2 9 4 504.222 17.2868 4
 2 9 4 486.853 17.6065 5
 3 -9 4 743.918 24.8429 18
 3 -9 4 747.67 26.2596 16
 3 -9 4 759.593 24.9002 4
 3 -9 4 723.778 24.8805 6
 3 -9 4 764.382 25.2352 13
 3 9 4 725.845 26.5024 16
 3 9 4 728.612 24.7908 4
 3 9 4 740.272 24.8282 3
 3 9 4 717.501 25.1287 5
 3 9 4 794.02 26.1886 17
 4 -9 4 309.12 11.1164 5
 4 -9 4 302.918 12.4822 16
 4 -9 4 313.511 11.6434 13
 4 -9 4 322.54 11.9408 17
 4 -9 4 319.585 11.2195 18
 4 -9 4 333.073 11.303 4
 4 -9 4 320.753 11.2885 6
 4 9 4 323.211 11.2295 4
 4 9 4 317.804 12.8393 16
 4 9 4 297.299 11.4829 5
 4 9 4 321.908 11.2665 3
 4 9 4 324.234 12.4368 17
 5 -9 4 805.914 26.9573 13
 5 -9 4 793.376 26.4351 6
 5 -9 4 740.416 27.4976 16
 5 -9 4 741.734 26.0609 11
 5 -9 4 811.989 27.2005 17
 5 -9 4 800.028 26.37 18
 5 -9 4 788.799 26.0201 12
 5 -9 4 807.331 26.3507 5
 5 -9 4 783.838 26.3844 4
 5 9 4 775.264 26.0988 11
 5 9 4 795.435 26.415 3
 -5 9 -4 740.144 25.7997 11
 5 9 4 804.926 26.4283 4
 5 9 4 805.439 27.659 17
 5 9 4 792.406 27.9633 16
 6 -9 4 76.0483 3.63467 4
 6 -9 4 69.2692 3.23224 11
 6 -9 4 71.8117 3.14032 10
 6 -9 4 73.8355 3.57818 6
 6 -9 4 68.8819 3.21814 8
 6 -9 4 74.2731 3.52055 18
 6 -9 4 68.8389 3.36058 9
 6 -9 4 67.7951 4.94805 16
 6 -9 4 74.9865 3.53605 5
 6 -9 4 67.304 3.78394 13
 6 -9 4 68.8517 3.17058 12
 6 -9 4 73.2664 4.16065 17
 6 9 4 69.8195 3.0983 10
 6 9 4 70.1531 3.33919 7
 -6 9 -4 74.2659 3.02693 11
 6 9 4 72.5177 3.36765 11
 6 9 4 75.2023 3.69196 4
 6 9 4 67.9559 6.18234 16
 6 9 4 76.3748 4.69677 17
 6 9 4 73.4424 3.44154 9
 6 9 4 74.2074 3.71019 3
 7 -9 4 765.006 26.8139 4
 7 -9 4 814.746 26.5587 8
 7 -9 4 811.685 26.9083 6
 7 -9 4 813.824 26.5374 12
 7 -9 4 794.37 26.8651 5
 7 -9 4 817.282 26.8375 18
 7 -9 4 775.674 26.5083 11
 7 -9 4 775.533 26.6033 9
 7 -9 4 768.27 27.5502 17
 7 -9 4 811.44 26.4517 10
 7 9 4 789.387 26.5891 7
 7 9 4 816.142 26.9962 3
 7 9 4 792.486 26.6082 11
 7 9 4 790.99 26.4016 10
 -7 9 -4 811.912 26.2841 11
 7 9 4 794.908 28.0377 17
 7 9 4 814.181 26.7124 9
 7 9 4 813.362 26.9832 4
 8 -9 4 8.69985 1.1929 18
 8 -9 4 9.30365 1.0979 8
 8 -9 4 11.5145 1.25778 12
 8 -9 4 8.60382 0.97133 10
 8 -9 4 10.7644 1.29316 6
 8 -9 4 7.81848 1.24646 4
 8 -9 4 7.53817 1.09569 9
 8 -9 4 11.0641 1.41921 5
 8 -9 4 8.78287 1.56366 17
 8 9 4 7.53928 1.13954 7
 8 9 4 10.1635 1.26219 11
 8 9 4 9.60039 1.32201 9
 8 9 4 11.8642 1.95641 17
 8 9 4 12.6097 1.63836 4
 8 9 4 8.82222 1.02196 10
 8 9 4 8.58765 1.39562 3
 9 -9 4 479.675 15.3071 8
 9 -9 4 442.592 15.3635 9
 9 -9 4 453.173 15.2196 10
 9 -9 4 385.541 15.9054 5
 9 -9 4 464.498 15.3413 12
 9 9 4 469.958 15.4355 11
 9 9 4 474.834 15.2501 10
 9 9 4 474.634 15.8859 4
 9 9 4 481.038 15.413 7
 9 9 4 475.785 15.4896 9
 9 9 4 403.298 15.6448 3
 10 -9 4 21.6569 1.3709 9
 10 -9 4 19.6732 1.14835 8
 10 -9 4 21.0237 1.13089 10
 10 -9 4 24.5173 1.32992 12
 10 9 4 21.7575 1.392 11
 -10 9 -4 21.7117 1.27498 9
 10 9 4 23.2988 1.40493 7
 10 9 4 23.0094 1.48069 9
 10 9 4 22.5795 1.22923 10
 13 -10 -4 365.466 12.0086 10
 13 -10 -4 370.658 12.1523 8
 12 -10 -4 60.0011 2.47556 8
 12 -10 -4 58.9521 2.2496 10
 12 -10 -4 58.5277 2.54424 12
 12 10 -4 59.2565 2.68275 7
 12 10 -4 56.362 2.27114 10
 11 -10 -4 464.583 17.0232 17
 11 -10 -4 499.026 16.9832 5
 11 -10 -4 510.335 16.6854 12
 11 -10 -4 498.476 16.7689 18
 11 -10 -4 524.595 16.6083 8
 11 -10 -4 506.016 16.8449 6
 11 -10 -4 507.208 16.4132 10
 11 10 -4 506.664 17.1243 3
 11 10 -4 482.396 17.4632 11
 11 10 -4 426.044 17.1245 17
 11 10 -4 522.385 16.8412 7
 11 10 -4 506.16 16.3904 10
 10 -10 -4 102.313 4.71991 17
 10 -10 -4 109.069 4.65564 5
 10 -10 -4 105.62 4.3794 18
 10 -10 -4 108.152 4.19026 8
 10 -10 -4 110.632 4.46875 6
 10 -10 -4 107.358 3.98965 10
 10 -10 -4 108.621 4.32889 12
 10 10 -4 95.9887 5.15845 17
 10 10 -4 109.501 4.46463 7
 10 10 -4 105.049 3.89188 10
 10 10 -4 112.486 4.81699 3
 10 10 -4 99.0081 4.47534 11
 9 -10 -4 722.051 24.519 8
 9 -10 -4 738.718 24.668 12
 9 -10 -4 752.484 25.0377 5
 9 -10 -4 744.083 24.7707 18
 9 -10 -4 744.874 24.8462 6
 9 -10 -4 736.182 24.3955 10
 9 -10 -4 740.087 25.2543 17
 9 10 -4 712.114 25.9257 17
 9 10 -4 782.22 25.1514 3
 9 10 -4 744.861 24.7467 7
 9 10 -4 735.414 24.2668 10
 8 -10 -4 63.2824 2.68653 10
 8 -10 -4 66.8474 2.8519 8
 8 -10 -4 61.9316 3.01859 18
 8 -10 -4 66.0298 3.11703 6
 8 -10 -4 67.1369 3.01599 12
 8 -10 -4 59.7717 3.67146 16
 8 -10 -4 66.9985 3.33007 5
 8 -10 -4 67.896 3.52087 17
 8 10 -4 61.4082 3.1641 11
 8 10 -4 64.7713 2.56014 10
 8 10 -4 66.0722 3.34686 3
 8 10 -4 69.0202 4.31599 17
 8 10 -4 60.4389 3.35761 16
 8 10 -4 65.8035 3.07188 7
 7 -10 -4 230.718 8.16269 6
 7 -10 -4 221.196 9.28462 16
 7 -10 -4 215.085 8.02287 12
 7 -10 -4 239.287 8.69497 17
 7 -10 -4 225.624 8.33953 5
 7 -10 -4 228.742 8.09303 18
 7 10 -4 223.413 8.33814 3
 7 10 -4 219.106 9.27374 16
 7 10 -4 225.629 9.46298 17
 6 -10 -4 126.422 4.8809 18
 6 -10 -4 128.109 5.15906 5
 6 -10 -4 123.279 4.91787 6
 6 -10 -4 138.799 5.53216 17
 6 -10 -4 131.811 6.25382 16
 6 10 -4 134.166 6.32458 17
 6 10 -4 127.275 5.09428 3
 6 10 -4 126.969 6.40646 16
 5 -10 -4 289.147 10.5545 6
 5 -10 -4 309.013 10.839 5
 5 -10 -4 338.603 11.2746 17
 5 -10 -4 325.602 12.1455 16
 5 -10 -4 300.551 10.5311 18
 5 10 -4 314.727 10.7542 3
 5 10 -4 315.253 12.4469 16
 5 10 -4 254.503 11.1078 4
 5 10 -4 325.31 12.142 17
 4 -10 -4 435.932 15.6166 16
 4 -10 -4 416.977 14.189 5
 4 10 -4 403.656 14.0276 3
 4 10 -4 387.442 14.2726 4
 4 10 -4 411.567 15.8435 16
 4 10 -4 434.169 15.4993 17
 3 -10 -4 6.10263 0.95197 5
 3 10 -4 7.33157 1.78638 16
 3 10 -4 7.21875 2.26731 1
 -2 -10 4 2972.36 99.9509 14
 2 10 -4 3042.3 99.0217 14
 -2 10 4 3077.6 100.073 14
 -1 -10 4 94.6594 5.2032 14
 -1 10 4 94.6888 5.34482 14
 1 10 -4 105.169 8.49734 1
 1 10 -4 98.8319 4.88345 14
 0 -10 4 2444.17 80.1283 14
 0 10 -4 2445.2 79.9658 14
 0 10 -4 2321.91 78.7999 4
 0 10 4 2500.87 80.4151 14
 1 -10 4 696.495 22.1992 6
 1 -10 4 710.866 22.1526 18
 1 -10 4 665.915 22.7124 14
 1 -10 4 651.896 27.7589 2
 1 -10 4 641.675 22.0247 4
 1 10 4 640.327 22.8072 14
 1 10 4 621.509 22.1484 5
 -1 10 -4 633.999 23.0318 14
 2 -10 4 1072.5 35.6507 18
 2 -10 4 1130.27 35.8236 4
 2 -10 4 1063.58 35.7013 6
 2 10 4 1051.12 35.9494 5
 2 10 4 1114.71 37.7173 16
 2 10 4 1067.58 35.6236 4
 3 -10 4 80.5239 3.84314 13
 3 -10 4 81.3393 4.83442 16
 3 -10 4 83.5892 3.56886 18
 3 -10 4 80.9084 3.60069 6
 3 -10 4 82.7762 3.67318 4
 3 10 4 81.7553 3.87608 5
 3 10 4 79.8966 3.54369 3
 3 10 4 80.7476 3.57354 4
 3 10 4 81.2323 5.08416 16
 4 -10 4 539.557 18.4794 18
 4 -10 4 554.814 18.5952 4
 4 -10 4 521.332 19.9986 16
 4 -10 4 539.954 18.5473 6
 4 -10 4 530.051 18.9058 13
 4 10 4 561.471 18.5723 4
 4 10 4 545.923 18.5138 3
 4 10 4 552.905 20.4043 16
 5 -10 4 76.8038 3.30433 10
 5 -10 4 78.6488 3.28628 12
 5 -10 4 75.4524 4.33761 17
 5 -10 4 78.4322 3.73799 4
 5 -10 4 81.9864 4.0428 13
 5 -10 4 69.8724 3.32891 11
 5 -10 4 79.1482 3.63405 18
 5 -10 4 82.3982 3.62316 5
 5 -10 4 79.6404 3.5435 9
 5 -10 4 74.62 3.34423 8
 5 -10 4 69.651 4.50046 16
 5 -10 4 82.0934 3.72664 6
 5 10 4 74.9983 3.45449 9
 5 10 4 79.3587 3.74295 3
 -5 10 -4 74.2956 3.1382 11
 5 10 4 74.0454 3.65654 4
 5 10 4 77.7286 4.81114 17
 5 10 4 76.6264 3.26539 10
 5 10 4 71.3769 3.36964 11
 5 10 4 71.9233 4.90323 16
 5 10 4 77.9919 3.44163 7
 6 -10 4 474.487 17.1481 17
 6 -10 4 476.326 15.9716 10
 6 -10 4 482.318 16.3476 5
 6 -10 4 476.912 15.9953 12
 6 -10 4 465.893 16.0016 8
 6 -10 4 480.226 16.3024 18
 6 -10 4 478.57 16.37 6
 6 -10 4 479.149 16.3895 4
 6 -10 4 454.549 16.1108 9
 6 -10 4 452.179 15.9811 11
 6 -10 4 464.199 16.8294 13
 6 10 4 476.209 16.0851 11
 6 10 4 484.756 16.1968 9
 6 10 4 487.299 16.4518 4
 6 10 4 470.133 15.9137 10
 6 10 4 456.214 17.608 17
 6 10 4 475.853 16.4202 3
 -6 10 -4 469.28 15.7869 11
 6 10 4 450.159 16.0259 7
 7 -10 4 79.9161 4.57798 17
 7 -10 4 84.4464 3.93829 5
 7 -10 4 86.0702 3.80175 9
 7 -10 4 84.7758 3.63131 8
 7 -10 4 85.6049 4.02267 4
 7 -10 4 88.2073 3.89655 18
 7 -10 4 83.9304 3.63828 12
 7 -10 4 84.635 3.56145 10
 7 -10 4 87.9156 3.9533 6
 7 10 4 87.9308 4.1252 3
 7 10 4 80.4937 3.81861 9
 7 10 4 82.5803 3.78873 11
 7 10 4 82.3013 3.54535 10
 7 10 4 88.5356 4.13309 4
 7 10 4 79.3915 4.91348 17
 7 10 4 85.9889 3.76953 7
 8 -10 4 340.608 12.1123 4
 8 -10 4 348.638 12.0253 18
 8 -10 4 368.032 11.8396 8
 8 -10 4 344.109 11.7498 10
 8 -10 4 329.335 12.108 5
 8 -10 4 338.88 11.9101 9
 8 -10 4 304.808 12.6143 17
 8 -10 4 352.025 12.1063 6
 8 -10 4 346.59 11.8378 12
 8 10 4 349.233 11.9297 11
 8 10 4 345.769 12.2138 4
 8 10 4 348.649 11.745 10
 8 10 4 349.916 11.9136 7
 8 10 4 348.659 11.9897 9
 8 10 4 330.601 12.992 17
 8 10 4 352.044 12.2284 3
 9 -10 4 55.9207 2.45315 10
 9 -10 4 60.2254 2.61685 12
 9 -10 4 60.55 2.58181 8
 9 -10 4 52.7057 2.63582 9
 9 10 4 64.55 2.71457 7
 9 10 4 58.0476 2.49925 10
 9 10 4 63.396 2.73368 11
 9 10 4 57.1044 2.78752 9
 -9 10 -4 56.9039 2.59852 9
 10 -10 4 325.27 11.0069 10
 10 10 4 330.51 11.0475 10
 10 10 4 332.382 11.1718 9
 10 10 4 341.572 11.138 7
 12 -11 -4 343.281 11.2228 10
 12 -11 -4 330.393 11.3863 12
 12 -11 -4 348.698 11.3671 8
 12 11 -4 344.868 11.5444 7
 12 11 -4 331.244 11.248 10
 11 -11 -4 35.7485 1.92065 12
 11 -11 -4 29.7902 1.74728 8
 11 -11 -4 30.3316 1.85445 18
 11 -11 -4 31.2498 1.52799 10
 11 -11 -4 34.1861 2.12205 5
 11 -11 -4 31.6978 1.9186 6
 11 11 -4 32.7649 2.06778 11
 11 11 -4 30.5281 1.57421 10
 11 11 -4 33.2877 2.07691 7
 11 11 -4 28.8657 2.20943 3
 10 -11 -4 511.126 18.2686 17
 10 -11 -4 547.93 17.8323 18
 10 -11 -4 539.106 17.8909 6
 10 -11 -4 528.105 18.0672 5
 10 -11 -4 539.158 17.4748 10
 10 -11 -4 529.882 17.7284 12
 10 -11 -4 548.519 17.6318 8
 10 11 -4 521.057 17.889 11
 10 11 -4 475.919 18.7198 17
 10 11 -4 540.329 17.4428 10
 10 11 -4 510.068 18.1087 3
 10 11 -4 527.079 17.8235 7
 9 -11 -4 60.999 2.90434 18
 9 -11 -4 59.1291 2.68126 8
 9 -11 -4 61.1521 2.56451 10
 9 -11 -4 62.1153 3.43391 17
 9 -11 -4 60.3988 3.12174 5
 9 -11 -4 60.2375 2.9499 6
 9 -11 -4 53.6203 2.75892 12
 9 11 -4 57.6429 2.45949 10
 9 11 -4 58.2249 4.07514 17
 9 11 -4 60.386 3.24038 3
 9 11 -4 58.6065 2.93462 7
 8 -11 -4 528.67 17.2975 5
 8 -11 -4 491.962 16.71 8
 8 -11 -4 535.223 17.6742 17
 8 -11 -4 516.476 17.0344 6
 8 -11 -4 497.095 16.6375 10
 8 -11 -4 460.8 17.8913 16
 8 -11 -4 508.689 16.9476 18
 8 -11 -4 508.501 16.8999 12
 8 11 -4 501.21 16.5373 10
 8 11 -4 500.87 16.9225 7
 8 11 -4 513.802 17.0634 11
 8 11 -4 489.94 18.4165 17
 8 11 -4 417.842 17.4202 16
 8 11 -4 519.469 17.2753 3
 7 -11 -4 10.2166 1.13789 6
 7 -11 -4 9.49543 1.15178 12
 7 -11 -4 9.11225 1.27285 5
 7 -11 -4 7.7148 1.02979 18
 7 -11 -4 9.35897 1.49933 17
 7 -11 -4 9.22324 1.74608 16
 7 11 -4 10.3653 1.87311 16
 7 11 -4 15.3349 1.46071 11
 7 11 -4 8.21587 1.2624 3
 7 11 -4 10.0423 2.01206 17
 6 -11 -4 500.187 17.3517 17
 6 -11 -4 496.851 18.3031 16
 6 -11 -4 486.729 16.6723 6
 6 -11 -4 489.457 16.6219 18
 6 -11 -4 499.509 16.9586 5
 6 11 -4 497.265 18.3099 17
 6 11 -4 502.441 16.8977 3
 6 11 -4 480.069 18.5258 16
 5 -11 -4 525.567 18.82 18
 5 -11 -4 573.487 19.1728 5
 5 -11 -4 582.453 19.6169 17
 5 -11 -4 530.496 18.8788 6
 5 -11 -4 585.739 20.649 16
 5 11 -4 589.09 20.6239 17
 5 11 -4 579.158 19.0752 3
 5 11 -4 559.134 20.9857 16
 5 11 -4 569.611 19.1598 4
 4 -11 -4 129.811 6.46034 16
 4 -11 -4 132.983 5.2151 5
 4 11 -4 145.222 7.05507 16
 4 11 -4 131.173 5.08078 3
 4 11 -4 131.331 5.22781 4
 3 -11 -4 945.149 30.7416 5
 3 11 -4 927.851 32.8113 16
 3 11 -4 918.243 30.5724 3
 3 11 -4 931.184 30.7459 4
 -2 -11 4 69.8805 4.48056 14
 2 11 -4 62.6153 3.68446 14
 2 11 -4 59.8113 2.93674 4
 -2 11 4 77.9967 4.76876 14
 -1 -11 4 677.264 23.8842 14
 -1 11 4 679.522 24.0628 14
 1 11 -4 664.323 23.4437 14
 -1 11 4 646.782 22.3576 5
 1 11 -4 658.686 22.1648 4
 0 -11 4 433.522 15.985 14
 0 11 -4 430.765 14.6967 4
 0 11 4 406.375 14.903 5
 0 11 -4 464.003 16.1969 14
 0 11 4 430.096 16.2324 14
 1 -11 4 829.938 27.8283 18
 1 -11 4 820.383 27.872 6
 1 -11 4 873.502 28.5825 14
 -1 11 -4 848.282 29.2596 14
 1 11 4 835.784 28.0685 5
 1 11 4 827.386 27.7564 4
 1 11 4 837.079 28.5452 14
 2 -11 4 181.979 6.66985 18
 2 -11 4 180.403 6.72376 6
 2 -11 4 189.785 6.90383 4
 2 11 4 173.405 6.97366 5
 2 11 4 172.066 6.64155 4
 3 -11 4 773.948 25.4668 6
 3 -11 4 768.23 25.5672 4
 3 -11 4 775.532 25.4005 18
 3 -11 4 712.743 27.0585 16
 3 11 4 756.602 25.4217 4
 3 11 4 769.842 27.587 16
 4 -11 4 76.537 3.54651 11
 4 -11 4 84.0186 3.89941 4
 4 -11 4 84.7145 3.82546 6
 4 -11 4 100.865 4.07283 9
 4 -11 4 84.5673 4.06725 13
 4 -11 4 84.2937 3.76771 18
 4 -11 4 79.8807 5.086 16
 4 11 4 84.542 3.82066 4
 4 11 4 85.1778 5.48965 16
 4 11 4 83.7648 3.8352 3
 -4 11 -4 76.013 3.32901 11
 5 -11 4 423.071 15.1834 5
 5 -11 4 466.253 16.3373 17
 5 -11 4 444.918 14.9489 10
 5 -11 4 425.766 14.9642 11
 5 -11 4 452.653 15.4007 4
 5 -11 4 426.847 15.126 9
 5 -11 4 438.066 14.948 8
 5 -11 4 453.932 15.2378 18
 5 -11 4 397.529 17.216 16
 5 -11 4 434.956 15.7189 13
 5 -11 4 451.703 15.3059 6
 5 11 4 453.437 15.3975 4
 5 11 4 444.019 16.7705 17
 5 11 4 435.427 15.2776 3
 5 11 4 476.958 19.0264 16
 5 11 4 434.248 15.0936 9
 5 11 4 426.585 14.9608 11
 -5 11 -4 437.059 14.7674 11
 5 11 4 437.089 14.9697 7
 5 11 4 429.457 14.869 10
 6 -11 4 15.4324 1.3833 12
 6 -11 4 10.1815 1.81795 17
 6 -11 4 11.9589 1.39145 18
 6 -11 4 10.7345 1.15691 8
 6 -11 4 12.804 1.27917 10
 6 -11 4 16.0943 1.66048 5
 6 -11 4 12.3276 1.4111 6
 6 -11 4 14.2869 1.48643 9
 6 -11 4 13.159 1.66988 4
 6 11 4 10.5692 2.10119 17
 6 11 4 10.9979 1.27984 9
 6 11 4 12.1722 1.4974 3
 6 11 4 14.5572 1.31508 10
 6 11 4 11.7939 1.37266 11
 6 11 4 9.22085 1.18855 7
 6 11 4 14.9182 1.70862 4
 7 -11 4 772.712 27.4267 17
 7 -11 4 792.58 26.2937 8
 7 -11 4 751.477 26.5852 5
 7 -11 4 782.717 26.6695 4
 7 -11 4 790.597 26.2724 10
 7 -11 4 777.927 26.5158 18
 7 -11 4 793.15 26.4482 9
 7 -11 4 778.175 26.2927 12
 7 -11 4 779.526 26.5918 6
 -7 11 -4 836.348 26.3004 9
 7 11 4 809.383 26.7479 4
 7 11 4 817.452 26.742 3
 7 11 4 802.483 26.391 11
 7 11 4 797.307 26.2507 10
 7 11 4 794.651 26.2402 10
 7 11 4 810.39 26.4927 9
 7 11 4 809.548 26.3894 7
 8 -11 4 6.41667 1.01492 9
 8 -11 4 5.06304 1.11785 4
 8 -11 4 5.46507 0.86791 8
 8 -11 4 6.70269 1.01282 6
 8 -11 4 6.27763 0.79158 10
 8 -11 4 5.9312 0.96376 18
 8 -11 4 6.80637 1.08987 5
 8 -11 4 6.45835 0.95831 12
 8 11 4 5.38722 1.03132 9
 8 11 4 6.94324 1.19359 4
 8 11 4 7.19456 1.19495 3
 8 11 4 6.05293 0.97731 7
 8 11 4 8.29447 0.94706 10
 -8 11 -4 5.27501 0.95946 9
 8 11 4 5.95766 1.02767 11
 9 -11 4 250.079 8.48643 8
 9 -11 4 235.715 8.54005 9
 9 -11 4 240.978 8.51048 12
 9 -11 4 246.029 8.44192 10
 9 11 4 252.391 8.49427 10
 -9 11 -4 247.592 8.48514 9
 9 11 4 254.868 8.60181 7
 9 11 4 250.44 8.60437 11
 9 11 4 257.088 8.65717 9
 12 -12 -4 8.09628 0.62293 10
 12 -12 -4 7.559 0.7467 12
 12 -12 -4 7.89019 0.69256 8
 12 12 -4 7.52975 0.85785 7
 12 12 -4 7.31748 0.70736 10
 11 -12 -4 183.973 7.33919 6
 11 -12 -4 196.436 6.90023 12
 11 -12 -4 204.703 6.68298 10
 11 -12 -4 181.927 7.2593 18
 11 -12 -4 206.94 6.80949 8
 11 12 -4 160.561 7.56659 3
 11 12 -4 202.352 7.00873 7
 11 12 -4 205.449 7.06997 11
 11 12 -4 200.959 6.73148 10
 10 -12 -4 34.1262 2.26216 5
 10 -12 -4 32.4679 1.91739 18
 10 -12 -4 34.495 1.69011 10
 10 -12 -4 36.3976 2.09934 12
 10 -12 -4 34.8682 2.40603 17
 10 -12 -4 32.1151 1.95978 6
 10 -12 -4 31.6905 1.79394 8
 10 12 -4 36.6215 2.1582 7
 10 12 -4 33.7273 1.73834 10
 10 12 -4 35.0049 2.3889 3
 10 12 -4 34.621 2.26772 11
 10 12 -4 29.9343 2.82927 17
 9 -12 -4 193.124 7.05231 12
 9 -12 -4 194.013 7.38717 5
 9 -12 -4 201.811 7.7645 17
 9 -12 -4 194.205 6.78763 10
 9 -12 -4 187.769 6.85719 8
 9 -12 -4 189.22 7.12627 6
 9 -12 -4 187.497 7.06102 18
 9 12 -4 201.141 7.2526 11
 9 12 -4 190.425 7.10209 7
 9 12 -4 185.697 8.41595 17
 9 12 -4 194.42 7.42971 3
 9 12 -4 191.494 6.76537 10
 8 -12 -4 77.7922 3.79343 5
 8 -12 -4 80.0853 3.49954 6
 8 -12 -4 76.9352 3.16969 10
 8 -12 -4 78.2802 3.43023 18
 8 -12 -4 77.9453 4.09556 17
 8 -12 -4 77.7452 3.45569 12
 8 -12 -4 74.2413 3.20866 8
 8 12 -4 81.7916 3.54229 7
 8 12 -4 79.3237 3.13958 10
 8 12 -4 77.1075 4.89439 17
 8 12 -4 86.488 3.88182 3
 8 12 -4 76.4503 3.6028 11
 7 -12 -4 448.163 15.4024 8
 7 -12 -4 471.871 15.6296 18
 7 -12 -4 466.256 15.6858 6
 7 -12 -4 473.024 16.4387 17
 7 -12 -4 463.77 15.6156 12
 7 -12 -4 458.794 17.1838 16
 7 -12 -4 478.016 15.9896 5
 7 -12 -4 455.628 15.386 10
 7 12 -4 472.854 15.943 3
 7 12 -4 456.942 15.3344 10
 7 12 -4 464.631 17.3902 17
 7 12 -4 409.507 17.0853 16
 7 12 -4 455.972 15.6244 7
 7 12 -4 465.793 15.7451 11
 6 -12 -4 342.452 11.8834 5
 6 -12 -4 339.183 12.355 17
 6 -12 -4 330.228 11.5708 6
 6 -12 -4 331.792 11.5162 18
 6 -12 -4 329.6 11.5433 12
 6 -12 -4 343.861 13.3686 16
 6 12 -4 334.397 11.9168 4
 6 12 -4 323.202 13.5653 16
 6 12 -4 341.639 11.6675 11
 6 12 -4 341.701 11.8379 3
 6 12 -4 328.588 13.2909 17
 5 -12 -4 67.5964 3.20636 5
 5 -12 -4 67.0829 4.40548 16
 5 12 -4 68.5197 3.17124 3
 5 12 -4 66.0158 3.18481 4
 5 12 -4 71.3493 4.57727 17
 5 12 -4 68.462 4.78314 16
 4 -12 -4 577.131 18.512 5
 4 -12 -4 541.994 20.1748 16
 4 12 -4 528.513 18.3039 3
 4 12 -4 556.494 18.4866 4
 4 12 -4 520.313 20.5226 16
 3 -12 -4 661.646 21.6761 5
 3 12 -4 623.403 21.4912 3
 3 12 -4 655.321 21.7015 4
 -2 -12 4 335.813 13.631 14
 2 12 -4 342.97 11.787 4
 2 12 -4 339.823 12.6067 14
 -2 12 4 337.417 13.7792 14
 -1 -12 4 253.858 11.5412 14
 -1 12 4 227.23 8.67135 5
 1 12 -4 234.236 8.55232 4
 0 12 -4 461.477 15.6784 4
 0 12 4 459.825 15.916 5
 -1 12 -4 460.19 15.1787 4
 1 12 4 433.448 15.3927 5
 1 12 4 436.758 15.1142 4
 2 -12 4 265.839 9.65882 6
 2 -12 4 275.457 9.64721 18
 2 12 4 272.963 9.69076 4
 3 -12 4 22.7425 1.739 18
 3 -12 4 22.0549 1.71876 11
 3 -12 4 23.0423 1.79262 6
 3 12 4 23.3131 1.92094 4
 -3 12 -4 22.6646 1.47162 11
 3 12 4 23.8005 3.25123 16
 4 -12 4 320.313 11.1613 9
 4 -12 4 289.389 12.7973 16
 4 -12 4 325.423 11.2592 6
 4 -12 4 334.742 11.2168 18
 4 -12 4 329.916 11.4348 4
 4 -12 4 311.087 10.8966 8
 4 -12 4 302.573 10.9186 11
 -4 12 -4 318.218 10.9371 9
 4 12 4 299.584 10.9968 9
 4 12 4 312.978 13.2639 16
 4 12 4 316.161 11.2509 4
 -4 12 -4 309.795 10.7579 11
 5 -12 4 1.94616 0.75484 8
 5 -12 4 3.91809 0.98033 9
 5 -12 4 2.3833 0.98284 6
 5 -12 4 2.94455 0.96062 18
 5 -12 4 2.39296 1.10159 4
 -5 12 -4 1.97121 0.86835 9
 5 12 4 3.02491 0.81108 10
 5 12 4 2.1072 0.88033 11
 5 12 4 3.0049 1.01078 9
 5 12 4 2.96616 1.06096 3
 5 12 4 3.63178 1.70984 17
 5 12 4 3.00614 0.89056 7
 5 12 4 2.99277 1.22855 4
 -5 12 -4 2.1311 0.90943 11
 6 -12 4 306.303 10.5728 8
 6 -12 4 308.734 10.8136 18
 6 -12 4 308.029 10.794 9
 6 -12 4 301.351 11.0196 4
 6 -12 4 297.131 10.5503 10
 6 -12 4 297.214 10.8436 5
 6 -12 4 305.899 12.1741 17
 6 -12 4 303.711 10.5662 12
 6 -12 4 307.312 10.8788 6
 6 12 4 302.608 10.9972 4
 6 12 4 300.316 10.6531 11
 -6 12 -4 315.139 10.6284 9
 6 12 4 301.95 10.761 9
 6 12 4 302.964 10.934 3
 6 12 4 302.298 10.6116 7
 6 12 4 302.321 10.5462 10
 7 -12 4 25.0511 1.79511 18
 7 -12 4 24.3235 1.83023 6
 7 -12 4 24.5663 1.64059 8
 7 -12 4 24.2777 1.53395 10
 7 -12 4 22.6952 1.89543 9
 7 -12 4 22.313 2.42542 17
 7 -12 4 24.1259 1.85574 5
 7 -12 4 24.6366 1.6601 12
 7 12 4 18.4736 2.42478 17
 7 12 4 22.6441 1.79158 7
 7 12 4 24.4824 2.04412 3
 7 12 4 24.9763 2.06913 4
 7 12 4 23.3809 1.60167 10
 7 12 4 24.5187 1.66369 10
 -7 12 -4 22.5475 1.82732 9
 7 12 4 22.9463 1.86676 11
 7 12 4 21.8905 1.92827 9
 8 -12 4 207.402 7.72196 9
 8 -12 4 215.174 7.61878 10
 8 -12 4 221.643 7.65381 8
 8 -12 4 218.721 7.68705 12
 8 12 4 218.121 7.75135 11
 8 12 4 222.094 7.83691 9
 8 12 4 220.331 7.74418 7
 -8 12 -4 229.25 7.71171 9
 8 12 4 223.636 7.67653 10
 9 -12 4 3.27987 0.49067 10
 9 -12 4 3.00986 0.59308 9
 9 -12 4 4.12517 0.59947 8
 9 12 4 2.70865 0.60277 7
 9 12 4 3.87495 0.66339 11
 -9 12 -4 3.5546 0.631 9
 9 12 4 3.68144 0.55305 10
 9 12 4 2.42807 0.62239 9
 12 -13 -4 85.7618 3.05359 8
 12 -13 -4 84.2103 2.96846 10
 12 13 -4 86.5789 3.20374 7
 12 13 -4 85.5879 3.0323 10
 11 -13 -4 6.3765 0.59529 10
 11 -13 -4 8.26885 0.88573 12
 11 -13 -4 6.93526 0.70202 8
 11 13 -4 8.21811 0.97896 7
 11 13 -4 7.40261 0.72854 10
 11 13 -4 6.59595 0.89441 11
 10 -13 -4 418.47 14.0174 12
 10 -13 -4 402.747 14.2591 5
 10 -13 -4 418.815 13.8161 10
 10 -13 -4 428.209 13.908 8
 10 -13 -4 407.933 14.1014 6
 10 -13 -4 408.077 14.0468 18
 10 13 -4 421.382 14.183 11
 10 13 -4 394.355 14.334 3
 10 13 -4 434.065 13.897 10
 10 13 -4 416.468 14.1156 7
 9 -13 -4 152.516 5.43303 10
 9 -13 -4 150.621 5.48763 8
 9 -13 -4 142.301 6.30863 17
 9 -13 -4 157.078 6.02938 5
 9 -13 -4 149.399 5.6544 18
 9 -13 -4 151.186 5.72113 6
 9 -13 -4 156.511 5.71822 12
 9 13 -4 146.122 7.0039 17
 9 13 -4 146.982 6.03393 3
 9 13 -4 154.938 5.49282 10
 9 13 -4 156.496 5.85453 11
 9 13 -4 147.221 5.74487 7
 8 -13 -4 326.299 11.332 8
 8 -13 -4 335.549 11.6005 6
 8 -13 -4 332.829 11.5416 12
 8 -13 -4 338.299 11.5451 18
 8 -13 -4 340.249 12.3657 17
 8 -13 -4 328.399 11.8309 5
 8 -13 -4 322.897 11.2883 10
 8 13 -4 334.624 11.5933 7
 8 13 -4 349.409 11.7144 11
 8 13 -4 334.773 11.3268 10
 8 13 -4 319.509 13.1803 17
 8 13 -4 335.388 11.9027 3
 7 -13 -4 104.244 4.89995 17
 7 -13 -4 97.2259 4.03318 18
 7 -13 -4 95.4024 3.83794 8
 7 -13 -4 102.668 3.87672 10
 7 -13 -4 101.892 4.45665 5
 7 -13 -4 104.113 4.13806 12
 7 -13 -4 97.6655 4.07978 6
 7 13 -4 101.813 4.31388 9
 7 13 -4 100.662 4.40966 3
 7 13 -4 99.8726 4.25981 11
 7 13 -4 100.539 3.87487 10
 7 13 -4 95.7034 5.7346 17
 7 13 -4 102.269 4.15936 7
 6 -13 -4 102.615 5.77953 16
 6 -13 -4 104.127 4.22384 12
 6 -13 -4 109.17 4.54429 5
 6 13 -4 97.5707 6.00956 16
 6 13 -4 109.799 6.00467 17
 6 13 -4 104.435 4.03224 10
 6 13 -4 102.158 4.35279 9
 6 13 -4 109.883 4.5075 3
 6 13 -4 106.961 4.55342 4
 6 13 -4 105.461 4.29188 11
 6 13 -4 102.082 4.2024 7
 5 -13 -4 114.755 4.62001 5
 5 -13 -4 109.39 4.29477 12
 5 -13 -4 114.415 6.08865 16
 5 13 -4 110.754 4.40908 11
 5 13 -4 101.338 6.2883 16
 5 13 -4 108.526 4.55467 4
 5 13 -4 101.657 4.41968 3
 4 -13 -4 86.0069 3.59882 12
 4 -13 -4 91.0967 3.80438 5
 -4 13 4 82.6209 3.90009 12
 4 13 -4 81.7685 3.5876 3
 4 13 -4 81.7974 5.53587 16
 4 13 -4 82.1477 3.76492 4
 3 -13 -4 188.847 6.99061 5
 3 13 -4 187.448 7.04157 4
 2 13 -4 7.55493 1.11678 4
 -2 13 4 5.32119 1.1323 5
 1 13 -4 371.712 12.5817 4
 -1 13 4 348.837 12.6631 5
 0 13 -4 129.465 5.0761 4
 0 13 4 123.26 5.22805 5
 -1 13 -4 341.686 11.601 4
 1 13 4 328.438 11.5062 4
 1 13 4 318.26 11.8545 5
 -2 13 -4 54.9789 2.79857 4
 -2 13 -4 49.7173 2.46221 11
 2 13 4 52.1008 2.7543 4
 3 -13 4 622.354 21.4949 8
 3 -13 4 646.929 21.7381 18
 3 -13 4 658.265 21.822 6
 3 -13 4 654.029 21.7656 9
 -3 13 -4 674.137 21.8441 4
 3 13 4 628.202 24.2254 16
 -3 13 -4 627.005 21.4338 11
 3 13 4 638.519 21.6302 9
 -3 13 -4 637.54 21.5853 9
 3 13 4 681.573 21.9374 4
 4 -13 4 30.208 2.07976 6
 4 -13 4 26.9323 1.98414 18
 4 -13 4 28.5357 1.78851 8
 4 -13 4 30.8307 2.21002 9
 -4 13 -4 30.5429 1.81499 11
 4 13 4 31.3668 2.10727 9
 -4 13 -4 30.1885 2.09026 9
 4 13 4 32.9666 2.19884 4
 5 -13 4 190.072 7.18545 6
 5 -13 4 190.137 7.14613 18
 5 -13 4 186.941 6.88631 8
 5 -13 4 194.349 7.15638 9
 5 13 4 191.634 6.95336 11
 -5 13 -4 188.457 6.98295 9
 5 13 4 191.89 7.10859 9
 5 13 4 183.638 7.33693 3
 5 13 4 193.429 7.36549 4
 6 -13 4 21.4327 1.83447 9
 6 -13 4 19.0166 1.54275 8
 6 -13 4 18.3824 1.74755 6
 6 -13 4 19.4256 1.75208 18
 6 13 4 20.4834 1.78228 9
 6 13 4 16.6419 2.52365 17
 6 13 4 21.1991 1.64563 7
 6 13 4 19.1761 1.85793 3
 6 13 4 18.6181 1.53996 10
 6 13 4 21.155 2.69795 17
 6 13 4 21.3967 1.98878 4
 -6 13 -4 21.4321 1.78504 9
 6 13 4 21.0137 1.53712 10
 6 13 4 18.8427 1.70161 11
 7 -13 4 38.4898 2.2245 9
 7 -13 4 39.6053 2.20587 6
 7 -13 4 38.73 2.01715 12
 7 -13 4 42.2339 1.9904 10
 7 -13 4 41.5785 2.20575 18
 7 -13 4 40.408 2.05926 8
 7 13 4 39.8583 2.13144 7
 7 13 4 36.4777 2.26434 3
 -7 13 -4 38.0265 2.38826 4
 7 13 4 39.2843 2.03661 10
 7 13 4 41.263 2.43228 4
 7 13 4 41.6634 2.26399 9
 7 13 4 38.8286 2.22149 11
 -7 13 -4 42.59 2.26491 9
 8 -13 4 2.34069 0.68794 9
 8 -13 4 2.36305 0.5154 10
 8 -13 4 4.12023 0.6689 8
 8 -13 4 2.55629 0.56221 12
 8 13 4 2.1426 0.68026 11
 8 13 4 2.69856 0.60322 10
 8 13 4 2.95891 0.66851 7
 8 13 4 2.82322 0.76271 9
 -8 13 -4 2.03388 0.72882 9
 9 -13 4 64.694 2.42764 8
 9 13 4 64.7471 2.93814 9
 11 -14 -4 5.1048 0.70972 12
 11 -14 -4 4.46923 0.46918 10
 11 -14 -4 3.62646 0.52582 8
 -11 14 4 4.17752 0.84481 12
 11 14 -4 5.64417 0.60967 10
 11 14 -4 5.31342 0.76895 7
 11 14 -4 4.97033 0.74058 11
 10 -14 -4 0.48029 0.39753 10
 10 -14 -4 0.52057 0.49705 8
 10 -14 -4 -0.2082 0.65776 12
 10 -14 -4 -0.2681 0.96306 5
 10 14 -4 -0.2757 0.68834 7
 10 14 -4 0.21436 1.04541 3
 10 14 -4 -0.3688 0.68346 11
 10 14 -4 0.21002 0.52737 10
 9 -14 -4 127.399 5.09533 5
 9 -14 -4 124.423 4.55788 10
 9 -14 -4 125.227 4.61383 8
 9 -14 -4 126.373 4.80127 12
 9 -14 -4 122.752 4.8053 6
 9 -14 -4 120.866 5.42079 17
 9 -14 -4 119.249 4.7385 18
 9 14 -4 127.167 5.16074 3
 9 14 -4 122.669 6.08527 17
 9 14 -4 130.259 4.69177 10
 9 14 -4 131.061 4.97678 11
 9 14 -4 131.244 4.91148 7
 8 -14 -4 73.3204 3.24751 6
 8 -14 -4 74.1559 3.01918 10
 8 -14 -4 78.2935 3.327 12
 8 -14 -4 75.2469 4.03681 17
 8 -14 -4 71.8203 3.18902 18
 8 -14 -4 71.51 3.042 8
 8 -14 -4 78.6776 3.61071 5
 8 14 -4 75.5681 3.37033 7
 8 14 -4 74.294 3.44561 9
 8 14 -4 70.5003 4.72846 17
 8 14 -4 77.9349 3.44962 11
 8 14 -4 76.9591 3.1432 10
 8 14 -4 75.0622 3.61987 3
 7 -14 -4 274.849 9.6735 10
 7 -14 -4 283.834 9.90364 12
 7 -14 -4 291.689 10.4118 6
 7 -14 -4 279.528 10.192 5
 7 -14 -4 297.948 10.4524 18
 7 14 -4 282.61 10.0147 11
 7 14 -4 279.47 9.76274 10
 7 14 -4 280.627 11.7695 17
 7 14 -4 278.05 10.204 3
 7 14 -4 277.166 9.92927 7
 7 14 -4 291.111 10.1165 9
 6 -14 -4 529.911 17.6784 12
 6 -14 -4 539.289 18.0189 5
 6 14 -4 520.796 17.933 3
 6 14 -4 529.681 17.5699 10
 6 14 -4 520.727 19.7523 17
 6 14 -4 526.173 17.7856 11
 6 14 -4 532.743 18.0813 4
 6 14 -4 523.255 17.6862 7
 6 14 -4 510.001 17.831 9
 5 -14 -4 28.0049 3.05856 16
 5 -14 -4 29.8987 1.87427 12
 5 -14 -4 29.038 2.14179 5
 5 14 -4 27.3411 1.96792 3
 -5 14 4 27.8581 2.31977 12
 5 14 -4 25.7226 1.86535 9
 5 14 -4 26.9754 3.51127 16
 5 14 -4 27.7206 2.10121 4
 5 14 -4 27.1534 1.9749 11
 5 14 -4 26.9028 1.76302 7
 4 -14 -4 40.5738 2.36195 5
 4 -14 -4 37.653 2.08463 12
 4 14 -4 31.2551 2.0663 11
 4 14 -4 36.2502 2.32209 4
 4 14 -4 32.2247 2.1198 9
 -4 14 4 31.4978 2.36697 12
 3 -14 -4 293.32 9.94977 12
 -3 14 4 277.53 10.1559 12
 3 14 -4 293.384 10.279 4
 3 14 -4 285.481 10.0356 11
 2 -14 -4 55.0088 2.41101 12
 2 14 -4 51.8633 2.71473 4
 2 14 -4 39.7828 3.18349 11
 -2 14 4 53.2071 3.02385 5
 -2 14 4 53.6235 2.71294 12
 1 -14 -4 664.022 21.6709 12
 1 14 -4 614.781 22.5518 11
 -1 14 4 641.08 21.8992 12
 1 14 -4 686.926 22.1302 4
 -1 14 4 668.801 22.2547 5
 0 14 -4 71.8993 3.37242 4
 0 14 -4 65.0037 2.95647 11
 0 14 4 60.6527 3.30156 5
 1 -14 4 6.98616 1.09882 9
 -1 14 -4 5.94996 0.99353 11
 1 14 4 5.45494 0.99694 4
 -1 14 -4 4.56705 1.0958 9
 -1 14 -4 5.18119 1.1632 4
 2 -14 4 269.109 9.4402 9
 -2 14 -4 270.142 9.55593 4
 2 14 4 262.31 9.49198 4
 -2 14 -4 254.444 9.17037 11
 -2 14 -4 261.655 9.33674 9
 3 -14 4 -0.4753 0.65916 18
 3 -14 4 -0.7113 0.65381 6
 3 -14 4 0.27263 0.8746 9
 3 14 4 0.38932 0.78936 9
 -3 14 -4 0.38791 0.73002 11
 3 14 4 1.25506 0.99143 4
 -3 14 -4 1.14739 1.08319 4
 -3 14 -4 0.98634 0.95446 9
 4 -14 4 235.788 8.58833 9
 4 -14 4 232.224 8.55369 18
 4 -14 4 236.097 8.62184 6
 4 14 4 244.454 8.80805 4
 4 14 4 234.779 8.53583 9
 -4 14 -4 233.926 8.6781 4
 -4 14 -4 242.076 8.49108 9
 5 -14 4 52.5842 2.71265 18
 5 -14 4 52.1914 2.50992 8
 5 -14 4 54.2209 2.79076 9
 5 -14 4 51.2775 2.75371 6
 -5 14 -4 55.4479 2.75617 9
 5 14 4 56.9351 3.01503 4
 -5 14 -4 56.9102 2.98108 4
 5 14 4 55.7302 2.79752 9
 6 -14 4 82.4172 3.52758 9
 6 -14 4 86.2792 3.37979 8
 6 -14 4 83.3457 3.59324 6
 6 -14 4 83.3396 3.54023 18
 6 14 4 80.309 3.71841 4
 6 14 4 80.8429 3.41123 7
 6 14 4 79.3236 3.58072 9
 -6 14 -4 86.5937 3.54437 9
 -6 14 -4 80.7079 3.68906 4
 6 14 4 77.9951 3.44013 11
 7 -14 4 19.0543 1.36162 8
 7 -14 4 16.2179 1.44645 9
 -7 14 -4 19.2759 1.54975 9
 7 14 4 18.5214 1.53945 9
 7 14 4 20.7037 1.46606 7
 7 14 4 18.7591 1.32591 10
 7 14 4 22.148 1.48234 11
 8 -14 4 23.581 1.34168 9
 8 -14 4 25.815 1.30975 8
 8 14 4 23.8798 1.45506 9
 8 14 4 23.6902 1.36044 7
 8 14 4 22.5596 1.25791 10
 -8 14 -4 26.6806 1.42986 9
 8 14 4 22.9605 1.38709 11
 11 -15 -4 33.7564 1.5505 8
 11 -15 -4 33.9117 1.50312 10
 11 15 -4 33.3756 1.56772 7
 11 15 -4 32.7186 1.44888 10
 10 -15 -4 0.59026 0.35455 10
 10 -15 -4 0.89957 0.44515 8
 10 -15 -4 0.33214 0.59436 12
 10 15 -4 0.87178 0.64843 7
 10 15 -4 1.19924 0.51509 10
 10 15 -4 0.33242 0.68826 11
 -10 15 4 -0.1059 0.86888 12
 9 -15 -4 2.81605 0.88617 5
 9 -15 -4 0.7982 0.42935 10
 9 -15 -4 1.35217 0.56561 6
 9 -15 -4 0.80676 0.5305 18
 9 -15 -4 0.74899 0.51693 8
 9 -15 -4 1.27547 0.70737 12
 9 15 -4 -0.3767 0.78942 3
 9 15 -4 0.09807 0.75201 11
 9 15 -4 0.54237 0.58801 10
 9 15 -4 -0.1915 0.71841 7
 8 -15 -4 179.601 6.34689 12
 8 -15 -4 179.485 7.99333 17
 8 -15 -4 174.756 6.61019 5
 8 -15 -4 170.732 6.09153 10
 8 -15 -4 167.065 6.08537 8
 8 15 -4 177.559 6.38987 7
 8 15 -4 176.33 6.2467 10
 8 15 -4 164.073 7.79861 17
 8 15 -4 175.421 6.64991 3
 8 15 -4 177.994 6.47598 11
 8 15 -4 168.974 6.44848 9
 7 -15 -4 65.9606 3.25773 5
 7 -15 -4 65.6515 2.97673 12
 7 15 -4 68.0248 3.21441 9
 7 15 -4 71.3992 4.08327 4
 7 15 -4 65.8163 3.11454 11
 7 15 -4 61.2383 2.96049 7
 7 15 -4 67.7771 4.56068 17
 7 15 -4 63.9625 3.2159 3
 6 -15 -4 28.3437 2.10755 5
 6 -15 -4 25.308 1.81784 12
 -6 15 4 26.6033 2.28143 12
 6 15 -4 27.1613 1.97024 11
 6 15 -4 25.3021 1.9454 3
 6 15 -4 25.0001 1.91494 9
 6 15 -4 25.1276 1.76226 7
 6 15 -4 25.7809 2.11897 4
 5 -15 -4 131.438 5.25184 5
 5 -15 -4 134.183 4.97184 12
 5 15 -4 132.019 5.0891 9
 5 15 -4 122.605 5.10139 3
 5 15 -4 129.517 5.29862 4
 5 15 -4 125.884 5.01038 11
 -5 15 4 127.359 5.23018 12
 4 -15 -4 16.1839 1.38142 12
 4 15 -4 13.5136 1.53611 4
 -4 15 4 12.1643 1.39241 12
 4 15 -4 13.8895 1.41321 9
 4 15 -4 13.0906 1.36305 11
 3 -15 -4 28.9295 1.7883 12
 -3 15 4 29.0605 2.43735 5
 3 15 -4 28.1461 1.92624 11
 -3 15 4 29.0702 2.11922 12
 3 15 -4 25.0029 1.98989 9
 3 15 -4 29.9089 2.16428 4
 2 -15 -4 257.472 8.8329 12
 -2 15 4 255.098 9.08241 12
 -2 15 4 250.58 9.39159 5
 2 15 -4 254.407 9.22712 4
 2 15 -4 253.803 8.98495 11
 2 15 -4 251.343 9.0303 9
 1 15 -4 83.0701 3.63076 11
 1 15 -4 87.7454 3.94784 4
 1 15 -4 84.3353 3.72089 9
 -1 15 4 87.7581 4.0533 5
 0 15 -4 27.6813 1.85676 11
 0 15 -4 31.9034 2.30314 4
 0 15 -4 29.568 1.98959 9
 1 15 4 175.124 6.6743 4
 -1 15 -4 175.467 6.5978 9
 -1 15 -4 176.401 6.46176 11
 -1 15 -4 180.011 6.839 4
 2 -15 4 21.6549 1.7344 9
 -2 15 -4 20.5615 1.69009 9
 2 15 4 21.5029 1.83403 4
 -2 15 -4 16.7544 1.53051 11
 -2 15 -4 25.1627 2.07833 4
 3 -15 4 266.772 9.37027 9
 -3 15 -4 257.8 9.17064 11
 3 15 4 259.832 9.29063 9
 -3 15 -4 261.154 9.5235 4
 3 15 4 267.947 9.55126 4
 -3 15 -4 263.148 9.34542 9
 4 -15 4 34.3175 2.15936 9
 4 -15 4 34.0234 2.01733 18
 4 -15 4 36.2506 1.89628 8
 4 -15 4 34.236 2.05767 6
 -4 15 -4 33.7262 2.37651 4
 -4 15 -4 32.9775 2.18226 9
 4 15 4 35.4149 2.34859 4
 4 15 4 33.7368 2.11711 9
 5 -15 4 4.20973 0.7907 8
 5 -15 4 6.05277 1.00285 9
 5 -15 4 4.00379 0.87574 6
 5 -15 4 4.23934 0.89574 18
 -5 15 -4 4.8027 1.16602 4
 -5 15 -4 9.10339 1.16817 9
 5 15 4 4.10553 1.11029 4
 5 15 4 2.66919 0.9028 9
 6 -15 4 0.8853 0.6345 6
 6 -15 4 0.23148 0.6061 18
 6 -15 4 0.4763 0.57534 8
 6 -15 4 0.6564 0.67353 9
 6 15 4 0.31637 0.73381 9
 -6 15 -4 0.5028 0.86809 4
 6 15 4 -0.1676 0.74366 4
 6 15 4 -0.1625 0.96963 11
 -6 15 -4 -0.14 0.80685 9
 7 -15 4 40.1803 1.85154 8
 7 -15 4 39.7797 1.98423 9
 7 15 4 40.0434 1.91849 11
 7 15 4 43.4213 2.40867 7
 -7 15 -4 43.6656 2.09378 9
 7 15 4 42.2472 2.10369 9
 8 -15 4 1.51831 0.47395 8
 10 -16 -4 41.5076 1.66218 8
 10 -16 -4 41.7662 1.65625 10
 10 -16 -4 41.8696 1.83627 12
[truncated: 575,707 more chars]
